# Supplementary material for: ThLaeA functions as a conditional repressor to maintain metabolic homeostasis in Trichoderma hypoxylon
Source: mBio. 2026 May 13;17(6):e00189-26. doi: 10.1128/mbio.00189-26 (PMC13251417; doi:10.1128/mbio.00189-26)
Supplement: Table S5 — Sequence clustering of ThlaeA. [file mbio.00189-26-s0002.xlsx]

## Sheet: LaeA
Tbale S5.Sequence clustering of ThlaeA orthologues.
Strains description	Name	Selected	Sequence Length	Sequence Source	Shared name
Fusarium miscanthi AMD39007.1	zzzz100	FALSE	316	USER	zzzz100
Fusarium gaditjirri AMD39006.1	zzzz101	FALSE	316	USER	zzzz101
Fusarium oxysporum RKL38237.1	zzzz102	FALSE	313	USER	zzzz102
Fusarium agapanthi KAF4495798.1	zzzz103	FALSE	315	USER	zzzz103
Fusarium fujikuroi AHC70598.1	zzzz104	FALSE	301	USER	zzzz104
Fusarium verticillioides AHC70606.1	zzzz105	FALSE	301	USER	zzzz105
Fusarium hostae AHC70600.1	zzzz106	FALSE	297	USER	zzzz106
Fusarium scirpi AMD39012.1	zzzz107	FALSE	316	USER	zzzz107
Fusarium graminearum PH-1 I1RAW4.2	zzzz108	FALSE	316	USER	zzzz108
Fusarium culmorum PTD12509.1	zzzz109	FALSE	309	USER	zzzz109
Fusarium ambrosium RSL96904.1	zzzz110	FALSE	316	USER	zzzz110
Fusarium oxysporum RKL01835.1	zzzz111	FALSE	263	USER	zzzz111
Fusarium sp. AF-6 RSL71394.1	zzzz112	FALSE	316	USER	zzzz112
Fusarium oxysporum RKK69804.1	zzzz113	FALSE	304	USER	zzzz113
Trichoderma reesei AFX86442.1	zzzz114	FALSE	310	USER	zzzz114
Trichoderma reesei QM6a G0RNN3.2	zzzz115	FALSE	301	USER	zzzz115
Trichoderma guizhouense OPB44277.1	zzzz116	FALSE	307	USER	zzzz116
Akanthomyces lecanii RCEF 1005 OAA81585.1	zzzz117	FALSE	291	USER	zzzz117
Beauveria bassiana AFO53627.1	zzzz118	FALSE	291	USER	zzzz118
Beauveria brongniartii RCEF 3172 OAA41196.1	zzzz119	FALSE	281	USER	zzzz119
Cordyceps militaris CM01 XP_006670602.1	zzzz120	FALSE	288	USER	zzzz120
Purpureocillium lilacinum PWI73390.1	zzzz121	FALSE	272	USER	zzzz121
Pezoloma ericae PMD14993.1	zzzz122	FALSE	293	USER	zzzz122
Cordyceps fumosorosea ARSEF 2679 XP_018703794.1	zzzz123	FALSE	296	USER	zzzz123
Chalara longipes BDJ KAE9368236.1	zzzz124	FALSE	291	USER	zzzz124
Metarhizium album ARSEF 1941 KHN96734.1	zzzz125	FALSE	279	USER	zzzz125
Metarhizium anisopliae KFG83694.1	zzzz126	FALSE	239	USER	zzzz126
Neurospora crassa OR74A XP_011392800.1	zzzz127	FALSE	298	USER	zzzz127
Neurospora tetrasperma FGSC 2509 EGZ76660.1	zzzz128	FALSE	298	USER	zzzz128
Lachnellula hyalina XP_031001805.1	zzzz129	FALSE	307	USER	zzzz129
Lachnellula arida TVY15345.1	zzzz130	FALSE	307	USER	zzzz130
Lachnellula cervina TVY50229.1	zzzz131	FALSE	307	USER	zzzz131
Xylona heveae TC161 XP_018187507.1	zzzz132	FALSE	288	USER	zzzz132
Beauveria bassiana KAF1737276.1	zzzz133	FALSE	217	USER	zzzz133
Viridothelium virens KAF2236021.1	zzzz134	FALSE	290	USER	zzzz134
Amniculicola lignicola CBS 123094 KAF1998645.1	zzzz135	FALSE	291	USER	zzzz135
Aaosphaeria arxii CBS 175.79 XP_033386105.1	zzzz136	FALSE	305	USER	zzzz136
Byssothecium circinans KAF1955175.1	zzzz137	FALSE	308	USER	zzzz137
Bimuria novae-zelandiae CBS 107.79 KAF1974158.1	zzzz138	FALSE	288	USER	zzzz138
Pochonia chlamydosporia 170 XP_022284063.1	zzzz139	FALSE	261	USER	zzzz139
Patellaria atrata CBS 101060 KAF2839261.1	zzzz140	FALSE	291	USER	zzzz140
Pochonia chlamydosporia 123 RZR60437.1	zzzz141	FALSE	216	USER	zzzz141
Aureobasidium pullulans THY92442.1	zzzz142	FALSE	296	USER	zzzz142
Aureobasidium pullulans THW82478.1	zzzz143	FALSE	296	USER	zzzz143
Penicillium rubens Wisconsin 54-1255 XP_002561699.1	zzzz144	FALSE	427	USER	zzzz144
Penicillium citrinum ADL63139.1	zzzz145	FALSE	427	USER	zzzz145
Penicillium citrinum BAL61196.1	zzzz146	FALSE	412	USER	zzzz146
Penicillium roqueforti FM164 DM34701.1	zzzz147	FALSE	408	USER	zzzz147
Penicillium digitatum PHI26 EKV10385.1	zzzz148	FALSE	350	USER	zzzz148
Penicillium digitatum Pd1 XP_014530787.1	zzzz149	FALSE	350	USER	zzzz149
Penicillium brasilianum CEO59220.1	zzzz150	FALSE	384	USER	zzzz150
Penicillium brasilianum OOQ86420.1	zzzz151	FALSE	384	USER	zzzz151
Penicillium rolfsii AF3398436.1	zzzz152	FALSE	408	USER	zzzz152
Penicillium brocae QIJ87810.1	zzzz153	FALSE	368	USER	zzzz153
Aspergillus fischeri NRRL 181 XP_001264291.1	zzzz154	FALSE	371	USER	zzzz154
Aspergillus novofumigatus IBT 16806 XP_024682458.1	zzzz155	FALSE	371	USER	zzzz155
Aspergillus fumisynnematus A0A0H4LJX8.1	zzzz156	FALSE	371	USER	zzzz156
Aspergillus fumigatus Af293 XP_752835.1	zzzz157	FALSE	371	USER	zzzz157
Aspergillus flavus NRRL3357 B8N406.2	zzzz158	FALSE	368	USER	zzzz158
Aspergillus parasiticus AAX68414.1	zzzz159	FALSE	367	USER	zzzz159
Aspergillus oryzae RIB40 Q2ULA2.2	zzzz160	FALSE	375	USER	zzzz160
Aspergillus nidulans FGSC A4 C8VQG9.1	zzzz161	FALSE	356	USER	zzzz161
Monascus pilosus A2SUH3.1	zzzz162	FALSE	337	USER	zzzz162
Monascus ruber AIY63188.1	zzzz163	FALSE	337	USER	zzzz163
Aspergillus fumigatus AAR01218.1	zzzz164	FALSE	285	USER	zzzz164
Rasamsonia emersonii CBS 393.64 XP_013330850.1	zzzz165	FALSE	340	USER	zzzz165
Talaromyces islandicus CRG89297.1	zzzz166	FALSE	300	USER	zzzz166
Aspergillus flavus NRRL3357 XP_002374839.1	zzzz167	FALSE	280	USER	zzzz167
Aspergillus japonicus CBS 114.51 XP_025526818.1	zzzz168	FALSE	354	USER	zzzz168
Talaromyces marneffei ATCC 18224 XP_002146909.1	zzzz169	FALSE	320	USER	zzzz169
Aspergillus calidoustus CEN62868.1	zzzz170	FALSE	352	USER	zzzz170
Aspergillus eucalypticola CBS 122712 XP_025387124.1	zzzz171	FALSE	322	USER	zzzz171
Aspergillus kawachii IFO 4308 GAA92888.1	zzzz172	FALSE	269	USER	zzzz172
Aspergillus phoenicis ATCC 13157 RDK41710.1	zzzz173	FALSE	269	USER	zzzz173
Aspergillus pseudonomius XP_031934914.1	zzzz174	FALSE	272	USER	zzzz174
Blastomyces dermatitidis ATCC 18188 EGE80855.2	zzzz175	FALSE	308	USER	zzzz175
Blastomyces gilchristii SLH14081 XP_002621400.2	zzzz176	FALSE	308	USER	zzzz176
Coccidioides immitis RS XP_001243806.1	zzzz177	FALSE	301	USER	zzzz177
Aspergillus japonicus CBS 114.51 XP_025533495.1	zzzz178	FALSE	270	USER	zzzz178
Lineolata rhizophorae KAF2458167.1	zzzz179	FALSE	306	USER	zzzz179
Ampelomyces quisqualis KAF1914135.1	zzzz180	FALSE	297	USER	zzzz180
Clohesyomyces aquaticus ORY16652.1	zzzz181	FALSE	259	USER	zzzz181
Paraphaeosphaeria minitans LX26990.1	zzzz182	FALSE	269	USER	zzzz182
Aureobasidium pullulans THW63252.1	zzzz183	FALSE	321	USER	zzzz183
Aureobasidium pullulans THY10970.1	zzzz184	FALSE	294	USER	zzzz184
Aureobasidium melanogenum CBS 110374 KEQ57965.1	zzzz185	FALSE	294	USER	zzzz185
Trichoderma reesei AFX86442.1	zzzz186	FALSE	365	USER	zzzz186
Trichoderma reesei QM6a G0RNN3.2	zzzz187	FALSE	332	USER	zzzz187
Trichoderma longibrachiatum ATCC 18648 PTB77947.1	zzzz188	FALSE	332	USER	zzzz188
Trichoderma citrinoviride XP_024752164.1	zzzz189	FALSE	332	USER	zzzz189
Trichoderma reesei RUT C-30 ETS00637.1	zzzz190	FALSE	306	USER	zzzz190
Trichoderma guizhouense OPB44277.1	zzzz191	FALSE	339	USER	zzzz191
Trichoderma arundinaceum RFU72149.1	zzzz192	FALSE	339	USER	zzzz192
Trichoderma lentiforme KAF3073341.1	zzzz193	FALSE	332	USER	zzzz193
Fusarium foetens AMD39005.1	zzzz194	FALSE	309	USER	zzzz194
Fusarium gaditjirri AMD39006.1	zzzz195	FALSE	309	USER	zzzz195
Fusarium miscanthi AMD39007.1	zzzz196	FALSE	309	USER	zzzz196
Fusarium proliferatum AMD39009.1	zzzz197	FALSE	309	USER	zzzz197
Fusarium sp. AF-8 RSL64053.1	zzzz198	FALSE	304	USER	zzzz198
Fusarium ambrosium RSL96904.1	zzzz199	FALSE	304	USER	zzzz199
Fusarium sp. AF-6 RSL71394.1	zzzz200	FALSE	304	USER	zzzz200
Fusarium graminearum PH-1 I1RAW4.2	zzzz201	FALSE	309	USER	zzzz201
Beauveria bassiana AFO53627.1	zzzz202	FALSE	291	USER	zzzz202
Akanthomyces lecanii RCEF 1005 OAA81585.1	zzzz203	FALSE	291	USER	zzzz203
OBeauveria brongniartii RCEF 3172 AA41196.1	zzzz204	FALSE	283	USER	zzzz204
Fusarium culmorum PTD12509.1	zzzz205	FALSE	302	USER	zzzz205
Cordyceps militaris ATY58519.1	zzzz206	FALSE	283	USER	zzzz206
Cordyceps militaris CM01 XP_006670602.1	zzzz207	FALSE	284	USER	zzzz207
Fusarium oxysporum RKL01835.1	zzzz208	FALSE	259	USER	zzzz208
Purpureocillium lilacinum PWI73390.1	zzzz209	FALSE	294	USER	zzzz209
Metarhizium album ARSEF 1941 KHN96734.1	zzzz210	FALSE	282	USER	zzzz210
Cordyceps fumosorosea ARSEF 2679 XP_018703794.1	zzzz211	FALSE	316	USER	zzzz211
Metarhizium anisopliae KFG83694.1	zzzz212	FALSE	239	USER	zzzz212
Pezoloma ericae PMD14993.1	zzzz213	FALSE	306	USER	zzzz213
Fusarium oxysporum f. sp. cubense TVY62581.1	zzzz214	FALSE	310	USER	zzzz214
Chalara longipes BDJ KAE9368236.1	zzzz215	FALSE	292	USER	zzzz215
Hyaloscypha bicolor E XP_024738055.1	zzzz216	FALSE	292	USER	zzzz216
Lachnellula hyalina XP_031001805.1	zzzz217	FALSE	291	USER	zzzz217
Ustilaginoidea virens KDB16659.1	zzzz218	FALSE	188	USER	zzzz218
Lachnellula arida TVY15345.1	zzzz219	FALSE	290	USER	zzzz219
Pochonia chlamydosporia 123 RZR64114.1	zzzz220	FALSE	252	USER	zzzz220
Lachnellula cervina TVY50229.1	zzzz221	FALSE	291	USER	zzzz221
Pseudomassariella vexata ORY54836.1	zzzz222	FALSE	308	USER	zzzz222
Xylona heveae C161 XP_018187507.1	zzzz223	FALSE	288	USER	zzzz223
Hypoxylon sp. EC38 OTA64028.1	zzzz224	FALSE	292	USER	zzzz224
Metarhizium acridum CQMa 102 XP_007812558.1	zzzz225	FALSE	243	USER	zzzz225
Pochonia chlamydosporia 170 XP_022284063.1	zzzz226	FALSE	287	USER	zzzz226
Massarina eburnea CBS 473.64 KAF2637324.1	zzzz227	FALSE	303	USER	zzzz227
Lepidopterella palustris CBS 459.81 OCK72697.1	zzzz228	FALSE	292	USER	zzzz228
Coniochaeta sp. 2T2.1 KAB5578212.1	zzzz229	FALSE	282	USER	zzzz229
Colletotrichum orbiculare MAFF 240422 TDZ20640.1	zzzz230	FALSE	291	USER	zzzz230
Byssothecium circinans KAF1955175.1	zzzz231	FALSE	292	USER	zzzz231
Blumeria graminis f. sp. hordei DH14 CCU76052.1	zzzz232	FALSE	298	USER	zzzz232
Plenodomus tracheiphilus IPT5 KAF2853512.1	zzzz233	FALSE	292	USER	zzzz233
Mytilinidion resinicola XP_033575297.1	zzzz234	FALSE	293	USER	zzzz234
Pochonia chlamydosporia 170 XP_022285098.1	zzzz235	FALSE	282	USER	zzzz235
Setomelanomma holmii KAF2033060.1	zzzz236	FALSE	292	USER	zzzz236
Lineolata rhizophorae KAF2458167.1	zzzz237	FALSE	305	USER	zzzz237
Periconia macrospinosa PVI06756.1	zzzz238	FALSE	304	USER	zzzz238
Pyrenophora tritici-repentis Pt-1C-BFP XP_001934837.1	zzzz239	FALSE	294	USER	zzzz239
Bimuria novae-zelandiae CBS 107.79 KAF1974158.1	zzzz240	FALSE	289	USER	zzzz240
Aspergillus calidoustus CEN62868.1	zzzz241	FALSE	345	USER	zzzz241
Sporormia fimetaria CBS 119925 KAF2751482.1	zzzz242	FALSE	290	USER	zzzz242
Stagonospora sp. SRC1lsM3a OAL01496.1	zzzz243	FALSE	297	USER	zzzz243
Oidium neolycopersici RKF60014.1	zzzz244	FALSE	330	USER	zzzz244
Didymella heteroderae KAF3032025.1	zzzz245	FALSE	281	USER	zzzz245
Aspergillus novofumigatus IBT 16806 XP_024682458.1	zzzzz10	FALSE	371	USER	zzzzz10
Aspergillus fumigatus Af293 XP_752835.1	zzzzz11	FALSE	371	USER	zzzzz11
Aspergillus ruber CBS 135680 EYE99035.1	zzzzz12	FALSE	367	USER	zzzzz12
Aspergillus terreus RB51348.1	zzzzz13	FALSE	364	USER	zzzzz13
Monascus ruber AIY63188.1	zzzzz14	FALSE	346	USER	zzzzz14
Penicillium brasilianum OOQ86420.1	zzzzz15	FALSE	381	USER	zzzzz15
Byssochlamys spectabilis XP_028481872.1	zzzzz16	FALSE	357	USER	zzzzz16
Aspergillus fumigatus AAR01218.1	zzzzz17	FALSE	299	USER	zzzzz17
Aspergillus indologenus CBS 114.80 PYI32650.1	zzzzz18	FALSE	359	USER	zzzzz18
Penicillium rolfsii KAF3398436.1	zzzzz19	FALSE	382	USER	zzzzz19
Monascus pilosus A2SUH3.1	zzzzz20	FALSE	346	USER	zzzzz20
Byssochlamys spectabilis No. 5 GAD98736.1	zzzzz21	FALSE	356	USER	zzzzz21
Penicillium brasilianum CEO59220.1	zzzzz22	FALSE	381	USER	zzzzz22
Aspergillus japonicus CBS 114.51 XP_025526818.1	zzzzz23	FALSE	359	USER	zzzzz23
Aspergillus flavus NRRL3357 XP_002374839.1	zzzzz24	FALSE	279	USER	zzzzz24
Penicillium brocae QIJ87810.1	zzzzz25	FALSE	355	USER	zzzzz25
Penicillium roqueforti FM164 CDM34701.1	zzzzz26	FALSE	377	USER	zzzzz26
Aspergillus eucalypticola CBS 122712 XP_0253871241	zzzzz27	FALSE	322	USER	zzzzz27
Aspergillus kawachii IFO 4308 GAA92888.1	zzzzz28	FALSE	270	USER	zzzzz28
Penicillium citrinum BAL61197.1	zzzzz29	FALSE	371	USER	zzzzz29
Penicillium citrinumADL63139.1	zzzzz30	FALSE	371	USER	zzzzz30
Rasamsonia emersonii CBS 393.64XP_013330850.1	zzzzz31	FALSE	340	USER	zzzzz31
Aspergillus phoenicis ATCC 13157 RDK41710.1	zzzzz32	FALSE	270	USER	zzzzz32
Talaromyces stipitatus ATCC 10500 XP_002479202.1	zzzzz33	FALSE	313	USER	zzzzz33
Penicillium citrinum BAL61196.1	zzzzz34	FALSE	356	USER	zzzzz34
Talaromyces islandicus CRG89297.1	zzzzz35	FALSE	314	USER	zzzzz35
Talaromyces pinophilus KAF3395138.1	zzzzz36	FALSE	305	USER	zzzzz36
Talaromyces marneffei ATCC 18224 XP_002146909.1	zzzzz37	FALSE	286	USER	zzzzz37
Aspergillus pseudonomius XP_031934914.1	zzzzz38	FALSE	270	USER	zzzzz38
Aspergillus kawachii IFO 4308 GAA87898.1	zzzzz39	FALSE	288	USER	zzzzz39
Aspergillus japonicus CBS 114.51XP_025533495.1	zzzzz40	FALSE	271	USER	zzzzz40
Nannizzia gypsea CBS 118893XP_003177450.1	zzzzz41	FALSE	344	USER	zzzzz41
:Blastomyces dermatitidis ER-3EEQ89819.2	zzzzz42	FALSE	346	USER	zzzzz42
Blastomyces gilchristii SLH14081XP_002621400.2	zzzzz43	FALSE	346	USER	zzzzz43
Viridothelium virens KAF2236021.1	zzzzz44	FALSE	306	USER	zzzzz44
Aspergillus steynii IBT 23096XP_024703495.1	zzzzz45	FALSE	267	USER	zzzzz45
Trichophyton equinum CBS 127.97EGE04459.1	zzzzz46	FALSE	298	USER	zzzzz46
Lepidopterella palustris CBS 459.81OCK72697.1	zzzzz47	FALSE	287	USER	zzzzz47
Massariosphaeria phaeospora KAF2868712.1	zzzzz48	FALSE	293	USER	zzzzz48
Decorospora gaudefroyi KAF1832612.1	zzzzz49	FALSE	305	USER	zzzzz49
Ampelomyces quisqualis KAF1914135.1	zzzzz50	FALSE	307	USER	zzzzz50
Ophiobolus disseminans KAF2820703.1	zzzzz51	FALSE	293	USER	zzzzz51
Lasiodiplodia theobromaeKAB2575618.1	zzzzz52	FALSE	291	USER	zzzzz52
Lineolata rhizophorae KAF2458167.1	zzzzz53	FALSE	293	USER	zzzzz53
Xylona heveaeTC161XP_018187507.1	zzzzz54	FALSE	286	USER	zzzzz54
Lophiotrema nuculaKAF2112111.1	zzzzz55	FALSE	301	USER	zzzzz55
Coccidioides immitis RS XP_001243806.1	zzzzz56	FALSE	293	USER	zzzzz56
Aaosphaeria arxii CBS 175.79XP_033386105.1	zzzzz57	FALSE	287	USER	zzzzz57
Didymosphaeria enalia KAF2258450.1	zzzzz58	FALSE	290	USER	zzzzz58
Clathrospora elynaeKAF1944700.1	zzzzz59	FALSE	294	USER	zzzzz59
Cucurbitaria berberidis CBS 394.84KAF1851386.1	zzzzz60	FALSE	293	USER	zzzzz60
Didymella exigua CBS 183.55XP_033446506.1	zzzzz61	FALSE	306	USER	zzzzz61
Setomelanomma holmii KAF2033060.1	zzzzz62	FALSE	293	USER	zzzzz62
Periconia macrospinosa PVI06756.1	zzzzz63	FALSE	287	USER	zzzzz63
Plenodomus tracheiphilus IPT5 KAF2853512.1	zzzzz64	FALSE	292	USER	zzzzz64
Bimuria novae-zelandiae CBS 107.79	zzzzz65	FALSE	292	USER	zzzzz65
Amniculicola lignicola CBS 123094KAF1998645.1	zzzzz66	FALSE	290	USER	zzzzz66
Pyrenophora tritici-repentisPZC92874.1	zzzzz67	FALSE	285	USER	zzzzz67
Patellaria atrata CBS 101060 KAF2839261.1	zzzzz68	FALSE	301	USER	zzzzz68
Cryomyces minteri TKA78622.1	zzzzz69	FALSE	279	USER	zzzzz69
Clohesyomyces aquaticusORY16652.1	zzzzz70	FALSE	256	USER	zzzzz70
Pseudovirgaria hyperparasiticaXP_033601227.1	zzzzz71	FALSE	295	USER	zzzzz71
Paraphaeosphaeria minitansALX26990.1	zzzzz72	FALSE	269	USER	zzzzz72
Ascosphaera apis ARSEF 7405KZZ93130.1	zzzzz73	FALSE	373	USER	zzzzz73
Aureobasidium pullulans THW16381.1	zzzzz74	FALSE	321	USER	zzzzz74
Pezoloma ericae PMD14993.1	zzzzz75	FALSE	303	USER	zzzzz75
Aureobasidium pullulans THY92442.1	zzzzz76	FALSE	321	USER	zzzzz76
Hyaloscypha bicolor EXP_024738055.1	zzzzz77	FALSE	292	USER	zzzzz77
Endocarpon pusillum AEH41500.1	zzzzz78	FALSE	303	USER	zzzzz78
Chalara longipes BDJKAE9368236.1	zzzzz79	FALSE	292	USER	zzzzz79
Paraphaeosphaeria sporulosaXP_018038119.1	zzzzz80	FALSE	251	USER	zzzzz80
Aureobasidium pullulansTHW54251.1	zzzzz81	FALSE	298	USER	zzzzz81
Lachnellula hyalinaXP_031001805.1	zzzzz82	FALSE	288	USER	zzzzz82
Lachnellula aridaTVY15345.1	zzzzz83	FALSE	288	USER	zzzzz83
Lachnellula cervinaTVY50229.1	zzzzz84	FALSE	288	USER	zzzzz84
Colletotrichum higginsianumTID06203.1	zzzzz85	FALSE	277	USER	zzzzz85
Coniochaeta sp. 2T2.1KAB5578212.1	zzzzz86	FALSE	279	USER	zzzzz86
Golovinomyces cichoracearumRKF71505.1	zzzzz87	FALSE	292	USER	zzzzz87
Hypoxylon sp. EC38OTA64028.1	zzzzz88	FALSE	314	USER	zzzzz88
Coniochaeta sp. 2T2.1]KAB5584890.1	zzzzz89	FALSE	279	USER	zzzzz89
Aureobasidium pullulans THZ39439.1	zzzzz90	FALSE	278	USER	zzzzz90
Aureobasidium pullulansTIA18141.1	zzzzz91	FALSE	278	USER	zzzzz91
Pseudomassariella vexataORY54836.1	zzzzz92	FALSE	317	USER	zzzzz92
Monosporascus eutypoides QEV82419.1	zzzzz93	FALSE	287	USER	zzzzz93
Golovinomyces cichoracearumRKF78861.1	zzzzz94	FALSE	303	USER	zzzzz94
Fusarium proliferatum ET1XP_031074918.1	zzzzz95	FALSE	316	USER	zzzzz95
Fusarium proliferatum AMD39009.1	zzzzz96	FALSE	316	USER	zzzzz96
Fusarium sacchariAMD39011.1	zzzzz97	FALSE	316	USER	zzzzz97
Fusarium commune AMD39002.1]	zzzzz98	FALSE	316	USER	zzzzz98
Fusarium bulbicola AMD39001.1	zzzzz99	FALSE	316	USER	zzzzz99
Trichoderma hypoxylon AXL154_06481	LaeA	FALSE	344	USER	zzzzzz0
Aspergillus nidulans FGSC 4 C8VQG9.1	zzzzzz1	FALSE	374	USER	zzzzzz1
Aspergillus calidoustus EN62868.1	zzzzzz2	FALSE	370	USER	zzzzzz2
Aspergillus flavus RRL3357 B8N406.2	zzzzzz3	FALSE	367	USER	zzzzzz3
Aspergillus parasiticus AAX68414.1	zzzzzz4	FALSE	367	USER	zzzzzz4
Aspergillus oryzae RIB40 Q2ULA2.2	zzzzzz5	FALSE	367	USER	zzzzzz5
Aspergillus oryzae RIB40 Q2ULA2.2	zzzzzz6	FALSE	132	USER	zzzzzz6
Aspergillus clavatus NRRL 1XP_001268793.1	zzzzzz7	FALSE	370	USER	zzzzzz7
Aspergillus fumisynnematus 0A0H4LJX8.1	zzzzzz8	FALSE	371	USER	zzzzzz8
Aspergillus fischeri NRRL 181XP_001264291.1	zzzzzz9	FALSE	371	USER	zzzzzz9
