# Supplementary material for: ThLaeA functions as a conditional repressor to maintain metabolic homeostasis in Trichoderma hypoxylon
Source: mBio. 2026 May 13;17(6):e00189-26. doi: 10.1128/mbio.00189-26 (PMC13251417; doi:10.1128/mbio.00189-26)
Supplement: Table S6 — Metabolomic data analysis. [file mbio.00189-26-s0003.xlsx]

## Sheet: Total ions produced (9830)
Table S6-1. Metabolomic data analysis of total metabolite ions in mutants of T. hypoxylon.
Total ions produced (9830)
ID	Rt (min)	M/Z	WT-1	WT-2	WT-3	WT-mean+1	ΔThlaeA-1	ΔThlaeA-2	ΔThlaeA-3	ΔThlaeA-mean+1	Log2foldchange (ΔThlaeA/WT)	ΔThlaeA vs WT P-value	ΔThlaeA vs WT_-Log10(P-value)	ΔThtri5-1	ΔThtri5-2	ΔThtri5-3	ΔThtri5-mean+1	Log2foldchange (ΔThtri5/WT)	ΔThtri5 vs WT P-value	ΔThtri5 vs WT_-Log10(P-value)	ΔThlaeAΔThtri5-1	ΔThlaeAΔThtri5-2	ΔThlaeAΔThtri5-3	ΔThlaeAΔThtri5-mean+1	Log2foldchange (ΔThlaeAΔThtri5/WT)	ΔThlaeAΔThtri5 vs WT P-value	ΔThlaeAΔThtri5+AB19 vs WT_-Log10(P-value)
0	4.809	80.049	4457	7477	16347	9428	27809	32787	26784	29127.7	1.62737	0.00804886	2.09427	8278	10879	6020	8393.33	-0.167708	0.800632	0.0965668	25378	45017	41778	37392	1.98771	0.0165765	1.78051
1	16.657	80.0495	15981	9356	11103	12147.7	9572	8378	6540	8164.33	-0.573272	0.140261	0.853062	49452	26367	51252	42358	1.80196	0.0215743	1.66606	2923	4478	5975	4459.67	-1.44567	0.0239298	1.62106
2	10.68	80.0496	4662	4757	4766	4729.33	30236	30922	9000	23387	2.306	0.0605017	1.21823	4176	12418	9423	8673.33	0.87495	0.176919	0.752225	134534	101202	159907	131882	4.80147	0.00170783	2.76755
3	11.416	80.05	13307	10654	9771	11245	7765	8192	10450	8803.33	-0.353162	0.144806	0.839214	35472	45130	30136	36913.7	1.71487	0.00472516	2.32558	19700	2504	2801	8336	-0.431856	0.641304	0.192936
4	2.79	81.033	18230	17883	21941	19352.3	38036	35657	31266	34987.3	0.854325	0.00273665	2.56278	4689	3880	3431	4001	-2.27407	0.000340921	3.46735	30905	44823	25603	33778	0.803576	0.0700805	1.1544
5	13.605	81.0699	17390	11006	16925	15108	14988	11051	8266	11436	-0.40173	0.264624	0.57737	71667	63277	61948	65631.7	2.11908	0.000161569	3.79164	5496	2143	6736	4792.67	-1.65641	0.0139747	1.85466
6	16.66	81.0701	26343	19552	22465	22787.7	10325	18565	14548	14480.3	-0.654158	0.0545874	1.26291	75579	44559	69614	63251.7	1.47285	0.0140359	1.85276	2767	1817	2995	2527.33	-3.17257	0.00053432	3.2722
7	8.489	81.0704	4984	6794	7711	6497.33	10224	4945	5749	6973.67	0.10207	0.807198	0.0930199	8383	8570	5500	7485.33	0.204219	0.482102	0.316861	29570	45519	49900	41664	2.68088	0.00484769	2.31447
8	15.577	81.0704	7626	3867	9096	6864	10020	5113	9554	8230	0.261843	0.569415	0.244571	12839	19469	14384	15565	1.18118	0.0265371	1.57615	68914	14386	30345	37882.7	2.46442	0.129099	0.889077
9	20.437	81.0708	58840	48239	57904	54995.3	141441	130383	121154	130994	1.25212	0.000359226	3.44463	729	1031	2475	1412.67	-5.28282	9.81678e-05	4.00803	107814	90510	86718	95015	0.788846	0.00545497	2.26321
10	14.172	81.0709	30721	48682	19778	33061.3	36196	34301	37639	36046.3	0.124708	0.742617	0.129235	7396	43976	3093	18156	-0.864699	0.389762	0.409201	8031	3795	4747	5525.33	-2.58101	0.031947	1.49557
11	1.871	81.5212	23704	22695	22354	22918.7	22771	42166	25136	30025.3	0.389657	0.310301	0.508217	24064	20203	15925	20065	-0.191842	0.297611	0.526351	56299	17857	12075	28744.7	0.326771	0.696327	0.157187
12	38.72	81.9371	50925	46104	57575	51535.7	129163	144342	53194	108901	1.07937	0.113427	0.945284	25751	18079	17418	20417	-1.3358	0.00187985	2.72588	84445	59055	27764	57089	0.147642	0.756542	0.121167
13	2.531	83.0487	81187	88108	84861	84719.7	71852	82053	60467	71458.3	-0.245595	0.112788	0.947738	31163	26878	31170	29738	-1.51039	2.36387e-05	4.62638	25101	65579	29491	40058	-1.08061	0.0262659	1.58061
14	6.323	83.0497	24762	17711	27534	23336.7	32521	39034	39346	36968	0.663678	0.0206529	1.68502	8475	6177	4135	6263.33	-1.8976	0.00582019	2.23506	25235	27207	39246	30563.7	0.389219	0.241817	0.616513
15	3.847	84.0441	23096	25559	25888	24848.7	46940	49940	38918	45267	0.865291	0.00389458	2.40954	8460	7800	4168	6810.33	-1.86737	0.000351776	3.45373	26554	52622	40907	40028.7	0.687865	0.116093	0.935195
16	2.457	84.0444	55148	67364	47861	56792	122303	111796	94825	109642	0.949045	0.00576348	2.23932	27718	23294	22971	24662	-1.2034	0.00549543	2.26	237261	151794	57487	148848	1.39008	0.152755	0.816004
17	38.618	84.9598	49548	36423	38582	41518.7	60779	60716	27261	49586.3	0.256182	0.534298	0.272216	99917	83577	87098	90198.3	1.11934	0.00161825	2.79095	32775	32489	21280	28849	-0.525239	0.0846369	1.07244
18	1.87	84.9598	76647	65068	60458	67392	78611	103296	65051	82320.3	0.288671	0.287791	0.540923	56916	39366	31528	42604.3	-0.661577	0.0498357	1.30246	158744	54285	33918	82316.7	0.288607	0.721168	0.141964
19	4.621	85.0284	185748	190125	251440	209105	292937	277578	310666	293728	0.490251	0.0220036	1.65751	33053	22873	15837	23922	-3.12782	0.0010506	2.97856	138616	169527	147007	151718	-0.462841	0.0681053	1.16682
20	2.534	85.0285	283916	357082	284061	308354	340771	345584	322170	336176	0.124629	0.334701	0.475343	430415	302974	308159	347184	0.171112	0.466043	0.331574	429684	426465	255385	370512	0.264934	0.376351	0.424407
21	2.79	85.0286	243485	260633	319616	274579	477164	504212	447565	476315	0.794694	0.00203943	2.69049	23766	27181	13457	21469	-3.67689	0.000415978	3.38093	478490	653216	378399	503369	0.874396	0.0519871	1.2841
22	4.043	85.0642	22400	20056	108480	50313	28566	38371	40676	35872	-0.488073	0.64824	0.188264	13534	8161	5195	8964.33	-2.48866	0.229622	0.638987	29471	70193	31761	43809.3	-0.199693	0.848636	0.0712785
23	16.145	85.0647	9509	6523	17953	11329.3	1837	675	1929	1481.33	-2.93509	0.0460453	1.33681	4311	3226	1567	3035.67	-1.89998	0.077672	1.10974	69200	86750	78222	78058.3	2.78449	0.000400345	3.39757
24	6.314	85.0648	276599	217370	563455	352476	342122	439484	382798	388136	0.139037	0.763144	0.117394	43507	12962	27213	27895	-3.65945	0.0388971	1.41008	232035	270867	293634	265513	-0.408741	0.467252	0.330449
25	7.043	85.065	84399	95507	209847	129919	176210	179346	168638	174732	0.427538	0.327607	0.484646	30976	6197	18846	18674	-2.79851	0.0523609	1.28099	52670	73167	46589	57476.3	-1.17657	0.15116	0.820563
26	9.711	85.065	160408	129040	198957	162803	211943	226993	203548	214162	0.39558	0.0739083	1.13131	20116	14411	9819	14783	-3.46111	0.0019287	2.71474	427338	517726	540456	495174	1.60481	0.00114882	2.93975
27	7.746	85.0651	84760	52944	79946	72551	83983	74414	65902	74767.3	0.0434126	0.852705	0.0692012	15351	12798	14688	14280	-2.345	0.00421205	2.37551	60509	59592	81939	67347.7	-0.107368	0.694064	0.158601
28	5.44	85.0651	95107	67570	405084	189255	71314	71611	31898	58275.3	-1.69937	0.295812	0.528985	6400	9543	8688	8211.33	-4.52657	0.169633	0.77049	72231	121646	47216	80365.3	-1.23568	0.379797	0.420449
29	11.667	85.0652	16035	16843	71907	34929.3	10979	11012	24967	15653.7	-1.15794	0.369257	0.432671	10048	5532	6386	7323	-2.25393	0.21077	0.676192	47446	39275	60693	49139	0.492429	0.506874	0.2951
30	14.95	85.0653	16879	21453	21593	19976	63835	46998	47679	52838.3	1.40332	0.00453804	2.34313	221	803	960	662.333	-4.91457	0.000247577	3.60629	50098	25176	44990	40089	1.00494	0.0604903	1.21831
31	17.4	85.0654	15892	19791	36147	23944.3	53461	33336	53413	46737.7	0.964901	0.0670542	1.17357	1129	1311	1051	1164.67	-4.3617	0.0213718	1.67016	54419	79123	76820	70121.7	1.55018	0.00999715	2.00012
32	15.451	85.0654	17910	19250	37835	24999.3	70935	65394	66957	67763	1.43861	0.00298752	2.52469	2013	2709	2980	2568.33	-3.28299	0.0252369	1.59796	73091	89818	98631	87181	1.80212	0.00324592	2.48866
33	20.889	85.0654	13061	16463	29024	19517	26195	24568	28164	26310	0.43088	0.243031	0.614338	348	478	424	417.667	-5.54624	0.0170407	1.76851	25496	39308	24107	29638	0.602717	0.214336	0.668905
34	22.219	85.0655	14854	11820	11482	12719.7	45075	32782	52542	43467.3	1.77287	0.00630823	2.20009	589	509	259	453.333	-4.81034	0.000338615	3.47029	35582	42655	32365	36868.3	1.53532	0.00169669	2.7704
35	12.849	85.0655	44606	39220	98741	60856.7	102904	81542	96650	93699.7	0.622629	0.176517	0.753212	8207	4296	7052	6519.33	-3.22262	0.0462277	1.3351	84096	109894	80456	91483	0.588088	0.221076	0.655459
36	19.755	85.0655	30778	32987	96590	53452.7	63806	45426	68674	59303	0.149843	0.809418	0.0918271	1519	641	412	858.333	-5.96058	0.071436	1.14608	826778	717346	763961	769363	3.84733	4.84847e-05	4.3144
37	18.206	85.0656	36422	36728	99152	57435	80310	68864	74396	74524.3	0.375781	0.463796	0.333673	1078	702	749	844	-6.08854	0.0533738	1.27267	49493	76023	37018	54179	-0.0841964	0.897877	0.0467833
38	14.759	85.0659	28024	30425	42921	33791	69145	67336	74625	70369.7	1.05831	0.00201774	2.69514	4449	2152	306	2303.33	-3.87484	0.00273047	2.56376	33109	44813	50154	42693	0.33736	0.262454	0.580946
39	13.981	85.0661	13767	12105	71368	32414.3	39266	38311	40667	39415.7	0.282137	0.737653	0.132148	7934	931	3901	4256.33	-2.92895	0.223957	0.649835	60185	39279	63735	54400.7	0.746992	0.352649	0.452657
40	6.938	86.0601	132030	149538	333474	205015	480508	605430	490431	525457	1.35784	0.0134467	1.87138	465717	333870	120375	306655	0.580887	0.442858	0.353736	446264	799115	798793	681392	1.73275	0.023725	1.62479
41	4.356	86.0602	370117	529078	884390	594529	1214626	1492193	1352549	1.35312e+06	1.18647	0.0115612	1.937	519595	412349	408628	446858	-0.41193	0.398304	0.399785	1206949	3125936	2840667	2391185	2.00791	0.0435619	1.36089
42	4.802	86.0604	421313	362845	2029861	938007	3442391	3940400	3757448	3713414	1.98508	0.00798467	2.09774	362881	176828	163495	234402	-2.00061	0.269942	0.56873	3044831	8823397	5958642	5942291	2.66335	0.0463502	1.33395
43	7.911	86.0962	222375	197879	120955	180404	429921	474005	359382	421104	1.22294	0.00600969	2.22115	214716	531818	641992	462843	1.35929	0.0985251	1.00645	202319	158330	61201	140618	-0.359453	0.484378	0.314815
44	2.32	86.0963	228622	237675	148642	204981	326503	294703	289007	303405	0.565759	0.0323906	1.48958	380259	190703	194765	255243	0.316385	0.504497	0.297142	119264	260406	159750	179808	-0.189033	0.644987	0.190449
45	5.97	86.0963	529063	497954	677478	568166	557876	758703	509525	608702	0.0994244	0.689364	0.161551	713247	698020	541651	650974	0.196287	0.347934	0.458503	314886	566435	365163	415496	-0.451479	0.182345	0.739107
46	10.522	86.0964	143165	136880	149731	143260	179812	309052	269261	252709	0.818846	0.0463666	1.33379	392270	682491	315596	463453	1.69379	0.0457394	1.33971	154831	99361	128872	127689	-0.165998	0.397407	0.400765
47	11.216	86.0965	181466	244000	182102	202524	53822	204358	126263	128149	-0.660272	0.197395	0.704665	427013	323230	566100	438782	1.11541	0.0322508	1.49146	45420	120371	48213	71335.7	-1.5054	0.0150506	1.82245
48	38.973	86.0965	265278	190977	247447	234568	166702	153406	159191	159767	-0.554036	0.0301631	1.52052	204048	1096318	180044	493471	1.07296	0.440076	0.356472	218793	188545	225877	211073	-0.152268	0.403094	0.394594
49	31.18	86.0966	14917	75068	25047	38345	36262	52716	55327	48102.7	0.327078	0.643532	0.19143	68953	67665	73937	70186	0.872145	0.163682	0.785999	25279	9025	8568	14291.7	-1.42386	0.28255	0.548904
50	22.163	86.0969	25731	27688	23541	25654.3	100511	50086	45885	65495	1.35218	0.0862219	1.06438	98792	128941	91129	106288	2.05071	0.00225237	2.64736	60995	29006	23962	37988.7	0.566367	0.349679	0.45633
51	16.462	86.0975	141023	147801	93228	127352	112024	145604	127715	128449	0.0123741	0.958313	0.0184927	300367	302780	255337	286162	1.16802	0.00233967	2.63085	122717	42079	86829	83876	-0.602488	0.207762	0.682435
52	3.869	86.2336	1746861	2167890	2331404	2.08205e+06	2656202	2703580	2508593	2.62279e+06	0.333097	0.0422702	1.37397	831737	876497	809161	839133	-1.31104	0.00208645	2.68059	3305028	2872678	1538653	2.57212e+06	0.304952	0.430441	0.366086
53	3.001	86.235	2398689	3045585	3614004	3019427	4335728	4289037	3728852	4.11787e+06	0.447625	0.0521581	1.28268	1318290	1181722	1118596	1.2062e+06	-1.3238	0.00701425	2.15402	4681902	4280466	2526628	3.82967e+06	0.342944	0.340277	0.468167
54	5.591	87.0441	17055	14800	38050	23302.7	24773	29565	17650	23997	0.042359	0.936373	0.0285511	31351	18624	35396	28458	0.288339	0.595981	0.224768	178429	20272	17410	72038	1.62826	0.415567	0.381359
55	6.398	87.0442	64471	66607	74679	68586.7	87132	88386	76409	83976.7	0.29206	0.0350333	1.45552	54326	33673	23845	37282.3	-0.879436	0.0301158	1.5212	99499	99550	85519	94857	0.467826	0.00942066	2.02592
56	2.537	87.0442	131105	124214	140747	132023	109090	103813	126629	113178	-0.222191	0.0882654	1.05421	79452	80219	68407	76027	-0.796206	0.000795865	3.09916	70311	128544	89841	96233	-0.456186	0.114275	0.94205
57	3.864	87.0996	104086	135101	138957	126049	164762	169678	172342	168928	0.422427	0.0189618	1.72212	52143	43783	35988	43972.3	-1.51932	0.00237757	2.62387	202022	164043	89780	151949	0.269606	0.497598	0.303122
58	4.809	87.2448	13898	13066	93733	40233.3	196096	182063	176355	184839	2.19981	0.00616966	2.20974	10541	19512	13244	14433.3	-1.47899	0.391547	0.407216	157030	483836	314756	318542	2.98502	0.0469814	1.32807
59	2.473	88.0394	160385	191777	128218	160128	161612	154499	146794	154303	-0.0534596	0.772626	0.112031	48277	34972	32608	38620	-2.0518	0.00306087	2.51415	53763	103635	37285	64895.3	-1.30304	0.0245852	1.60933
60	5.22	88.0752	24605	18098	7883	16863	8726	6492	11036	8752.33	-0.946122	0.182866	0.737866	7612	7044	7445	7368	-1.19452	0.122975	0.910184	128745	9167	8794	48903	1.53606	0.470251	0.327671
61	6.851	88.0756	259358	261390	264339	261697	392818	415725	446954	418500	0.677332	0.000572524	3.24221	68776	66710	52838	62775.7	-2.05962	2.80786e-06	5.55162	34635	88414	42056	55036	-2.24945	0.000256086	3.59161
62	4.676	89.0236	53258	50219	64984	56154.7	58510	57129	60015	58552.3	0.0603207	0.628137	0.201946	15607	4286	14554	11483.3	-2.28986	0.00150021	2.82385	91366	96109	86851	91443	0.703467	0.00252452	2.59782
63	1.865	89.1072	38108	33982	25803	32632	24393	13344	13406	17048.7	-0.936628	0.0390253	1.40865	8251	5806	3336	5798.67	-2.49249	0.0023031	2.63769	5544	21402	3651	10200	-1.67772	0.0284811	1.54544
64	38.818	89.5064	41890	37301	144755	74649.7	43408	61766	40038	48405	-0.62498	0.503274	0.298195	24244	37999	47510	36585.3	-1.02887	0.346669	0.460086	92238	70256	32510	65002.3	-0.199644	0.817599	0.0874594
65	4.296	90.0547	41826	35069	75658	50852	57372	66374	66423	63390.7	0.317966	0.386475	0.412878	45146	25131	11969	27416.3	-0.891269	0.212928	0.671766	47659	72660	56128	58816.7	0.209921	0.613086	0.212479
66	2.796	90.0549	69933	78796	94042	80924.7	101530	104205	104925	103554	0.355737	0.0335296	1.47457	71909	63029	57610	64183.7	-0.334373	0.11017	0.957936	100417	107625	88953	98999.3	0.290839	0.111965	0.950919
67	14.312	90.0552	29242	32763	20401	27469.7	14997	27597	13031	18542.7	-0.566991	0.202352	0.693892	244591	288962	239067	257541	3.22889	0.000143231	3.84396	6047	824	3139	3337.67	-3.04093	0.0037202	2.42943
68	16.657	90.0553	65565	72485	71456	69836.3	63982	68684	56126	62931.7	-0.150192	0.179594	0.745707	341993	264796	364321	323704	2.21263	0.00109993	2.95863	6302	5388	1522	4405	-3.98676	1.49481e-05	4.82541
69	2.454	90.0554	243961	295174	279535	272891	308148	330348	283444	307314	0.17139	0.165585	0.780978	217750	241447	195584	218261	-0.322268	0.0532762	1.27347	524403	377649	100301	334119	0.292036	0.650588	0.186694
70	7.853	90.0555	49285	26786	20540	32204.7	9242	47899	40738	32627.3	0.0188113	0.978493	0.0094423	43735	49029	22540	38435.7	0.255176	0.628311	0.201826	40549	47883	77598	55344.3	0.781166	0.180942	0.742461
71	5.078	90.0556	14102	54135	24687	30975.7	22004	81028	89295	64110	1.04941	0.245022	0.610795	42974	76252	26780	48669.7	0.651888	0.401151	0.396692	67437	82303	76868	75537	1.28605	0.0249444	1.60303
72	16.087	90.0557	347	2385	1254	1329.67	2445	506	1461	1471.67	0.146386	0.869818	0.0605717	60966	57906	65951	61608.7	5.534	1.53553e-05	4.81374	2699	2167	9058	4642.33	1.80379	0.221692	0.65425
73	12.731	90.0557	3112	3839	2921	3291.67	3699	3362	2114	3059.33	-0.105601	0.698173	0.156037	72884	70507	75445	72946.3	4.46995	1.13272e-06	5.94588	4678	4243	4537	4487	0.446933	0.0177534	1.75072
74	4.608	90.0908	54963	62736	86094	67932	60158	58085	59266	59170.7	-0.199209	0.402878	0.394826	52954	59479	27798	46744.7	-0.53929	0.190208	0.720771	55041	90826	59320	68396.7	0.00983469	0.976227	0.0104491
75	38.633	90.5072	246261	245867	206864	232998	370401	402533	345867	372935	0.678603	0.00262311	2.58118	393418	368941	348515	370292	0.668345	0.00173039	2.76186	195271	218761	217240	210425	-0.147014	0.209525	0.678765
76	4.204	91.0756	3633	1620	156661	53972.3	1450	974	626	1017.67	-5.72888	0.360682	0.442875	2515	3697	873	2362.67	-4.51373	0.371774	0.429721	17809	38561	11135	22502.7	-1.26212	0.577766	0.238248
77	5.097	91.0764	3687	1113	55329	20044	2242	1263	3175	2227.67	-3.16957	0.370294	0.431454	3052	3162	2975	3064	-2.70968	0.390721	0.408133	25440	29442	7154	20679.7	0.0450425	0.97484	0.0110666
78	2.632	93.0549	34083	39755	37435	37092	33518	42037	45433	40330.3	0.120757	0.453856	0.343081	20467	21917	13693	18693.3	-0.988584	0.00368119	2.43401	28503	35143	22292	28647	-0.372724	0.105975	0.974798
79	11.701	93.0697	41435	34058	114253	63249.7	127807	130226	121268	126435	0.999262	0.0700179	1.15479	5268	4808	7625	5901.33	-3.42195	0.0886551	1.0523	176315	77451	112546	122105	0.948992	0.202286	0.694035
80	28.328	93.0699	30942	13015	58377	34112.3	21929	30930	18465	23775.7	-0.520808	0.492639	0.307471	410	258	282	317.667	-6.74664	0.0625026	1.2041	206	201	282	230.667	-7.20834	0.0620671	1.20714
81	8.479	93.0705	5792	1922	12969	6895.33	14676	15739	19891	16769.7	1.28216	0.0520053	1.28395	9224	8847	4628	7567.33	0.134165	0.859305	0.0658527	36638	55074	69425	53713.3	2.96159	0.00952051	2.02134
82	7.753	95.0484	181474	159074	218616	186389	246813	238914	236264	240665	0.368708	0.0371062	1.43055	34772	21936	32527	29746	-2.64755	0.000921474	3.03552	134627	192586	249152	192123	0.043711	0.885408	0.0528567
83	6.3	95.0489	150314	135748	211774	165946	237013	311775	271891	273561	0.721144	0.0275942	1.55918	35737	22042	27157	28313	-2.55118	0.00433231	2.36328	184184	249858	289659	241235	0.53972	0.122748	0.910985
84	7.101	95.049	48575	65080	34095	49251	105188	117147	109933	110757	1.16917	0.0030517	2.51546	17439	9290	19762	15498	-1.66807	0.0237152	1.62497	29046	32993	35486	32509.3	-0.599299	0.141121	0.850409
85	5.182	95.0491	59409	59738	25046	48065.3	40881	46031	38227	41714	-0.204465	0.617093	0.209649	12371	10161	7445	9993.33	-2.26596	0.0304202	1.51684	27117	36898	28843	30953.7	-0.634886	0.223754	0.65023
86	20.421	95.0857	108822	73943	105976	96248	211290	190096	174806	192065	0.996766	0.0033914	2.46962	1265	448	323	679.667	-7.14579	0.00103027	2.98705	167747	170659	138943	159117	0.725263	0.0140506	1.85231
87	19.147	95.0859	16231	15591	10706	14177	42093	44409	42734	43079.7	1.60345	0.000103666	3.98436	1670	585	1195	1151	-3.62259	0.00182714	2.73823	8641	10091	8216	8983.67	-0.658176	0.0473232	1.32493
88	14.309	95.0863	17296	12755	10992	13682	12130	12309	14888	13110	-0.0616114	0.796789	0.0986564	67085	63610	57067	62588.3	2.19361	0.000149741	3.82466	5643	5726	6561	5977.67	-1.19462	0.0154275	1.8117
89	8.216	97.0273	20232	21289	41009	27511	25442	27941	23142	25509.3	-0.108983	0.786071	0.104538	15823	15554	12587	14655.7	-0.90855	0.133177	0.875572	43410	21625	29399	31479	0.194381	0.691232	0.160376
90	2.533	97.0284	145260	194973	146715	162317	183207	190469	180275	184651	0.18599	0.249992	0.602074	243559	202216	205972	217250	0.420542	0.0590604	1.2287	221929	240306	143941	202060	0.315967	0.304305	0.516691
91	2.788	97.0284	116574	144772	172143	144497	249725	271194	230340	250421	0.793311	0.00600907	2.22119	18878	44572	44572	36008.3	-2.00464	0.00396467	2.40179	244134	346471	202695	264434	0.871867	0.058314	1.23423
92	20.428	97.1008	36821	31157	41055	36345.3	81906	67247	70072	73076	1.00763	0.0023204	2.63444	345	507	465	440	-6.36812	0.000234082	3.63063	61250	60137	55438	58942.7	0.697542	0.00258954	2.58678
93	10.519	97.101	28966	34089	30983	31347	41884	40301	38359	40182.3	0.358234	0.00807803	2.09269	7305	11779	11594	10227	-1.61594	0.000536764	3.27022	39690	41013	42067	40924.3	0.384632	0.0042959	2.36695
94	14.788	97.1017	25315	17333	25649	22766.7	54427	57698	59869	57332.3	1.33243	0.000389325	3.40969	5370	2647	4117	4045.67	-2.49247	0.0027062	2.56764	18823	25883	28075	24261.3	0.0917358	0.720768	0.142205
95	7.368	98.0599	24147	27622	35490	29087.3	17018	15754	18668	17147.7	-0.762379	0.0260299	1.58453	15408	13093	12352	13618.7	-1.09481	0.0112816	1.94763	7131	9145	16011	10763.3	-1.43427	0.0130309	1.88502
96	2.187	98.0604	16914	25842	40707	27822	16880	31891	16189	21654.3	-0.36157	0.514088	0.288962	14076	6973	7116	9389.33	-1.56713	0.0655983	1.18311	41807	24520	8174	24834.7	-0.163871	0.814685	0.0890101
97	38.629	98.9617	106162	85561	69457	87061	157173	131135	140842	143051	0.716431	0.0127734	1.89369	172396	147558	124049	148002	0.765518	0.0254835	1.59374	74666	91224	92502	86131.7	-0.0154828	0.942353	0.0257863
98	7.007	99.0436	46743	49516	47356	47872.7	35574	33435	10693	26568.3	-0.849494	0.0563181	1.24935	7727	7557	2363	5883.33	-3.0245	2.75634e-05	4.55967	13906	12689	12244	12947.3	-1.88655	3.65122e-06	5.43756
99	4.621	99.0438	60952	75778	117671	84801.3	104842	118796	148004	123882	0.546804	0.139281	0.856108	25289	12844	9718	15951.3	-2.41041	0.0174855	1.75732	61901	85610	67455	71656.3	-0.242993	0.515116	0.288095
100	2.534	99.0439	239767	273025	241643	251479	191500	210261	203972	201912	-0.316713	0.0149542	1.82524	125418	105699	104438	111853	-1.16884	0.000394674	3.40376	113697	193438	105801	137646	-0.869474	0.019187	1.71699
101	3.029	99.044	58905	65728	8955	44530.3	41589	74706	9443	41913.7	-0.0873677	0.924635	0.0340296	13129	16290	5046	11489.3	-1.95449	0.143742	0.842416	57120	67152	47624	57299.7	0.363738	0.533504	0.272862
102	7.663	99.044	216740	188622	119462	174942	85423	96569	99927	93974	-0.896546	0.0503453	1.29804	15208	9482	8130	10941	-3.99906	0.00480818	2.31802	19074	28666	54553	34098.7	-2.35909	0.0102202	1.99054
103	5.51	99.0443	8734	18295	25053	17361.7	21851	32151	37145	30383.3	0.807375	0.117035	0.931683	9666	6917	8659	8415	-1.04487	0.135886	0.866825	64096	17711	21394	34401.3	0.986559	0.336643	0.47283
104	10.218	99.0444	6931	8304	6107	7115	7076	5586	4222	5629	-0.337985	0.227701	0.642635	7662	6056	4888	6203	-0.197898	0.425197	0.37141	61823	32288	34571	42895	2.59187	0.019728	1.70492
105	19.673	99.0445	78136	88573	87224	84645.3	386591	339160	347306	357687	2.07919	5.36402e-05	4.27051	1529	2155	2904	2197	-5.26782	1.52611e-05	4.81641	225151	185471	188067	199564	1.23735	0.000966473	3.01481
106	19.41	99.0445	121136	112303	141092	124845	423349	392518	391296	402389	1.68846	3.3143e-05	4.47961	1531	1075	2100	1569.67	-6.31353	0.000132654	3.87728	541041	458183	578141	525789	2.07435	0.000388887	3.41018
107	20.474	99.0449	21332	12157	19284	17592	51600	51800	45246	49549.7	1.49396	0.000812552	3.09015	976	1365	1989	1444.33	-3.60644	0.00446467	2.35021	37234	29373	32417	33009	0.90794	0.0128366	1.89155
108	9.192	99.0803	8478	49250	43281	33670.7	4101	6155	3780	4679.67	-2.84701	0.0851145	1.07	7972	4856	4755	5862	-2.52203	0.0947563	1.02339	19073	6623	5005	10234.7	-1.71803	0.156805	0.804639
109	11.658	99.0805	80582	77494	39553	65877.3	37282	38251	47050	40862	-0.689022	0.138668	0.858024	5447	4059	1190	3566.33	-4.20727	0.00929269	2.03186	26217	15584	22808	21537.3	-1.61294	0.0307857	1.51165
110	5.188	100.075	178552	189587	81632	149925	143581	139715	118688	133996	-0.162051	0.673966	0.171362	37730	25650	38127	33836.7	-2.14758	0.0282733	1.54862	100558	110278	95243	102027	-0.555282	0.238205	0.62305
111	2.973	100.075	26144	29597	135835	63859.7	38570	51763	44873	45069.7	-0.502748	0.631141	0.199873	53463	40453	76869	56929.3	-0.165733	0.862535	0.0642234	94404	110499	57472	87459.3	0.453707	0.580307	0.236342
112	8.522	100.076	5116	6131	40038	17096	25985	56604	27961	36851	1.10804	0.262258	0.581271	23260	10161	3845	12423	-0.460645	0.733945	0.134336	28811	37117	50638	38856.3	1.18449	0.172547	0.763093
113	7.54	100.076	4206	5937	18228	9458	4222	5509	5740	5158	-0.874723	0.387562	0.411658	13965	9138	8344	10483.3	0.14849	0.839674	0.0758894	48436	4104	5247	19263.3	1.02625	0.555087	0.255639
114	6.097	100.076	39872	29131	561246	210084	645138	882304	629749	719065	1.77516	0.0583289	1.23412	83854	51840	70416	68704.3	-1.61249	0.466481	0.331166	529148	95391	1185178	603240	1.52177	0.338743	0.47013
115	3.903	100.112	14647	12289	50762	25900.3	9024	27997	32878	23300.7	-0.152599	0.865696	0.0626346	37417	25894	41088	34800.7	0.426144	0.538988	0.268421	94994	59250	32867	62371.3	1.26791	0.170991	0.767028
116	5.965	100.2	81283	79159	563874	241440	649117	889901	633359	724127	1.58458	0.056282	1.24963	83854	11923	70416	55398.7	-2.12374	0.316694	0.49936	114391	1710192	1196827	1.00714e+06	2.06053	0.198394	0.702473
117	4.333	101.023	235804	264248	341206	280420	321461	332049	478621	377378	0.428419	0.179634	0.745611	25057	21726	22973	23253	-3.5921	0.00122514	2.91181	513758	635700	554403	567955	1.01818	0.00381979	2.41796
118	6.576	101.06	10185	8262	42079	20176.3	23637	32673	31287	29200	0.533304	0.470011	0.327892	5756	8031	5273	6354.33	-1.66685	0.277251	0.557127	85789	23581	28158	45843.7	1.18406	0.323682	0.489881
119	5.704	101.06	12567	15994	39167	22577	47053	43735	52185	47658.7	1.07788	0.0450049	1.34674	31674	7655	7296	15542.7	-0.53862	0.577392	0.238529	89846	76997	61194	76013.3	1.7514	0.0104856	1.97941
120	2.47	101.071	152012	179521	120799	150778	105671	122377	87992	105348	-0.517271	0.0818982	1.08673	19846	17282	22498	19876.3	-2.92331	0.00154063	2.8123	42697	87243	38113	56018.7	-1.42845	0.0148099	1.82945
121	2.449	102.054	137203	143412	156373	145664	228587	254530	211441	231520	0.668498	0.00334314	2.47584	65836	48443	48545	54275.7	-1.42426	0.000348508	3.45779	299628	284025	129046	237567	0.705695	0.168463	0.773496
122	7.106	102.055	359065	414091	149512	307557	935052	1019701	995864	983540	1.67713	0.00132108	2.87907	65556	49395	52987	55980.3	-2.45786	0.0356835	1.44753	116166	111500	80678	102782	-1.58126	0.0655906	1.18316
123	4.644	103.039	402400	416211	671840	496818	579786	628415	660426	622877	0.326229	0.236863	0.625502	49982	46531	41173	45896.3	-3.43627	0.00676701	2.1696	435483	388789	377244	400506	-0.310892	0.341945	0.466044
124	6.455	103.039	36531	29389	67161	44361.3	44116	47106	50313	47179.3	0.0888523	0.821846	0.0852097	13820	8241	49983	24015.7	-0.885327	0.309038	0.509988	112014	228314	255021	198451	2.16141	0.0274334	1.56172
125	6.833	103.039	69872	52006	78010	66630.3	25616	53521	35432	38190.7	-0.802959	0.0642596	1.19206	15156	10264	10893	12105.3	-2.46054	0.00223753	2.65023	66230	34763	52074	51023.3	-0.385022	0.260125	0.584818
126	5.208	103.074	5941	16569	23081	15198	45256	42093	50135	45829	1.59238	0.00514549	2.28857	4187	2119	4415	3574.67	-2.088	0.0827191	1.08239	31429	36121	32549	33367.3	1.13455	0.0249033	1.60374
127	5.698	104.07	30313	55608	56054	47326	32505	51067	45877	43150.7	-0.13325	0.701782	0.153798	28424	21904	5186	18505.7	-1.35467	0.058302	1.23432	216097	117081	87102	140094	1.56569	0.080652	1.09339
128	3.867	104.071	24749	23932	28540	25741.3	25826	23421	27167	25472.3	-0.0151557	0.888023	0.0515757	28471	26881	19297	24884	-0.0488684	0.799979	0.0969214	47411	35308	24242	35654.7	0.470004	0.220813	0.655976
129	14.872	104.071	16466	11494	10300	12754.3	3812	10117	2265	5399	-1.24022	0.073727	1.13237	69741	68170	46270	61394.7	2.26713	0.00338064	2.471	1316	866	2745	1643.33	-2.95629	0.00487546	2.31198
130	2.481	104.071	529694	750125	495351	591724	326996	360496	267208	318234	-0.894836	0.0316081	1.5002	93524	92617	133701	106615	-2.47251	0.00390169	2.40875	320277	471107	148743	313377	-0.917027	0.0857788	1.06662
131	17.847	104.071	673	192	1483	783.667	387	580	728	566	-0.469438	0.606002	0.217526	2962	6336	5639	4980	2.66783	0.0185929	1.73065	81445	87644	143978	104357	7.05707	0.00648992	2.18776
132	2.172	104.107	292083	301795	316265	303382	362199	289652	262419	304758	0.00652702	0.966292	0.0148918	57318	29068	32782	39723.7	-2.93306	2.00665e-05	4.69753	143812	466343	177836	262665	-0.207913	0.711614	0.147756
133	2.618	104.23	533458	757817	498588	596622	328459	361681	267441	319195	-0.902381	0.031854	1.49684	53014	91033	133701	92583.7	-2.68799	0.00396702	2.40154	191997	70506	149054	137187	-2.12068	0.00660025	2.18044
134	12.451	105.07	8855	5609	2709	5725.33	8965	4304	8480	7250.67	0.340754	0.545275	0.263384	60463	50373	62102	57647	3.33181	0.000218427	3.66069	6674	4993	2598	4756	-0.267611	0.673078	0.171934
135	14.31	105.07	40030	48807	25634	38158	36251	41483	42275	40004	0.0681587	0.80541	0.0939832	134298	164349	125843	141498	1.89072	0.00156337	2.80594	34342	21742	33457	29848	-0.354351	0.351175	0.454476
136	16.666	105.07	32084	30199	28937	30407.7	48123	48177	49296	48533	0.674531	5.25827e-05	4.27916	87974	63482	94308	81922.3	1.42982	0.0054884	2.26055	32546	20403	16559	23170.3	-0.392156	0.214024	0.669538
137	18.796	105.071	15750	15175	14453	15127	39908	39668	43954	41177.7	1.44474	5.49146e-05	4.26031	12293	4968	12539	9934.33	-0.606631	0.107564	0.968333	28793	39646	34060	34167.3	1.17549	0.00380433	2.41972
138	2.146	105.963	28187	33644	23791	28541.7	28110	31762	32688	30854.3	0.112404	0.506597	0.295337	8173	6167	7820	7387.67	-1.94988	0.00191728	2.71731	40802	20346	15232	25461	-0.16478	0.72981	0.13679
139	2.474	106.05	54630	62892	42783	53436	56947	66839	51436	58408.3	0.128362	0.537019	0.27001	24503	21694	14588	20262.7	-1.39899	0.0071151	2.14782	20720	65757	29786	38755.3	-0.463417	0.381405	0.418613
140	6.849	106.086	14822	16394	16088	15769	26164	26324	26204	26231.7	0.734218	2.69942e-05	4.56873	3806	6322	3677	4602.67	-1.77655	0.000346979	3.4597	2445	6015	1602	3355	-2.23271	0.000983765	3.00711
141	9.048	107.049	98849	97854	194730	130479	107075	101268	97213	101853	-0.357325	0.424958	0.371654	26004	17290	8322	17206.3	-2.9228	0.025305	1.59679	184005	234284	249736	222676	0.771132	0.0710868	1.14821
142	10.546	107.049	16198	13743	22342	17428.7	26439	26598	22713	25251	0.534878	0.0519132	1.28472	21451	9828	9007	13429.7	-0.376039	0.44838	0.348354	57552	63909	74452	65305.3	1.90574	0.000994404	3.00244
143	2.827	107.07	11602	9031	40008	20214.7	7680	13280	13311	11424.7	-0.82325	0.433247	0.363264	9144	9661	5889	8232.33	-1.29603	0.296755	0.527602	20114	45954	24662	30244.3	0.581262	0.474684	0.323596
144	8.481	107.085	19400	11261	4166	11610	20575	18108	17379	18688.3	0.68677	0.191314	0.718253	13843	11249	9887	11660.7	0.0062823	0.991651	0.00364101	16470	25427	33890	25263.3	1.12168	0.110573	0.956351
145	14.387	107.085	37446	34043	38331	36607.7	64182	61995	86799	70993	0.955531	0.0128571	1.89086	51496	50175	34951	45541.7	0.315041	0.177568	0.750636	60684	62507	79714	67636	0.885646	0.00747344	2.12648
146	1.886	107.959	7557	2924	5134	5206	6756	7706	5809	6758	0.376421	0.343463	0.46412	2045	2247	418	1571	-1.72849	0.0672325	1.17242	25269	7829	647	11249.3	1.11159	0.461755	0.335588
147	38.715	108.962	44199	57512	48257	49990.3	81119	71412	66356	72963.3	0.545522	0.0171963	1.76457	60101	51897	34936	48979	-0.0294858	0.909887	0.0410125	47129	70250	39145	52175.7	0.061728	0.839672	0.0758902
148	10.468	109.028	78808	72813	61698	71107.3	56731	27750	55007	46497	-0.612861	0.0817765	1.08737	16418	10462	15372	14085	-2.33584	0.000435066	3.36145	28964	14355	26791	23371	-1.60528	0.0021333	2.67095
149	2.534	109.028	59525	75437	57621	64195.3	63037	74675	73127	70280.7	0.130659	0.416653	0.380226	89852	87438	78702	85331.7	0.410613	0.0326072	1.48669	87207	87228	57948	77462	0.27102	0.30452	0.516384
150	5.388	109.028	36606	38439	56373	43807	53551	60127	53558	55746.3	0.347715	0.148203	0.829142	17442	11917	8465	12609	-1.79671	0.0102583	1.98892	30067	65452	51351	48957.7	0.160373	0.691393	0.160275
151	7.674	109.029	56421	43853	37489	45922	28746	24795	28612	27385.3	-0.745782	0.0315006	1.50168	5329	13373	7767	8824	-2.37968	0.00358568	2.44543	4949	15092	15678	11907.3	-1.94734	0.00659209	2.18098
152	14.654	109.064	78714	66682	85048	76815.7	83325	87035	90407	86923.3	0.178343	0.154226	0.811842	16963	24745	15643	19118	-2.00647	0.000691992	3.1599	13260	22415	31885	22521	-1.77013	0.0020415	2.69005
153	11.916	109.065	83931	77109	109136	90059.7	158289	133640	155562	149165	0.727953	0.00906198	2.04278	6835	10491	11982	9770.33	-3.2044	0.00123717	2.90757	22514	9860	12308	14895	-2.59605	0.00200273	2.69838
154	16.432	109.065	43028	47765	88467	59754.3	95153	85088	89687	89977	0.590513	0.109163	0.961925	6837	5826	3855	5507	-3.4397	0.0198682	1.70184	25765	27009	31492	28089.7	-1.089	0.0947639	1.02336
155	12.621	109.065	80934	61069	127571	89859	111429	101993	111809	108411	0.270781	0.405448	0.392065	18604	25788	21631	22008.7	-2.02959	0.0266939	1.57359	50147	56261	63308	56573	-0.667549	0.172601	0.762957
156	8.207	109.1	19438	23711	9212	17454.7	23296	34345	33026	30223.3	0.79205	0.0823299	1.08444	25103	22487	13026	20206.3	0.211195	0.651907	0.185814	51744	58783	47532	52687.3	1.59384	0.00287046	2.54205
157	9.61	109.101	55236	81862	106321	81140.7	135571	117878	127693	127048	0.64688	0.0423817	1.37282	20928	11888	15486	16101.7	-2.33322	0.0122464	1.91199	28708	35332	39113	34385.3	-1.23863	0.036071	1.44284
158	14.198	109.101	122446	148305	11677	94143.7	171720	93753	157737	141071	0.583485	0.386184	0.413206	46422	48933	3354	32904	-1.5166	0.240237	0.61936	46080	6145	45391	32539.7	-1.53266	0.233481	0.631748
159	15.297	109.101	11790	19428	30239	20486.7	51564	31194	16443	33068	0.690751	0.335502	0.474305	11144	2316	5236	6233	-1.71669	0.0746688	1.12686	49661	59297	76409	61790	1.59269	0.0120793	1.91796
160	20.463	109.102	53872	44362	51042	49759.7	131544	130029	111120	124232	1.31999	0.000479769	3.31897	5105	968	2959	3011.67	-4.04634	0.000107337	3.96925	71516	74140	57430	67696.3	0.444101	0.0384907	1.41464
161	19.147	109.102	31760	31118	31722	31534.3	82441	78773	68252	76489.7	1.27834	0.000455048	3.34194	2511	2021	941	1825.33	-4.11069	5.12956e-07	6.28992	12571	16579	9951	13034.7	-1.27457	0.000673262	3.17182
162	1.863	110.008	323012	321605	193553	279391	367206	273629	184810	275216	-0.0217212	0.953944	0.020477	166521	131099	120302	139308	-1.004	0.0360898	1.44262	224939	248880	50146	174656	-0.677769	0.239888	0.619991
163	2.643	110.06	55584	50232	51617	52478.7	56829	68524	64584	63313.3	0.270778	0.0460342	1.33692	50526	72112	21345	47995.3	-0.128837	0.777001	0.109579	56213	44696	20088	40333.3	-0.379758	0.322676	0.491233
164	2.53	111.043	246292	272113	238594	252334	196578	244269	209962	216937	-0.218056	0.112385	0.94929	112067	93212	98914	101399	-1.3153	0.000199452	3.70016	83184	182193	100988	122123	-1.047	0.0154163	1.81202
165	15.756	111.08	29838	28716	73258	43938.3	114961	81318	125882	107388	1.28928	0.0331201	1.47991	13389	4717	9524	9211	-2.25405	0.0798739	1.0976	5267	5685	3475	4810	-3.19137	0.0560683	1.25128
166	15.114	111.08	11174	7312	18074	12187.7	8014	12303	13309	11209.7	-0.120679	0.796124	0.0990195	14246	12821	7942	11670.7	-0.062535	0.895098	0.0481294	85462	88253	111630	95116	2.96427	0.000730003	3.13668
167	14.148	111.08	40794	40214	74841	51950.7	35070	32874	27597	31848	-0.705939	0.159779	0.79648	9869	13690	17754	13772	-1.9154	0.0307538	1.5121	6909	6616	12115	8547.67	-2.60354	0.0200104	1.69874
168	28.327	111.08	43608	22768	89263	51880.7	38224	36388	32449	35688	-0.539758	0.457474	0.339633	9219	6910	7944	8025.33	-2.69256	0.0893992	1.04867	2595	1171	3019	2262.67	-4.5191	0.0649493	1.18743
169	38.364	111.091	98944	121786	113123	111285	124004	134186	107466	121886	0.131273	0.359207	0.444655	171556	188214	227930	195901	0.815861	0.00929886	2.03157	97181	87657	88754	91198.3	-0.287184	0.0514051	1.28899
170	20.421	111.117	177244	136946	178023	164072	371008	317233	298694	328979	1.00367	0.00297889	2.52595	8038	7172	4701	6638	-4.62744	0.00031824	3.49725	290104	285010	239714	271610	0.727209	0.0068676	2.16319
171	19.618	111.117	24570	37169	39824	33855.3	88253	75887	70906	78349.7	1.21054	0.0031074	2.5076	3934	5174	3702	4271	-2.98674	0.00332485	2.47823	21666	24904	14692	20421.7	-0.729283	0.0740005	1.13077
172	6.003	112.039	52284	56107	64124	57506	42788	49728	30379	40966	-0.489285	0.0676403	1.16979	14530	17041	11144	14239.3	-2.01383	0.000369764	3.43208	105119	39020	39282	61141.3	0.0884355	0.878216	0.0563987
173	4.381	112.039	55297	48942	201483	101908	67689	70747	78506	72315	-0.494905	0.585236	0.232669	12096	7551	11988	10546	-3.2725	0.140743	0.851573	115561	259292	209380	194745	0.934317	0.227865	0.642322
174	3.863	112.039	10907	21197	28266	20124.3	26820	29187	30949	28986.3	0.526432	0.162274	0.789751	16378	7405	10460	11415.3	-0.817968	0.2004	0.698102	56024	49644	27570	44413.7	1.14206	0.0717901	1.14394
175	8.827	112.074	30356	25550	22563	26157.3	12671	21421	9252	14449	-0.856246	0.0519982	1.28401	13797	11275	13622	12899	-1.01996	0.00533289	2.27304	12645	4675	5162	7495	-1.80322	0.00557438	2.2538
176	7.601	112.075	40931	39427	137429	72596.7	28591	26699	26756	27349.7	-1.40838	0.235374	0.628242	11547	5127	8359	8345.33	-3.12086	0.118987	0.924501	22418	102573	42680	55891.3	-0.377279	0.700269	0.154735
177	9.786	112.076	3766	3641	2257	3222.33	2959	4132	2337	3143.67	-0.0356575	0.91765	0.0373231	3833	18054	9482	10457.3	1.69834	0.157159	0.80366	28186	52722	36059	38990	3.59693	0.0078495	2.10516
178	2.416	112.087	331021	412292	725099	489472	780113	882152	760781	807683	0.722564	0.0648229	1.18827	263253	228074	207893	233074	-1.07044	0.101881	0.991905	798856	1351895	387929	846228	0.789821	0.305713	0.514686
179	5.186	112.205	574902	630777	254007	486563	326759	384621	317461	342948	-0.504637	0.294875	0.530363	57026	50079	49888	52332	-3.21686	0.0208669	1.68054	205964	246552	180227	210915	-1.20596	0.0814047	1.08935
180	2.815	112.207	9835	8607	75196	31213.7	49968	52901	770877	291250	3.22201	0.340998	0.467248	9094	9853	16956	11968.7	-1.38292	0.433698	0.362812	98321	89876	20146	69448.7	1.15377	0.312679	0.504902
181	1.934	112.216	59919	62078	51936	57978.7	78115	77123	58130	71123.7	0.294808	0.141814	0.848281	112914	70256	55953	79708.7	0.459214	0.279456	0.553687	52492	1364694	25263	480817	3.05189	0.392937	0.405677
182	39.328	112.955	62043	38112	76429	58862.3	53429	27839	66458	49243	-0.257426	0.578361	0.237801	178804	259391	133653	190617	1.69526	0.0265851	1.57536	62799	72185	41985	58990.7	0.00314198	0.99327	0.00293282
183	3.889	113.034	376642	375807	587166	446539	559735	619314	582763	587272	0.395241	0.123918	0.906865	191096	149533	148191	162941	-1.45444	0.0167511	1.77596	315617	462916	383002	387179	-0.205785	0.51016	0.292294
184	2.917	113.034	227810	257567	404015	296465	378728	422925	358326	386661	0.383206	0.193037	0.71436	202775	213727	190985	202497	-0.549964	0.161846	0.790898	353910	319107	299253	324091	0.128537	0.651879	0.185833
185	10.455	113.059	102112	92939	97919	97657.7	96334	90221	80583	89047	-0.133166	0.179309	0.746397	23239	40293	25044	29526.3	-1.72573	0.000348297	3.45805	22890	51666	61203	45254	-1.10969	0.0113804	1.94384
186	7.107	113.059	790442	856449	456506	701133	1666478	1775158	1708070	1.71657e+06	1.29177	0.00135766	2.86721	158477	107499	134190	133390	-2.39404	0.0103836	1.98365	454317	390702	318445	387822	-0.854293	0.0733441	1.13463
187	6.323	113.059	541331	438800	1550205	843446	660214	750767	688941	699975	-0.268993	0.707262	0.15042	126812	39327	114408	93516.7	-3.173	0.102663	0.988585	586048	857566	860355	767991	-0.135207	0.846773	0.0722329
188	5.423	113.059	279332	210732	1111967	534011	165738	388451	222241	258811	-1.04497	0.406966	0.390442	123415	52441	83429	86429.3	-2.62728	0.198087	0.703144	201820	637666	188696	342728	-0.639805	0.587847	0.230736
189	6.762	113.06	367339	318627	872252	519407	319642	316686	318403	318245	-0.706729	0.319175	0.495972	219392	132533	133592	161840	-1.6823	0.116893	0.93221	694806	424351	424283	514481	-0.0137477	0.981402	0.00815303
190	4.158	113.07	143117	125547	355295	207987	458145	248864	336779	347930	0.742303	0.216924	0.663693	64888	39522	48265	50892.7	-2.03097	0.101673	0.992793	755369	667823	348031	590409	1.50522	0.0567949	1.24569
191	9.264	113.07	138109	165747	123861	142573	240141	230920	228823	233296	0.710455	0.00207845	2.68226	23540	29196	24077	25605.3	-2.47719	0.000710176	3.14863	707969	426800	445693	526822	1.88561	0.0137362	1.86213
192	10.079	113.096	138066	133199	153215	141494	250386	211973	264152	242171	0.775284	0.00384555	2.41504	24690	21702	11924	19439.7	-2.86367	6.92364e-05	4.15967	119890	154140	153559	142531	0.0105281	0.93948	0.0271126
193	13.542	113.096	130124	133546	132333	132002	108122	99657	116044	107942	-0.290303	0.00762479	2.11777	16546	6509	15184	12747.3	-3.37229	3.49639e-06	5.45638	32924	29355	24243	28841.7	-2.19433	2.84853e-06	5.54538
194	13.083	113.097	96200	78495	53042	75913.3	76632	117863	128573	107690	0.504464	0.190601	0.719874	18801	5684	19894	14794	-2.35934	0.0101482	1.99361	15586	27551	48959	30699.7	-1.30613	0.0465272	1.33229
195	12.501	113.097	96711	88974	57341	81009.7	66972	70745	76849	71523	-0.179687	0.486285	0.31311	19851	18282	16801	18312.3	-2.14528	0.0065504	2.18373	23200	43874	24938	30671.7	-1.40119	0.0215254	1.66705
196	38.364	113.107	142863	167639	164951	158485	154530	147032	153113	151559	-0.0644666	0.444801	0.351834	229929	249945	302957	260945	0.719395	0.0114714	1.94038	147636	125837	126362	133279	-0.249896	0.0768688	1.11425
197	3.724	113.217	146863	147266	593932	296021	391118	633032	588229	537461	0.860458	0.220551	0.656492	16810	19300	13066	16393	-4.17455	0.133726	0.873784	766712	673751	384280	608249	1.03896	0.172589	0.762987
198	9.137	113.23	153607	132725	176324	154220	241446	240960	247844	243418	0.658447	0.00221867	2.65391	63152	45174	19420	42583	-1.85664	0.00335115	2.47481	715485	427252	447209	529983	1.78096	0.0160379	1.79485
199	4.968	113.235	1043533	971026	1579742	1.1981e+06	3323090	2939606	3334576	3.19909e+06	1.41691	0.000988945	3.00483	236618	184653	162753	194676	-2.62161	0.00654565	2.18405	1874565	2858184	3001921	2.57822e+06	1.10563	0.0266532	1.57425
200	7.748	113.237	7184366	6343641	8488806	7.33894e+06	9886979	9283464	10373837	9.84809e+06	0.424273	0.0229922	1.63842	804987	712539	655830	724453	-3.34061	0.000452702	3.34419	6271624	8160396	10659750	8.36392e+06	0.188609	0.509159	0.293146
201	2.28	114.091	119331	124990	279332	174552	379092	346668	255560	327108	0.906109	0.0761351	1.11842	100994	101682	91494	98057.7	-0.831955	0.218971	0.659613	75218	366098	131979	191099	0.130666	0.880504	0.0552684
202	4.605	114.091	209219	158927	1082212	483454	189858	234689	238333	220961	-1.12959	0.431173	0.365348	83108	70414	100195	84573.3	-2.5151	0.254215	0.594799	325941	1631118	604730	853931	0.820741	0.497688	0.303043
203	8.303	114.091	196158	183404	454549	278038	135073	184866	143641	154528	-0.847417	0.240399	0.619068	188645	310504	144744	214632	-0.373417	0.565299	0.247722	199159	217435	266530	227709	-0.288091	0.608128	0.216005
204	4.002	114.091	29371	39664	381020	150019	108243	37819	123427	89830.7	-0.739868	0.638266	0.194999	17586	51209	33209	34002.3	-2.14144	0.373641	0.427546	59867	378944	64282	167699	0.160723	0.915525	0.0383299
205	3.569	114.091	35222	26859	61408	41164	56365	55431	26036	45945	0.158525	0.756597	0.121135	14497	31860	32493	26284.3	-0.64718	0.281401	0.550674	28974	443448	50990	174472	2.08354	0.379445	0.420851
206	1.892	114.102	252884	297785	248724	266465	318481	152165	120510	197053	-0.435364	0.334926	0.475052	72161	45818	20938	46306.7	-2.52466	0.000519463	3.28445	81061	184900	53074	106346	-1.32518	0.0205103	1.68803
207	5.318	114.221	24635	19491	1093336	379155	202014	197975	175659	191884	-0.982556	0.627785	0.202189	24413	24979	18463	22619.3	-4.06716	0.37458	0.426455	114568	294700	208084	205785	-0.88165	0.656014	0.183087
208	7.748	114.485	111606	126529	61307	99815	161549	69506	174240	135099	0.436692	0.410698	0.386477	29507	74148	42787	48815	-1.03193	0.0983432	1.00726	86017	122747	164206	124324	0.31678	0.459652	0.337571
209	6.802	115.039	579737	487994	489713	519149	343930	525700	339366	403000	-0.36537	0.164901	0.782776	108346	81300	39747	76465.3	-2.76327	0.000258876	3.58691	628105	407390	554498	529999	0.0298401	0.886904	0.0521235
210	8.194	115.075	55512	63548	99326	72796.3	59407	132046	107204	99553.3	0.451604	0.348406	0.457914	24803	49386	28975	34389	-1.08192	0.0679065	1.16809	230647	195858	203792	210100	1.52914	0.00130332	2.88495
211	10.265	115.076	72563	51052	140671	88096.3	109762	120389	113410	114521	0.378462	0.38616	0.413232	44200	41759	7989	31317	-1.49214	0.12592	0.899906	111770	92288	176354	126805	0.525458	0.355473	0.449193
212	8.843	115.076	9857	45411	103517	52929.3	79948	73831	85218	79666.7	0.589909	0.385894	0.413532	31439	38552	30703	33565.7	-0.657081	0.518914	0.284904	92506	94158	127124	104597	0.982702	0.155118	0.809338
213	2.817	115.086	46599	40513	222841	103319	73256	75908	61600	70255.7	-0.556414	0.610636	0.214217	20887	16835	21122	19615.7	-2.39702	0.234203	0.630407	88849	85942	49267	74687	-0.468172	0.663897	0.177899
214	4.771	115.086	354894	401364	222211	326157	817941	753722	680296	750654	1.20258	0.00314249	2.50273	416549	342877	372218	377216	0.209822	0.426861	0.369714	154815	206494	123026	161446	-1.01452	0.049058	1.30929
215	2.157	115.086	106741	114616	259931	160430	110717	120101	75199	102007	-0.653284	0.321183	0.493248	114671	114769	93377	107607	-0.576179	0.352968	0.452264	225431	130058	51232	135575	-0.242859	0.743346	0.128809
216	38.365	115.123	62303	79920	75737	72654.3	63473	63826	69960	65754	-0.14397	0.293878	0.531833	111511	122697	123845	119352	0.716102	0.00212003	2.67366	70122	58788	48347	59086.7	-0.298216	0.174688	0.757737
217	6.305	115.203	1129443	999765	1270341	1133184	1706792	2178242	1984829	1956622	0.787983	0.00640048	2.19379	303183	209536	237163	249962	-2.1806	0.000440016	3.35653	1533105	1765580	2057870	1.78552e+06	0.655962	0.0187679	1.72658
218	4.089	115.219	65660	118551	221547	135254	327081	329266	684248	446866	1.72417	0.0704792	1.15194	131309	39456	47123	72630.3	-0.897024	0.313877	0.50324	29210	98218	27669	51700	-1.38743	0.178983	0.747189
219	5.042	115.221	10818	15334	7934	11363	811346	761509	22024	531627	5.548	0.11113	0.954169	20109	23098	25895	23035	1.01948	0.0128215	1.89206	391138	22619	21461	145074	3.67437	0.338303	0.470694
220	16.578	116.07	28020	17356	26178	23852.3	39188	32789	12710	28230	0.243099	0.638606	0.194767	98020	85874	70075	84657.3	1.8275	0.00223717	2.6503	17148	29187	50994	32444	0.443821	0.456668	0.3404
221	5.713	116.071	121668	126698	139116	129162	60110	165026	29079	84739.3	-0.608074	0.344276	0.463093	77508	117644	80070	91741.7	-0.493529	0.055316	1.25715	51399	95462	83368	76744	-0.751052	0.0206594	1.68488
222	9.087	116.071	50670	65578	46738	54329.7	40367	93740	83194	72434.7	0.41494	0.354365	0.450549	32350	59018	58776	50049	-0.118399	0.705609	0.151436	23827	21662	37732	27741.3	-0.969703	0.0252831	1.59717
223	2.565	116.203	1023916	1352416	1429588	1268641	1378477	1426614	1314169	1.37309e+06	0.11414	0.462151	0.335216	485989	456953	404525	449157	-1.49799	0.00293814	2.53193	1269675	1488989	658544	1.13907e+06	-0.155427	0.665246	0.177018
224	19.679	117.054	19248	21279	25367	21965.7	98342	89416	91546	93102.3	2.08357	2.53914e-05	4.59531	3152	2622	2289	2688.67	-3.03029	0.000446639	3.35004	56475	44130	49186	49931.3	1.1847	0.0022219	2.65327
225	3.81	117.054	13518	13370	50375	25755.3	19442	17221	22079	19581.7	-0.395368	0.644446	0.190813	22285	7692	8127	12702.3	-1.01978	0.379058	0.421295	24445	56932	45547	42309	0.716093	0.347357	0.459224
226	19.41	117.055	29268	31527	36013	32270.3	111782	106844	101872	106834	1.72709	2.80721e-05	4.55172	1699	4199	1953	2618	-3.62367	0.000155952	3.80701	134725	114031	149951	132903	2.0421	0.000686052	3.16364
227	10.411	117.069	8792	11076	17807	12559.3	4695	8868	8540	7368.67	-0.769284	0.160715	0.793943	128082	107273	130891	122083	3.28103	0.000158896	3.79889	23572	10475	5129	13059.7	0.0563582	0.938673	0.0274856
228	14.309	117.069	27435	31140	14498	24358.7	16478	13874	14615	14990	-0.700435	0.1403	0.852944	76343	84704	63132	74727.3	1.6172	0.00333495	2.47691	1840	9885	4588	5438.67	-2.16311	0.0273535	1.56299
229	12.462	117.069	14946	3120	4530	7533	6237	4739	5370	5449.67	-0.467057	0.608533	0.215716	98542	72862	79568	83658.3	3.47321	0.000878125	3.05644	2420	1973	2398	2264.67	-1.73393	0.230906	0.636564
230	16.641	117.07	15474	15583	14362	15140.7	12438	12461	16883	13928.3	-0.120406	0.472073	0.325991	46263	46303	64684	52417.7	1.79162	0.00373166	2.4281	1009	1712	4732	2485.33	-2.60692	0.000467432	3.33028
231	5.732	117.07	33505	39085	57562	43385	44418	78982	38061	53821.3	0.310982	0.515461	0.287804	76215	40880	15660	44252.7	0.0285681	0.965777	0.0151229	160129	53571	20779	78160.7	0.849246	0.460988	0.336311
232	13.317	117.07	49337	45497	32087	42308	3690	3720	3259	3557.33	-3.57206	0.00177159	2.75164	62992	13185	58942	45040.7	0.0902977	0.878705	0.0561568	9397	2699	2387	4828.67	-3.13123	0.00278144	2.55573
233	8.992	117.07	6471	5541	6864	6293	6357	7230	4700	6096.67	-0.0457273	0.826519	0.082747	73691	52542	48806	58347.3	3.21285	0.00256765	2.59046	10272	3446	11499	8406.67	0.417786	0.451381	0.345457
234	31.18	118.085	67541	187442	29731	94905.7	119889	125063	58178	101044	0.0904223	0.912001	0.0400049	141511	162985	160140	154880	0.706582	0.279731	0.553259	55923	26652	74442	52340	-0.85858	0.438599	0.357933
235	4.973	118.086	447037	501036	361254	436443	726762	623634	641406	663935	0.605248	0.0116635	1.93317	1158691	1159767	584780	967747	1.14884	0.0533136	1.27316	350915	276388	686204	437837	0.00459843	0.99211	0.0034402
236	9.045	118.086	280477	232042	442034	318185	117580	212883	466284	265583	-0.260703	0.68831	0.162216	1227419	485478	677207	796702	1.32417	0.107311	0.969355	559611	529611	546128	545118	0.7767	0.0239759	1.62023
237	7.77	118.086	561769	527381	190541	426565	241352	721833	619021	527403	0.306141	0.620227	0.207449	855066	379622	732390	655694	0.620257	0.283885	0.546857	426638	394952	672003	497865	0.222991	0.653604	0.184685
238	1.979	118.086	308754	369324	377787	351956	409513	436717	422682	422972	0.265166	0.037204	1.42941	763640	809389	751897	774976	1.13876	0.000110792	3.95549	327530	335891	367269	343564	-0.0348148	0.752829	0.123304
239	4.415	118.086	440142	686757	703157	610020	563789	710998	508991	594594	-0.0369517	0.889558	0.0508255	514315	384969	358062	419116	-0.541505	0.122652	0.911324	553358	591171	181306	441946	-0.464986	0.341973	0.466008
240	20.669	118.086	78099	171228	161798	137043	184039	189743	40451	138079	0.0108653	0.986395	0.00594899	572639	496258	324411	464437	1.76086	0.0144157	1.84116	79573	76472	164546	106865	-0.35884	0.505798	0.296023
241	3.868	118.086	314182	276408	597406	396000	433008	490643	392899	438851	0.148232	0.704593	0.152062	667979	578850	678352	641728	0.696463	0.0814955	1.08887	340114	500652	344753	395174	-0.00301119	0.994578	0.00236119
242	11.569	118.086	226218	563695	572404	454107	698640	697571	225623	540612	0.251563	0.679358	0.167902	798970	1352632	795581	982395	1.11327	0.071972	1.14284	191595	138039	155396	161678	-1.48991	0.0638741	1.19468
243	2.702	118.086	2836579	3373659	3039104	3083115	4043685	4148158	3270790	3.82088e+06	0.309516	0.0810915	1.09102	1420296	1361166	1425310	1.40226e+06	-1.13664	0.00044147	3.3551	2482004	3812088	1795965	2.69669e+06	-0.193201	0.562165	0.250136
244	10.448	118.086	569932	455214	421940	482363	261724	457277	164417	294474	-0.711981	0.125039	0.902955	1474073	1399844	1325120	1399680	1.53691	0.000122379	3.91229	431886	368328	331491	377236	-0.354652	0.121189	0.916536
245	14.391	118.086	133214	425949	185227	248131	299160	234186	266516	266622	0.103692	0.850673	0.0702371	1896590	1726727	1920629	1847983	2.89678	0.00012482	3.90372	303917	120858	240469	221749	-0.162174	0.813876	0.0894418
246	16.546	118.086	69510	221899	121931	137781	212467	86281	339056	212602	0.62578	0.431276	0.365244	853497	840399	829162	841020	2.60976	0.000100062	3.99973	185298	146000	402315	244539	0.827686	0.307569	0.512057
247	22.169	118.086	62948	63016	46989	57652	134079	87456	149135	123558	1.09974	0.0269803	1.56895	252584	282101	253586	262758	2.18829	4.95414e-05	4.30503	103791	73480	42705	73326.3	0.346961	0.442798	0.353794
248	21.47	118.087	90783	101517	149226	113843	142091	138942	134290	138442	0.282236	0.245786	0.609442	807103	385956	383022	525361	2.20626	0.0442187	1.35439	119510	77658	78134	91768.3	-0.310977	0.385788	0.413652
249	2.53	118.218	7694788	7967138	9331397	8.33111e+06	10828677	11328365	9533176	10563407	0.342495	0.038749	1.41174	2139191	1587193	1761737	1.82937e+06	-2.18716	0.000257071	3.58995	8195302	14037019	7634568	9.95563e+06	0.257004	0.484062	0.315099
250	4.329	119.034	136712	170867	194231	167271	161437	180469	165716	169208	0.0166133	0.917968	0.0371726	47126	35568	33384	38693.7	-2.11202	0.00172592	2.76298	195151	218402	148861	187472	0.16449	0.486723	0.312718
251	13.684	119.085	66917	70625	56986	64843.7	124243	102870	132648	119921	0.887051	0.00484446	2.31476	80926	73986	166500	107138	0.724437	0.231735	0.635009	13572	19886	30839	21433.3	-1.59711	0.00258679	2.58724
252	16.678	119.085	85298	98626	94323	92750	210778	212123	198110	207005	1.15824	4.32087e-05	4.36443	84933	110451	140959	112115	0.273564	0.309806	0.50891	171553	116510	110490	132852	0.518401	0.113094	0.946559
253	18.809	119.085	86059	91810	68476	82116	234422	216696	219606	223576	1.44503	9.19778e-05	4.03632	29091	28923	50704	36240.3	-1.18007	0.0104021	1.98288	157973	226642	177787	187468	1.19091	0.0081475	2.08898
254	12.272	119.085	107672	100736	85350	97920.3	160538	166262	162328	163044	0.735578	0.000667668	3.17544	75881	66685	70715	71094.7	-0.461867	0.0195779	1.70823	139041	68545	85658	97749	-0.00252653	0.99422	0.00251764
255	14.317	119.086	118809	134485	94136	115811	158235	144152	158249	153546	0.406902	0.0406	1.39147	264666	346285	245089	285348	1.30095	0.00690603	2.16077	154382	173568	164534	164162	0.503351	0.0204134	1.69008
256	10.349	119.086	71785	57903	49943	59878	78980	71598	78823	76468	0.35283	0.0720802	1.14218	120141	49409	68735	79429.3	0.407646	0.425358	0.371245	67841	64663	73924	68810.3	0.200599	0.267278	0.573036
257	14.942	119.086	68198	46112	111514	75275.7	112211	82779	100548	98513.7	0.38814	0.331123	0.480011	66467	75328	72233	71343.7	-0.0773982	0.849149	0.071016	28141	24354	12518	21672	-1.79635	0.0535113	1.27155
258	18.067	119.087	25261	24351	34694	28103	47116	57357	29221	44565.7	0.665209	0.136759	0.864045	25419	20844	25393	23886.3	-0.234539	0.311071	0.507141	71212	74504	71918	72545.7	1.36817	0.000210485	3.67678
259	2.53	119.415	172359	129734	162931	155009	216820	262674	222236	233911	0.593608	0.015261	1.81642	35244	23269	27404	28640	-2.43625	0.000703946	3.15246	178553	344220	174385	232387	0.584177	0.248954	0.603881
260	2.485	119.845	468355	546371	521061	511930	725939	83992	604103	471346	-0.119161	0.847739	0.0717379	186636	156724	172873	172079	-1.57288	0.000157886	3.80166	405434	893575	380868	559960	0.129377	0.789799	0.102483
261	11.22	120.044	62524	63324	272701	132851	201247	238470	245482	228401	0.781761	0.251049	0.600242	42473	45797	37243	41838.7	-1.6669	0.263227	0.579669	85976	97802	132486	105422	-0.333625	0.720065	0.142628
262	12.327	120.044	73529	82900	233930	130121	83812	87162	91790	87589	-0.571029	0.459543	0.337673	102578	92010	134688	109760	-0.245502	0.72304	0.140837	328205	169214	220360	239261	0.878733	0.193871	0.712486
263	7.797	120.048	36865	32004	73700	47524	261377	186937	259962	236093	2.31263	0.00249386	2.60313	38736	36605	23655	32999.7	-0.526205	0.357554	0.446658	56113	101284	89817	82405.7	0.794087	0.138629	0.858145
264	7.104	120.065	117553	117875	54795	96742	277336	274187	281985	277837	1.52202	0.00101148	2.99504	25884	43249	36195	35110.3	-1.46225	0.0460603	1.33667	46432	37927	42829	42397	-1.19018	0.0617529	1.20934
265	8.706	120.08	45473	70363	64872	60237	95929	98199	74362	89497.7	0.5712	0.0523231	1.28131	28948	103319	48616	60295.3	0.00139643	0.998138	0.000809452	30713	56676	59266	48886	-0.301229	0.39189	0.406836
266	6.906	120.08	304764	337126	265645	302513	261893	316710	263380	280662	-0.108162	0.470215	0.327704	164492	84217	103009	117240	-1.36753	0.00435008	2.3615	87032	162931	86264	112077	-1.43251	0.00436218	2.3603
267	9.376	120.08	94373	95409	67799	85861.3	67563	108212	63898	79892	-0.103958	0.74075	0.130328	63351	18153	27326	36277.7	-1.24293	0.0396692	1.40155	27304	37564	43786	36219	-1.24526	0.00833484	2.0791
268	10.573	120.082	21914	87745	19937	43199.7	55633	80234	51868	62579.3	0.534666	0.464497	0.333017	32503	58826	17651	36327.7	-0.249951	0.799549	0.0971552	34778	20885	20318	25328	-0.770287	0.476525	0.321915
269	2.205	120.101	80513	73214	60199	71309.7	96497	109254	66705	90819.7	0.348907	0.234121	0.630559	53760	48183	43508	48484.7	-0.556569	0.0263421	1.57935	14654	67979	29319	37318.3	-0.934213	0.115841	0.936139
270	2.441	120.197	507760	583313	555410	548829	790486	850220	669768	770159	0.4888	0.0182888	1.73781	201111	177237	178417	185589	-1.56424	0.000100288	3.99875	421102	958642	404453	594733	0.115887	0.814638	0.0890355
271	5.46	120.217	1522150	1618622	1526841	1555872	2020766	2064634	1642638	1909347	0.295356	0.0620365	1.20735	284290	241925	274438	266885	-2.54343	2.86165e-06	5.54338	997478	1201051	534396	910976	-0.772238	0.0320115	1.49469
272	4.436	121.05	404873	382366	506855	431366	400303	419770	156566	325547	-0.406044	0.318428	0.496989	742677	274629	881236	632848	0.552948	0.343009	0.464695	155222	236968	316166	236120	-0.869393	0.0315973	1.50035
273	36.756	121.05	421331	569147	368974	453152	518157	388063	672636	526286	0.215854	0.512113	0.290634	583643	467183	534993	528607	0.222202	0.334314	0.475845	553845	233694	378313	388618	-0.22164	0.589827	0.229275
274	38.37	121.05	815714	482510	493724	597317	1020620	825075	699194	848297	0.506073	0.155868	0.807243	1229570	1268811	1063829	1.1874e+06	0.991243	0.00943007	2.02549	622000	605762	474772	567512	-0.073845	0.814225	0.0892554
275	2.366	121.05	443833	312313	366303	374151	297923	573538	285994	385819	0.0443061	0.913916	0.0390939	960086	1043443	581706	861746	1.20364	0.02953	1.52974	342887	260945	549840	384558	0.0395831	0.917218	0.0375274
276	39.533	121.05	462838	271655	205859	313452	717877	475911	545560	579784	0.887272	0.0649001	1.18775	1019379	892092	899770	937081	1.57993	0.0020398	2.69041	480159	597724	480027	519304	0.728337	0.0759415	1.11952
277	4.05	121.05	226922	451084	414096	364035	449045	300414	362995	370819	0.026638	0.937791	0.0278941	708109	274490	699125	560576	0.622832	0.284052	0.546603	393481	198442	212788	268238	-0.440564	0.363737	0.439213
278	3.15	121.05	756139	559246	366303	560564	492983	883661	823562	733403	0.387728	0.355484	0.44918	469868	896090	381722	582561	0.0555309	0.915466	0.0383577	492032	571427	267388	443617	-0.337565	0.464456	0.333056
279	1.981	121.051	294230	321098	392789	336040	333880	362168	392993	363015	0.111395	0.472087	0.325978	510626	609129	591542	570433	0.763425	0.00516538	2.2869	335529	357796	368441	353923	0.0748025	0.594626	0.225756
280	11.232	121.051	295119	294598	351288	313669	229576	198844	290070	239498	-0.389233	0.0861618	1.06469	722825	782359	417637	640941	1.03095	0.0460352	1.33691	233939	247565	270116	250541	-0.324198	0.0429353	1.36719
281	14.551	121.051	351042	245724	335121	310630	542017	331436	362637	412031	0.407556	0.238991	0.621619	660788	269305	352989	427695	0.461385	0.396701	0.401537	337698	227328	310909	291979	-0.0893309	0.709907	0.148798
282	16.474	121.051	130180	235474	321442	229033	417212	248745	225043	297001	0.374912	0.453593	0.343334	170143	439102	316506	308585	0.430111	0.451289	0.345545	147374	297751	153775	199634	-0.198196	0.711275	0.147962
283	8.392	121.064	461221	515769	714340	563778	1090835	890104	1110108	1030350	0.869936	0.0110197	1.95783	233277	513075	290085	345480	-0.706524	0.130302	0.88505	496389	525948	611041	544460	-0.0502994	0.829874	0.080988
284	20.495	121.101	256968	295303	147306	233193	530965	489830	451008	490602	1.07303	0.00675052	2.17066	135297	195822	176791	169304	-0.461908	0.252406	0.597901	397687	333480	286845	339338	0.541198	0.124626	0.904391
285	8.189	121.249	273942	142554	725506	380668	1112085	906513	136611	718404	0.916261	0.383548	0.41618	368581	252719	383873	335059	-0.184121	0.813802	0.0894814	432676	106132	616774	385195	0.0170544	0.985318	0.00642365
286	3.813	122.023	75829	104889	94404	91708.3	100390	84463	97033	93963	0.0350399	0.829019	0.0814353	55394	52204	77530	61710.3	-0.571541	0.0615887	1.2105	75200	96510	110703	94138.7	0.0377346	0.864554	0.0632077
287	15.964	122.026	49569	56317	65903	57264	58849	50331	34546	47909.7	-0.257312	0.335506	0.474299	158032	60914	45107	88018.7	0.620181	0.436608	0.359908	99510	44056	65217	69595.3	0.281362	0.504548	0.297097
288	10.106	122.027	93545	112354	123699	109867	54473	41925	109006	68469	-0.682235	0.138146	0.859662	65066	153177	67187	95144.3	-0.207568	0.652729	0.185267	89284	79141	85545	84657.7	-0.376045	0.053153	1.27447
289	12.182	122.027	411816	518199	503777	477932	454203	393277	413676	420386	-0.185089	0.202815	0.6929	148692	141294	76170	122053	-1.9693	0.000925833	3.03347	360977	578057	501150	480062	0.00641738	0.977733	0.00977982
290	7.547	122.028	84860	106269	112172	101101	92810	92058	90790	91887	-0.137869	0.330088	0.48137	136569	89576	116683	114277	0.176733	0.455123	0.341872	32234	70802	102621	68553.3	-0.560503	0.212714	0.672204
291	14.903	122.081	21906	16940	31507	23452	33136	27680	21521	27446.7	0.22692	0.503089	0.298355	221940	217106	182069	207039	3.14212	0.000158231	3.80071	14216	14615	88733	39189	0.740738	0.565263	0.24775
292	2.128	122.081	94857	128847	21068	81591.7	39856	38035	43655	40516.3	-1.00992	0.266756	0.573886	483658	70266	75350	209759	1.36224	0.413573	0.383448	35388	64486	47471	49116	-0.732229	0.379642	0.420626
293	11.35	122.082	94688	107849	21967	74835.7	99337	64976	63324	75880	0.0199937	0.973157	0.0118169	218973	184007	165980	189654	1.34157	0.0205621	1.68693	31904	12438	24461	22935.3	-1.70615	0.130082	0.885783
294	38.72	122.963	127795	77929	198836	134854	333779	255958	192337	260692	0.950946	0.0797809	1.0981	248770	146365	120740	171959	0.350666	0.519008	0.284826	141494	225666	180598	182587	0.437182	0.326087	0.486667
295	7.552	123.044	236322	282366	357303	291998	200729	200543	233087	211454	-0.465615	0.0943076	1.02545	131703	178070	76996	128924	-1.17944	0.0235473	1.62806	231640	266238	312096	269992	-0.11304	0.630051	0.200624
296	10.443	123.052	101055	42755	111263	85025.3	121155	98061	120136	113118	0.411868	0.28228	0.54932	162178	116817	219782	166260	0.967476	0.0909476	1.04121	81153	86809	76528	81497.7	-0.061134	0.877881	0.0565643
297	2.889	123.055	102307	126755	165895	131653	129365	149762	134410	137847	0.0663203	0.766766	0.115337	91472	65440	104334	87083	-0.596281	0.109996	0.958625	88582	157110	96962	114219	-0.204941	0.57298	0.24186
298	3.791	123.055	95943	113521	123790	111086	165858	150100	155061	157007	0.499159	0.00803015	2.09528	101047	125689	89296	105345	-0.0765508	0.691634	0.160124	81094	118225	84472	94598	-0.231791	0.315323	0.501245
299	9.376	123.116	196920	209711	192589	199741	41117	57997	54158	51091.7	-1.96697	3.33593e-05	4.47678	140853	64312	81518	95562	-1.06362	0.0118102	1.92774	60358	33494	54284	49379.7	-2.01614	9.79076e-05	4.00918
300	14.483	123.116	150904	170996	184956	168953	236111	224922	212460	224499	0.410085	0.0098553	2.00633	45420	126425	105539	92462.3	-0.869684	0.0433396	1.36311	154657	144571	157781	152337	-0.149352	0.193957	0.712296
301	20.421	123.116	87524	73726	87918	83057	165455	159595	146834	157296	0.921305	0.000501986	3.29931	27813	20390	14204	20803.3	-1.99729	0.000520532	3.28355	140694	143856	115084	133212	0.681554	0.00804226	2.09462
302	13.127	123.117	24869	31481	31617	29323.3	148799	175038	218908	180916	2.6252	0.00180721	2.74299	50584	100370	83518	78158.3	1.41435	0.0298705	1.52476	144834	102728	135582	127716	2.12281	0.00161861	2.79086
303	19.679	123.117	51232	55732	60798	55921.7	164519	164248	158038	162269	1.53691	6.83543e-06	5.16523	42180	32374	29813	34790	-0.684735	0.0106422	1.97297	128495	124576	109351	120808	1.11124	0.000552316	3.25781
304	2.734	124.039	109284	134354	249335	164325	422760	396090	316244	378366	1.20323	0.0163157	1.7874	114968	116669	130537	120726	-0.444822	0.371911	0.429561	180208	575990	236721	330974	1.01016	0.271926	0.565549
305	2.868	124.039	112914	45638	80222	79592.3	429787	95061	83634	202828	1.34956	0.344903	0.462303	34772	61185	130537	75499	-0.0761719	0.911366	0.040307	250486	561305	638037	483277	2.60215	0.028247	1.54903
306	3.743	124.039	34030	40715	61535	45427.7	76727	73655	99409	83264.7	0.874133	0.0310235	1.50831	49665	66074	71014	62252	0.454549	0.184312	0.734445	201600	387905	412952	334153	2.87887	0.0126689	1.89726
307	31.18	124.086	11017	54743	13021	26261.3	23516	26799	12979	21099	-0.315766	0.745642	0.12747	46556	31942	40158	39553	0.590847	0.421845	0.374848	5618	8127	9484	7744	-1.76179	0.264979	0.576789
308	38.372	124.086	206414	228831	214260	216503	268945	239426	241123	249832	0.206575	0.0453913	1.34303	320569	332668	354988	336076	0.634403	0.00057562	3.23986	195278	169107	158983	174457	-0.311513	0.0292869	1.53333
309	38.659	124.964	182686	166528	98280	149166	220869	195800	167658	194777	0.384905	0.204124	0.690107	225480	219557	211583	218874	0.553187	0.0562209	1.2501	143746	147545	121145	137480	-0.117697	0.689035	0.161759
310	14.213	125.023	136306	224407	47069	135928	207568	135044	232610	191742	0.496318	0.397452	0.400715	225346	273129	193445	230641	0.762803	0.167136	0.776931	10446	8240	13482	10723.7	-3.66398	0.0708531	1.14964
311	20.419	125.023	200893	148740	205618	185085	393574	333709	341840	356375	0.945212	0.00280629	2.55187	8182	10316	6111	8204	-4.49571	0.000636059	3.1965	314849	316695	260306	297284	0.683658	0.012436	1.90532
312	9.479	125.059	59033	51174	69211	59807	65663	60063	57506	61078.3	0.0303463	0.835841	0.0778762	88702	34083	52797	58528.3	-0.0311792	0.943169	0.0254104	95759	162416	269479	175886	1.55625	0.0846013	1.07262
313	11.404	125.059	52318	72086	27539	50648.7	69166	45671	65350	60063.3	0.24596	0.559287	0.252365	27931	63063	32332	41109.7	-0.301047	0.604167	0.218843	157362	221642	261219	213409	2.07502	0.00777042	2.10956
314	8.919	125.06	35645	26599	16582	26276.3	13036	16963	30128	20043.3	-0.390642	0.455525	0.341488	77273	77213	60629	71706	1.44833	0.0043462	2.36189	78850	92205	123622	98226.7	1.90235	0.00744837	2.12794
315	6.647	125.06	114517	98858	66165	93181	197535	186175	174687	186133	0.998229	0.00407372	2.39001	30156	44415	26282	33618.7	-1.47077	0.017546	1.75582	105544	119639	103739	109642	0.234688	0.337065	0.472286
316	8.339	125.06	38065	35322	25315	32901.7	38044	41917	28702	36222	0.138706	0.579487	0.236956	29759	20442	26818	25674	-0.357853	0.202851	0.692823	84316	74430	112542	90430.3	1.45865	0.00883406	2.05384
317	15.889	125.06	32069	26976	37575	32207.7	56105	54285	56800	55731	0.791076	0.00172062	2.76431	10265	14870	14447	13195	-1.28741	0.00499147	2.30177	11918	9430	50120	23823.7	-0.435009	0.56874	0.245086
318	6.056	125.07	75062	67576	68217	70286	69545	69490	82320	73786	0.0701098	0.514031	0.289011	57816	46393	38002	47404.7	-0.568208	0.0212485	1.67267	41060	46402	56947	48137.3	-0.546081	0.0134589	1.87099
319	10.406	125.095	30538	13106	19425	21024	16418	13105	16890	15472	-0.442377	0.348482	0.45782	27583	58834	52090	46170	1.13492	0.0799338	1.09727	65363	77251	111474	84697	2.01027	0.0124242	1.90573
320	15.114	125.096	17644	25502	44518	29222.3	34644	18473	15861	22993.7	-0.345835	0.563654	0.248987	45089	32735	61078	46301.7	0.663993	0.209853	0.678084	216145	246616	261648	241471	3.0467	0.00016821	3.77415
321	13.312	125.096	91141	82356	32078	68526	61369	54768	43231	53123.7	-0.367297	0.466248	0.331383	24370	30803	16273	23816.3	-1.5247	0.0769088	1.11402	9207	8024	22640	13291.3	-2.36617	0.043717	1.35935
322	12.627	125.096	54345	46710	88413	63157	87804	97273	89076	91385.3	0.53302	0.0985011	1.00656	12562	38032	44999	31865.3	-0.986955	0.125101	0.90274	49023	49803	81046	59958.3	-0.0749824	0.856592	0.0672261
323	19.625	125.131	23872	16337	26610	22274	59136	46501	47961	51200.3	1.20079	0.0045522	2.34178	5869	21820	5008	10900	-1.03103	0.14387	0.842031	23892	21945	12067	19302.3	-0.206585	0.567706	0.245877
324	12.241	125.235	429542	267487	791173	496068	541555	490493	558199	530083	0.0956803	0.838194	0.0766554	32768	22891	26939	27533.7	-4.17127	0.0389193	1.40984	19497	37687	39911	32366	-3.93799	0.0402167	1.39559
325	38.658	125.985	251838	267690	221945	247159	320420	279545	245511	281826	0.189369	0.245126	0.61061	353359	349401	334833	345865	0.484773	0.00246234	2.60865	161731	235979	224305	207339	-0.253444	0.209701	0.678399
326	1.869	125.986	189636	196972	164970	183860	211227	308861	187891	235994	0.36014	0.245037	0.610769	158833	103923	96198	119652	-0.619762	0.0431055	1.36547	416430	130496	84846	210592	0.195838	0.810208	0.0914037
327	2.868	126.054	80975	76477	53771	70408.7	75073	90602	64512	76730	0.124038	0.606537	0.217143	31682	34182	33826	33231	-1.08322	0.0117183	1.93113	82018	67163	43336	64173.3	-0.133779	0.680443	0.167209
328	5.137	126.055	57314	77684	67066	67355.7	82441	69274	71192	74303.3	0.141628	0.387655	0.411555	44742	40047	51024	45272	-0.57318	0.0298579	1.52494	104188	66013	43925	71376.3	0.0836465	0.839085	0.0761943
329	18.308	126.055	20390	18724	43084	27400.3	55704	48754	54714	53058.3	0.953386	0.0345907	1.46104	11425	7111	3612	7383.67	-1.89178	0.0705689	1.15139	1051	1473	1323	1283.33	-4.41623	0.0292798	1.53343
330	5.532	126.055	59255	68445	57624	61775.7	52154	58025	57888	56023.3	-0.141011	0.212741	0.672149	58836	21676	45660	42058.3	-0.554647	0.15839	0.800272	88080	60284	48390	65585.7	0.0863419	0.771012	0.112939
331	16.106	126.056	59242	56693	100496	72144.7	98367	87391	98282	94681	0.392182	0.198936	0.701286	10902	4825	3642	6457.33	-3.48188	0.0102576	1.98896	2297	1825	3881	2668.67	-4.7567	0.00810424	2.09129
332	7.677	126.091	53899	58311	56869	56360.7	62565	73474	66901	67647.7	0.263351	0.0301105	1.52128	39788	26097	24326	30071.3	-0.9063	0.00651484	2.1861	16128	27683	43733	29182.3	-0.949593	0.0285226	1.54481
333	10.268	126.092	10363	9294	64275	27978.3	23484	31691	27180	27452.7	-0.0273637	0.978467	0.00945384	22410	12461	6469	13781	-1.02163	0.490814	0.309083	17879	48529	29647	32019.3	0.194633	0.851402	0.0698651
334	10.458	127.038	192036	159728	162713	171493	96696	156004	123661	125455	-0.450986	0.0828091	1.08192	55757	38681	28928	41123	-2.06014	0.00054776	3.26141	99835	125427	131611	118959	-0.527692	0.0207117	1.68378
335	2.538	127.038	350150	446946	351163	382754	444102	433293	399576	425658	0.153277	0.28496	0.545217	557169	444568	457550	486430	0.345815	0.0964579	1.01566	525307	557657	342833	475267	0.31232	0.280361	0.552283
336	2.8	127.038	301869	364298	432912	366361	555279	616589	496974	556282	0.602551	0.020706	1.6839	104838	76572	79797	87070	-2.07302	0.0019899	2.70117	500817	765967	459047	575278	0.650995	0.11315	0.946345
337	8.961	127.039	106815	81132	343192	177047	124522	190280	156655	157153	-0.171962	0.827504	0.0822301	17545	23559	37411	26172.7	-2.758	0.145475	0.837213	292366	202365	323649	272794	0.623679	0.351999	0.453459
338	16.433	127.039	33724	31622	52754	39367.7	82069	53383	54111	63188.7	0.682655	0.109046	0.962389	9347	13868	6798	10005.3	-1.97624	0.0139676	1.85488	587906	642728	1275541	835393	4.40737	0.0226354	1.64521
339	12.626	127.039	117956	111110	286406	171825	166395	147686	167850	160645	-0.0970669	0.85578	0.0676379	19485	12759	24002	18749.7	-3.196	0.0560401	1.2515	264966	164206	210715	213297	0.311921	0.554047	0.256454
340	20.444	127.039	103801	87650	103726	98393.3	245232	198280	228733	224083	1.1874	0.00104426	2.98119	3656	8180	3662	5167	-4.25116	7.51287e-05	4.12419	150519	144826	131960	142436	0.533681	0.00457949	2.33918
341	5.578	127.05	105550	120948	139777	122093	163541	160497	142815	155619	0.350039	0.0470339	1.32759	31445	36148	94441	54012.3	-1.17662	0.0391907	1.40682	179392	260634	127052	189027	0.630616	0.17042	0.768478
342	4.638	127.05	406322	431795	601627	479916	630493	652949	688949	657465	0.454132	0.0492713	1.30741	119027	74746	84536	92770.7	-2.37104	0.00350511	2.4553	1135081	577646	306611	673114	0.488069	0.485156	0.314119
343	11.916	127.074	82519	76842	109292	89552	144702	119155	144100	135987	0.602668	0.0237696	1.62398	28270	13620	20638	20843.7	-2.10312	0.00319756	2.49518	25271	17806	26433	23171	-1.95041	0.00305248	2.51535
344	11.034	127.075	81621	60077	13539	51746.7	30430	69274	52702	50803	-0.0265522	0.969275	0.0135528	52433	47994	51261	50563.7	-0.0333648	0.955965	0.0195582	238390	150338	260996	216576	2.06533	0.0137387	1.86205
345	6.87	127.075	195058	203697	221991	206916	139268	292964	179240	203825	-0.0217165	0.950419	0.022085	357503	156754	237205	250488	0.275696	0.500293	0.300776	188612	242018	263500	231378	0.161202	0.359185	0.444682
346	8.198	127.075	126795	144654	190043	153832	210039	251757	244709	235503	0.614391	0.0231819	1.63485	63888	30748	41704	45447.7	-1.75907	0.00692222	2.15975	504654	529337	594277	542757	1.81895	0.000285945	3.54372
347	15.355	127.111	319391	277432	316615	304480	469414	489857	464290	474521	0.640124	0.000405956	3.39152	5478	10366	8441	8096	-5.233	2.63982e-05	4.57843	238597	211268	219568	223145	-0.448365	0.00672249	2.17247
348	17.4	127.111	41490	50645	88998	60378.7	107087	84673	119169	103644	0.779526	0.0710541	1.14841	6814	7165	3936	5972.67	-3.33759	0.0203059	1.69238	107866	136308	150197	131458	1.12249	0.0206461	1.68516
349	14.264	127.111	78016	113636	70366	87340.3	80147	63228	61894	68424	-0.352146	0.263961	0.57846	33931	42291	37836	38020.3	-1.19988	0.0219647	1.65827	165151	175362	195614	178710	1.0329	0.00471275	2.32673
350	9.662	127.112	313370	308613	322440	314809	438974	440481	481779	453746	0.527409	0.000680482	3.16718	23994	15251	17796	19014.7	-4.04929	4.20738e-07	6.37599	308485	443792	484443	412241	0.389013	0.141796	0.848336
351	18.069	127.112	18674	18876	43157	26903.3	45902	33248	34065	37739.3	0.488284	0.299486	0.523623	6933	4475	7261	6224	-2.11187	0.0646923	1.18915	51520	46560	53866	50649.7	0.912768	0.0476223	1.32219
352	7.728	127.205	1981846	1767406	1115850	1.6217e+06	728459	749327	873538	783776	-1.049	0.0338457	1.4705	45992	360817	47474	151429	-3.4208	0.0063454	2.19754	7459422	9427400	15809299	10898708	2.74858	0.0215495	1.66656
353	3.926	127.209	58991	85574	62939	69169	65889	50595	696154	270880	1.96946	0.396948	0.401266	16986	28104	10360	18484.3	-1.90382	0.00656283	2.18291	55837	49556	21220	42205.3	-0.7127	0.116263	0.934557
354	6.3	127.216	3263247	2645140	3671555	3193315	4934417	6729094	5769934	5.81115e+06	0.863769	0.0119105	1.92407	565421	258691	438752	420956	-2.92331	0.00087915	3.05594	4281034	5648576	6933623	5.62108e+06	0.815792	0.0418128	1.37869
355	4.942	127.224	97776	22771	12826	44458.7	105951	110121	110953	109009	1.29392	0.0740816	1.13029	23035	20297	21187	21507.3	-1.04764	0.440453	0.356101	1154110	126952	260129	513731	3.53048	0.220623	0.656349
356	38.362	127.226	204382	241459	240990	228945	196040	205845	204025	201971	-0.180851	0.09986	1.00061	316597	377542	412129	368757	0.687671	0.0101605	1.99309	207341	160398	148614	172119	-0.411595	0.0591694	1.2279
357	4.354	128.07	99570	87717	241556	142949	417974	512427	470132	466845	1.70745	0.00457633	2.33948	28036	50636	49702	42792.3	-1.74007	0.11555	0.93723	243618	1504653	866698	871657	2.60826	0.118321	0.926938
358	4.804	128.07	95255	84286	732843	304129	1508508	1699315	1576867	1.5949e+06	2.39071	0.00432175	2.36434	53280	13926	38511	35240	-3.1094	0.27863	0.554972	1342302	3881445	2644214	2.62265e+06	3.10827	0.038567	1.41378
359	7.54	128.07	193689	170893	10312	124966	93375	11414	14707	39833	-1.6495	0.25184	0.598875	12242	28437	13970	18217.3	-2.77815	0.139164	0.856473	159138	39441	86291	94957.7	-0.396175	0.679177	0.168017
360	6.938	128.071	68413	69484	167427	101776	151606	277719	187853	205727	1.01534	0.105285	0.977635	28637	12238	27410	22762.7	-2.16065	0.0762845	1.11756	200688	391225	400388	330768	1.70043	0.0348117	1.45827
361	5.967	128.106	92606	50297	1256753	466553	237752	329900	277228	281628	-0.728252	0.664961	0.177204	91330	84039	83728	86366.7	-2.43349	0.390628	0.408237	94783	702124	304939	367283	-0.345149	0.830122	0.0808582
362	10.122	128.107	55694	39166	197824	97562.3	74367	101712	100704	92262	-0.0805877	0.922452	0.0350563	15863	19398	45323	26862.3	-1.86074	0.239512	0.620673	66044	116519	128043	103536	0.085741	0.916989	0.037636
363	5.069	128.206	19483	15000	739990	258159	1528520	1748954	179416	1.1523e+06	2.15818	0.177186	0.751571	34668	25864	31814	30783	-3.06805	0.398745	0.399305	359977	476986	359052	398673	0.626947	0.595665	0.224998
364	7.857	128.21	15156	171974	40138	75757	41694	70147	43486	51776.7	-0.549077	0.653454	0.184785	71111	77587	96891	81864	0.11185	0.907313	0.0422427	624950	752207	1328554	901905	3.57352	0.0204092	1.69017
365	6.159	128.21	298008	243035	1267436	602827	489152	330581	570566	463434	-0.379381	0.702879	0.153119	22421	13456	21366	19082	-4.98146	0.154187	0.811952	431037	708344	693830	611071	0.019596	0.982063	0.0078605
366	7.464	129.054	47297	66250	80892	64814	44390	49677	56191	50087	-0.371869	0.22622	0.645468	13460	42573	30666	28900.7	-1.1652	0.0494334	1.30598	36722	35067	52355	41382.3	-0.64729	0.10405	0.982757
367	9.125	129.054	65924	60527	69881	65445	53016	57651	55457	55375.7	-0.241031	0.0290933	1.53621	32918	42024	31618	35521	-0.881611	0.00214537	2.6685	66573	57450	74082	66036	0.0129698	0.919896	0.0362612
368	8.663	129.054	25904	12048	34166	24040.3	6739	12627	14954	11441	-1.07124	0.141894	0.848035	32880	32117	33197	32732.3	0.44526	0.249707	0.602569	77681	12716	48510	46303.3	0.945659	0.325115	0.487963
369	5.214	129.055	255235	236402	333822	275154	224073	237794	245833	235901	-0.222058	0.267565	0.572571	112356	146764	106447	121857	-1.17505	0.00906939	2.04242	127797	251197	212037	197011	-0.481961	0.172217	0.763925
370	3.014	129.065	159264	163406	242604	188426	189722	214050	379914	261230	0.471323	0.329439	0.482226	63156	35551	53513	50741	-1.89277	0.00824499	2.08381	617834	406701	205099	409879	1.1212	0.144183	0.841086
371	3.854	129.065	139870	186262	311947	212694	335640	337128	352332	341701	0.683955	0.0670273	1.17375	64623	105000	74534	81386.7	-1.38591	0.067773	1.16894	604308	460286	284187	449595	1.07985	0.0888733	1.05123
372	14.839	129.068	21041	13665	11155	15288	10486	8846	9384	9573	-0.675357	0.130044	0.885908	58732	55108	56856	56899.7	1.89602	0.000188769	3.72407	5580	7084	2219	4962	-1.62341	0.0351199	1.45445
373	16.66	129.069	26295	24188	22174	24220	21232	22675	21669	21859.7	-0.147927	0.13527	0.868798	90342	66134	96545	84341.3	1.80004	0.00301251	2.52107	2400	4438	5382	4074.33	-2.57156	0.000168556	3.77326
374	10.265	129.09	83899	50386	130785	88357.7	114098	145124	153662	137629	0.639357	0.133546	0.874369	27070	31953	26521	28515.7	-1.6316	0.0626673	1.20296	126854	112959	198904	146240	0.726911	0.177364	0.751134
375	6.597	129.09	13003	9215	26897	16372.7	20578	10668	7950	13066.3	-0.325435	0.642923	0.191841	35309	31300	16892	27834.7	0.765593	0.213539	0.670522	82543	88809	76554	82636.3	2.33549	0.000501666	3.29958
376	11.38	129.09	4081	13482	14984	10850	6015	16353	5200	9190.33	-0.239506	0.75436	0.122421	6904	15795	37624	20108.7	0.890122	0.395791	0.402534	26082	38215	51419	38573	1.8299	0.0264344	1.57783
377	38.369	129.138	75591	94854	94183	88210.3	86093	88280	85080	86485.3	-0.0284922	0.80032	0.0967362	121960	152839	155986	143596	0.702996	0.011595	1.93573	89094	82283	66852	79410.7	-0.151615	0.389139	0.409895
378	2.532	129.222	971749	1042660	901625	972012	785649	905481	818116	836416	-0.216753	0.0666497	1.1762	375303	337436	385008	365917	-1.40946	0.000150057	3.82374	324053	731146	384507	479903	-1.01823	0.0209373	1.67908
379	6.298	129.526	33741	26497	30569	30270	36371	53212	45398	44994.7	0.571865	0.049861	1.30224	2305	1570	1943	1940.33	-3.96351	0.00017709	3.75181	26814	30728	38047	31864	0.0740387	0.703887	0.152497
380	7.853	129.714	1987	3641	2335	2655.33	1975	2014	1987	1993	-0.413951	0.258762	0.5871	4938	7415	4236	5530.67	1.05856	0.0573746	1.24128	14773	23011	47395	28394	3.41862	0.0585218	1.23268
381	4.381	130.05	259155	308947	834102	467402	298832	351264	362565	337555	-0.469544	0.521356	0.282866	64279	115294	37135	72237	-2.69386	0.0999631	1.00016	492251	1089401	809666	797107	0.770108	0.261106	0.583182
382	3.847	130.05	433297	465883	468279	455821	797992	828208	656788	760997	0.739424	0.00483614	2.3155	198580	138885	136211	157893	-1.52952	0.000214719	3.66813	476373	965220	651018	697538	0.613805	0.167303	0.776497
383	13.407	130.066	8013	41636	58119	35923.7	24877	29386	22133	25466.3	-0.496343	0.521327	0.28289	64610	52150	41945	52902.7	0.558406	0.352018	0.453435	53703	65833	84873	68137.3	0.923511	0.136261	0.865629
384	2.039	130.086	69668	96920	69638	78743	98970	61084	64735	74930.7	-0.0715954	0.813197	0.0898044	103982	73816	63985	80595.3	0.0335446	0.908164	0.0418358	37380	59429	57526	51446	-0.614093	0.0766041	1.11575
385	8.497	130.086	47839	71968	124094	81301.3	115564	144760	54600	104976	0.368704	0.533773	0.272644	94589	83476	82306	86791.3	0.094272	0.821861	0.0852017	44763	181039	35719	87174.7	0.10063	0.915696	0.0382486
386	2.788	130.087	154695	169400	209032	177710	171121	191899	156941	173321	-0.0360756	0.829891	0.0809791	85146	120066	117809	107675	-0.722846	0.0239348	1.62097	258330	295291	123970	225865	0.345934	0.427012	0.36956
387	38.365	130.159	134807	192214	186919	171314	176487	195305	174884	182226	0.0890856	0.604808	0.218383	292353	309168	312679	304734	0.830906	0.00232471	2.63363	145992	141345	113195	133512	-0.35968	0.146042	0.835523
388	6.759	130.159	396069	176131	365999	312734	402277	483430	424824	436845	0.482184	0.164214	0.784591	169876	91360	38765	100001	-1.64492	0.0538958	1.26845	398523	388038	313861	366808	0.23009	0.5045	0.297139
389	2.447	130.201	856424	1017712	2546360	1.4735e+06	2397420	2739017	2255142	2.46386e+06	0.741674	0.150175	0.823403	358233	277531	294516	310094	-2.24847	0.0970607	1.01296	3971918	5306232	1424734	3567629	1.27572	0.171708	0.765209
390	5.185	130.228	3794092	3685194	1627208	3035499	2094585	2265242	1768046	2.04263e+06	-0.571509	0.239868	0.620028	328443	287301	335299	317015	-3.25931	0.0182096	1.7397	1629166	1375210	1081954	1362111	-1.15609	0.081444	1.08914
391	3.463	130.261	443507	467226	541318	484018	757085	880402	667875	768455	0.6669	0.0140891	1.85112	58878	36993	43735	46536.3	-3.37863	0.000131336	3.88162	82579	1094591	574200	583791	0.270391	0.751133	0.124283
392	7.392	130.264	107227	112595	346569	188798	79175	190171	99066	122805	-0.620474	0.485572	0.313747	133266	121920	179361	144850	-0.382284	0.615537	0.210746	401759	127089	185855	238235	0.335544	0.689131	0.161698
393	5.476	131.069	645353	542230	1816939	1.00151e+06	565844	1397786	1472814	1.14548e+06	0.193781	0.788336	0.103288	354814	315332	264767	311639	-1.68423	0.167443	0.776134	886312	1886380	1816086	1.52959e+06	0.610974	0.367739	0.43446
394	8.962	131.07	71616	57839	230564	120007	219237	195876	72933	162683	0.438941	0.583394	0.234038	114810	169534	154861	146403	0.286819	0.671527	0.172937	181573	93995	200544	158705	0.403225	0.580344	0.236314
395	8.211	131.07	156154	158612	279256	198008	540304	529163	397777	489082	1.30452	0.00893011	2.04914	105213	70153	71099	82156	-1.26912	0.0517449	1.28613	435430	381644	556910	457996	1.20977	0.0168551	1.77327
396	4.135	131.07	87269	55353	378021	173549	442774	202804	371107	338896	0.965502	0.256085	0.591616	127884	121355	70661	106634	-0.702668	0.555831	0.255057	210404	365057	227615	267693	0.625239	0.454277	0.34268
397	40.774	131.07	44390	45378	49555	46442	107511	127716	88643	107958	1.21696	0.00569278	2.24468	81500	47898	59243	62881.3	0.437202	0.175373	0.756038	43808	91952	125257	87006.7	0.905696	0.162069	0.790299
398	6.451	131.07	334807	243468	1355750	644676	469008	150792	338926	319576	-1.01241	0.427236	0.369332	139348	109647	67109	105369	-2.61312	0.205529	0.687127	343058	591874	652766	529234	-0.284669	0.769957	0.113533
399	7.424	131.07	105382	45509	690809	280568	359002	315369	309328	327901	0.22491	0.829898	0.0809754	140609	45048	84452	90037.3	-1.63975	0.410887	0.386277	193238	235003	417064	281769	0.00616584	0.995847	0.00180735
400	12.451	131.085	47646	35599	27634	36960.7	30889	50825	34076	38597.7	0.0625229	0.856484	0.0672809	275689	273819	264070	271194	2.87526	4.34293e-06	5.36222	56100	48096	42367	48855.3	0.402525	0.166822	0.777748
401	13.525	131.085	18888	18767	23955	20537.7	33290	42637	30460	35463.3	0.788056	0.0212219	1.67322	208816	183465	216043	202776	3.30354	5.3844e-05	4.26886	51160	18365	33970	34499.3	0.748296	0.22047	0.65665
402	16.659	131.085	67301	61824	67172	65433.3	75632	63287	50857	63259.7	-0.0487398	0.782891	0.106299	238958	173600	254625	222395	1.76503	0.0032271	2.49119	16093	15011	15133	15413.3	-2.08585	1.08103e-05	4.96616
403	12.735	131.085	16617	8230	40772	21874	21513	35264	32550	29776.7	0.444965	0.498229	0.302571	198243	179205	216120	197857	3.17717	0.000260773	3.58374	14490	36254	68021	39589.3	0.855895	0.389014	0.410035
404	16.075	131.086	24673	26563	16834	22691	30994	20019	11938	20984.7	-0.112785	0.79911	0.0973934	315286	330377	311684	319117	3.81389	1.34425e-06	5.87152	11138	30264	24858	22087.7	-0.0388792	0.929696	0.0316591
405	14.996	131.086	10057	45808	15313	23727	12451	12033	13904	12797	-0.890724	0.382809	0.417018	179543	175652	125763	160320	2.75636	0.00267966	2.57192	75705	74649	98149	82835.3	1.80372	0.0119661	1.92205
406	14.348	131.086	66881	58356	43478	56239.3	40683	61959	36099	46248	-0.282189	0.395169	0.403218	330903	391224	307623	343251	2.60961	0.000373337	3.4279	12006	18596	22748	17784.3	-1.66097	0.00691493	2.16021
407	4.968	131.215	7750562	7190308	10922337	8621070	22840112	19878314	23074428	2.1931e+07	1.34703	0.00101487	2.99359	1210423	1069528	1061390	1.11378e+06	-2.9524	0.0029648	2.52801	14007084	19273254	20397084	17892475	1.05341	0.0154207	1.8119
408	2.283	131.223	513228	563685	1491083	856000	2293289	2161353	1406642	1.95376e+06	1.19057	0.0596169	1.22463	337174	206996	247270	263814	-1.69809	0.138078	0.859874	154509	1815751	503622	824628	-0.0538662	0.960632	0.0174429
409	1.888	131.233	776877	866123	762714	801906	1184082	638543	497750	773459	-0.0521071	0.899639	0.0459319	233278	178657	98437	170125	-2.23684	0.000240436	3.619	270912	595748	84115	316926	-1.33929	0.0338248	1.47076
410	11.69	132.101	1011901	1035627	1078502	1042011	1416556	1231174	740458	1129397	0.116182	0.688516	0.162086	2197122	3064872	2627090	2.6297e+06	1.33553	0.00320872	2.49367	515492	145475	366792	342587	-1.60483	0.00305738	2.51465
411	14.292	132.101	440473	420751	379427	413551	539091	352843	612263	501400	0.277896	0.330021	0.481459	3639024	3325808	3440351	3.4684e+06	3.06813	5.17713e-06	5.28591	468254	535055	461117	488143	0.239237	0.0655384	1.1835
412	38.892	132.101	404729	497748	655979	519486	1063557	1652160	852290	1.18934e+06	1.195	0.0554473	1.25612	3909678	1176308	3283822	2789937	2.42507	0.0521548	1.28271	1347667	250278	683711	760553	0.549963	0.502429	0.298926
413	1.999	132.101	747849	842169	835610	808544	1062712	656542	953628	890962	0.140038	0.546058	0.262762	1644307	1499135	1548170	1.56387e+06	0.951725	0.0001343	3.87192	613576	913680	813350	780203	-0.0514761	0.776451	0.109886
414	14.613	132.102	537099	473120	307554	439259	592730	236791	580153	469892	0.0972595	0.831839	0.079961	2251512	2649128	2489698	2463447	2.48754	0.000112786	3.94775	540377	309983	298778	383047	-0.197549	0.618488	0.208668
415	11.331	132.102	688887	746442	1011092	815475	676963	556976	640376	624773	-0.384309	0.144582	0.839886	1718680	1756783	3891369	2.45561e+06	1.59037	0.0864003	1.06348	419205	189394	293184	300595	-1.43982	0.0125257	1.9022
416	22.174	132.102	54927	122688	88871	88829.7	228119	329312	267956	275130	1.631	0.00620439	2.2073	474406	547494	472782	498228	2.48769	0.000201198	3.69638	302113	144391	165118	203875	1.19857	0.0966553	1.01477
417	15.022	132.102	356840	525847	323473	402054	493916	266887	222048	327618	-0.295376	0.517155	0.286379	1655432	1464792	1838649	1.65296e+06	2.03959	0.000556824	3.25428	628509	709724	326190	554809	0.4646	0.312979	0.504485
418	15.971	132.102	418052	789778	831321	679718	452995	377311	692143	507484	-0.421574	0.347784	0.45869	2210272	3666611	2320567	2.73248e+06	2.0072	0.0134585	1.871	290088	189933	509249	329758	-1.04353	0.0964477	1.01571
419	2.374	132.102	1164554	882210	824326	957031	1547601	1595465	1459611	1.53423e+06	0.680874	0.0068089	2.16692	2173843	2829866	1793007	2265573	1.24324	0.0150682	1.82194	531234	863485	923347	772690	-0.308677	0.316059	0.500232
420	4.337	132.102	1195835	1214249	1696620	1.3689e+06	1273350	1500830	1267324	1347169	-0.0230887	0.910246	0.0408413	1004323	1277337	1514112	1.26526e+06	-0.113588	0.662653	0.178714	881808	10573222	1506434	4320489	1.65818	0.399875	0.398076
421	31.18	132.102	139250	309314	81347	176638	63739	209442	129282	134155	-0.396891	0.624954	0.204152	342987	112910	304795	253565	0.52156	0.479406	0.319296	42803	142319	41670	75598.3	-1.22437	0.255042	0.593388
422	16.558	132.102	345323	321323	566924	411191	456875	591430	451084	499797	0.281535	0.38358	0.416144	1544386	1423388	1427479	1.46509e+06	1.8331	0.00027445	3.56154	222500	503276	525650	417143	0.0207333	0.964304	0.015786
423	9.065	132.102	610326	698235	927317	745294	624017	747372	845137	738843	-0.0125412	0.957629	0.0188029	1897010	944767	577764	1139848	0.612961	0.384397	0.41522	1066028	1368426	884034	1.10616e+06	0.569684	0.100956	0.99587
424	6.344	132.102	461806	1129875	2298580	1.29675e+06	1805425	1799354	1502041	1.70227e+06	0.392558	0.498918	0.301971	3244789	1168572	1485790	1.96638e+06	0.60064	0.469834	0.328055	457776	555932	472686	495466	-1.38805	0.210366	0.677024
425	10.479	132.102	985716	568127	553311	702386	1202350	456521	1134832	931235	0.406882	0.455344	0.34166	2814230	2962191	2571450	2.78262e+06	1.98611	0.000333053	3.47749	859182	696232	768139	774519	0.141037	0.654389	0.184164
426	21.439	132.102	141096	175854	277776	198243	305606	304977	180213	263600	0.411079	0.326364	0.486297	1403335	1637572	721868	1.25426e+06	2.66149	0.0190577	1.71993	260676	285617	119416	221904	0.162666	0.738198	0.131827
427	7.851	132.102	986172	476114	846262	769517	1278677	249766	1051090	859845	0.160124	0.807558	0.0928261	1523153	2462560	1133833	1.70652e+06	1.14903	0.0909509	1.04119	759095	1070937	1190238	1.00676e+06	0.387691	0.299465	0.523654
428	17.123	132.102	207831	490282	507230	401782	493416	380212	320146	397926	-0.013914	0.973614	0.0116134	843868	1679488	1540632	1.35466e+06	1.75345	0.0260424	1.58432	623938	294102	524650	480898	0.259317	0.596468	0.224413
429	29.767	132.102	168134	356778	277008	267308	572546	579696	400508	517584	0.953293	0.0354039	1.45095	310587	253186	732292	432023	0.692606	0.36314	0.439926	87179	195589	133195	138655	-0.946998	0.110903	0.955057
430	17.574	132.102	184323	195519	256768	212204	284020	259679	487705	343802	0.696125	0.15721	0.803521	832179	1421825	1097438	1.11715e+06	2.39629	0.00624654	2.20436	861936	175823	545834	527865	1.31472	0.188828	0.723934
431	2.997	132.207	9021801	9946256	8988435	9.31883e+06	14700167	14733902	12557884	1.39973e+07	0.586929	0.00398358	2.39973	6218994	5898944	4216616	5.44485e+06	-0.775256	0.00509878	2.29253	6008582	8924760	5011812	6.64839e+06	-0.487145	0.0929125	1.03193
432	4.609	132.207	2188552	1978735	8355676	4174322	2085502	2299484	2325417	2236802	-0.900104	0.406976	0.390431	2543570	2387481	2492420	2.47449e+06	-0.75441	0.462085	0.335278	2674230	11943557	4364362	6327384	0.600067	0.5754	0.24003
433	7.56	132.207	880404	732626	1223169	945401	815727	713583	839600	789638	-0.259735	0.358695	0.445275	1364253	1700016	1409269	1.49118e+06	0.657457	0.0383115	1.41667	372203	1087049	1205860	888372	-0.0897625	0.857625	0.0667025
434	3.874	132.207	6472202	7537754	8341374	7.45044e+06	9258726	9174661	8259194	8897528	0.256078	0.0828493	1.08171	3122212	3206510	3558186	3295637	-1.17677	0.00173267	2.76129	4979892	9615819	5309020	6.63491e+06	-0.167249	0.634742	0.197403
435	4.965	132.209	1636547	1784112	2717728	2046130	3219766	3836580	3827726	3628025	0.826287	0.0161046	1.79305	1507339	545258	1913944	1.32218e+06	-0.629978	0.242563	0.615175	2671078	4215602	3552579	3479754	0.766088	0.0629325	1.20112
436	3.776	132.407	1497988	2390251	2093718	1.99399e+06	2111258	2136697	1946479	2.06481e+06	0.0503549	0.805364	0.0940079	719013	193550	1019014	643860	-1.63084	0.0192994	1.71446	1149484	2276137	1177119	1.53425e+06	-0.378124	0.368902	0.433088
437	6.797	133.049	212132	225432	183920	207162	174594	231879	151215	185897	-0.156258	0.47354	0.324643	183886	77219	115124	125411	-0.724102	0.0713597	1.14655	217342	164601	200536	194161	-0.0935107	0.547121	0.261916
438	5.575	133.049	54501	79085	57868	63819	26031	57303	78951	54096	-0.238464	0.601676	0.220637	104588	50737	150457	101928	0.675497	0.270479	0.567866	210942	76888	43627	110487	0.791814	0.417858	0.378971
439	18.809	133.101	62223	61060	50040	57775.3	132959	106008	109184	116051	1.00624	0.00337289	2.472	40087	72071	62906	58355.7	0.0144191	0.957652	0.0187924	132196	124994	92995	116729	1.01464	0.00960605	2.01746
440	15.561	133.101	190765	173000	191716	185161	415872	353895	373598	381123	1.04147	0.000526514	3.27859	34767	82245	34111	50375.3	-1.87799	0.001388	2.85761	93101	107024	116949	105692	-0.808912	0.000993214	3.00296
441	10.39	133.102	29997	36302	58947	41749.7	36239	20019	48174	34811.7	-0.262194	0.593928	0.226266	79091	199557	56795	111815	1.42128	0.196075	0.707578	102010	111543	115037	109531	1.3915	0.00213342	2.67092
442	16.665	133.102	81275	81798	66356	76477.3	182031	124733	127091	144619	0.919156	0.0245813	1.60939	275161	236139	277820	263041	1.78218	0.000204318	3.68969	112214	79515	66855	86195.7	0.172583	0.537563	0.269571
443	13.705	133.103	41601	88606	110183	80131	173231	139229	150775	154413	0.946359	0.0301974	1.52003	92860	111676	60841	88460	0.142665	0.756693	0.12108	124997	42280	65262	77514	-0.0479036	0.938558	0.0275389
444	10.893	133.103	57091	70651	88107	71950.7	89132	111599	126462	109065	0.600113	0.0578528	1.23768	86699	186455	128188	133782	0.8948	0.110807	0.955433	134342	100751	132983	122693	0.769973	0.0232038	1.63444
445	2.784	133.203	995995	84649	5308081	2129576	541250	566262	377224	494913	-2.10532	0.3679	0.43427	519079	534047	453537	502222	-2.08417	0.369584	0.432287	89083	2437093	939036	1.15507e+06	-0.882584	0.607508	0.216448
446	3.852	133.4	221113	600283	1193702	671700	256144	268554	235087	253263	-1.40718	0.213586	0.670427	287649	190988	247641	242094	-1.47225	0.205431	0.687335	121575	1046446	213576	460533	-0.544512	0.632233	0.199123
447	4.731	133.413	9129	40709	147078	65639.7	57090	97956	66771	73940	0.171787	0.858002	0.0665119	57394	16341	17399	30379	-1.11149	0.4665	0.331149	59800	288395	124923	157707	1.26461	0.31274	0.504817
448	2.486	134.044	289252	281578	317829	296221	431679	503092	399723	444832	0.586589	0.0102246	1.99036	180652	149728	152122	160835	-0.881091	0.000801534	3.09608	438997	305106	131371	291826	-0.0215655	0.963284	0.0162456
449	2.32	134.298	288281	303379	283494	291719	428123	399424	407662	411737	0.497145	0.000325092	3.48799	132597	105306	119547	119151	-1.29179	6.35893e-05	4.19662	450658	322501	121732	298298	0.032175	0.948603	0.0229156
450	3.852	134.427	35143	114815	110953	86971.3	49680	49800	45160	48214.3	-0.851078	0.210061	0.677654	8042	6849	9661	8185	-3.40949	0.0385519	1.41395	22610	80107	23086	41935.3	-1.05237	0.234522	0.629817
451	10.547	135.043	20760	16927	35037	24242.3	36965	33940	36786	35898	0.566375	0.105704	0.975908	25299	17154	15519	19325	-0.32706	0.477748	0.320801	57463	62001	77751	65739.3	1.43923	0.0073511	2.13365
452	20.881	135.044	17420	14822	62866	31703.7	14819	14457	17647	15642	-1.01922	0.362269	0.440969	1117	1305	946	1123.67	-4.81836	0.12152	0.915353	3033	1916	3125	2692.33	-3.55772	0.136533	0.864761
453	14.316	135.044	73401	66846	48189	62813	53075	48314	44205	48532.3	-0.372117	0.147849	0.830182	205249	242481	178432	208722	1.73245	0.00189368	2.72269	24541	32500	11208	22750.7	-1.46515	0.01489	1.8271
454	2.552	135.065	72183	99368	84294	85282.7	38446	41332	42590	40790.3	-1.06403	0.00502224	2.2991	31202	25390	25382	27325.7	-1.642	0.00201768	2.69515	33295	26094	10923	23438.3	-1.86338	0.00381981	2.41796
455	11.708	135.081	35843	44368	78324	52846	72695	102435	50780	75304.3	0.510939	0.320249	0.494513	17687	32071	45070	31610.3	-0.741398	0.234783	0.629333	61379	35553	81566	59500.3	0.171103	0.738498	0.131651
456	5.357	135.09	60430	41990	43235	48552.7	24171	17753	19300	20409	-1.25035	0.0108359	1.96514	28487	5351	22847	18896	-1.36147	0.0317499	1.49826	91971	62024	23024	59007.3	0.281344	0.642078	0.192412
457	16.643	135.116	18340	19925	11269	16512.3	9172	13957	12389	11840.3	-0.479834	0.195641	0.70854	48794	34228	46455	43160	1.38615	0.00706252	2.15104	5683	6821	8034	6847	-1.27	0.0244553	1.61163
458	19.149	135.116	30518	26255	20390	25722	50416	46599	45660	47559.3	0.886726	0.00263262	2.57961	2499	2791	2250	2514.33	-3.35475	0.00139296	2.85606	12078	10959	15325	12788.3	-1.00817	0.0158195	1.80081
459	8.661	135.116	13176	30853	8329	17453.7	15758	13870	9899	13176.7	-0.405545	0.577291	0.238605	29285	54096	30742	38042	1.12406	0.12295	0.910273	173157	242167	322491	245939	3.8167	0.00638485	2.19485
460	8.242	135.117	11301	17237	14204	14248.3	18574	6943	24720	16746.7	0.233081	0.672502	0.172306	18135	37463	17912	24504.3	0.782244	0.20074	0.697366	47136	81814	99106	76019.7	2.41558	0.0158972	1.79868
461	15.399	135.117	13526	4448	30694	16223.7	8933	21946	18626	16502.7	0.0245993	0.975756	0.0106587	2948	12777	4043	6590.33	-1.29968	0.310349	0.50815	150585	77316	118181	115362	2.82999	0.0117271	1.93081
462	12.5	135.117	56909	48303	28581	44598.7	44937	44393	55282	48205	0.112182	0.712188	0.147406	41390	43485	44300	43059.3	-0.0506746	0.863984	0.0634944	27355	35366	59838	40854	-0.126523	0.785622	0.104786
463	8.926	135.224	8721	9181	4173	7359.33	6158	6187	6632	6326.67	-0.218129	0.555118	0.255615	58987	63948	50391	57776.3	2.97283	0.000294626	3.53073	9909	9119	324389	114473	3.95929	0.365224	0.43744
464	8.585	136.039	223326	194262	247968	221853	151860	134613	162486	149654	-0.567973	0.0145943	1.83582	69912	68600	50809	63108	-1.81371	0.000683501	3.16526	366603	360274	466598	397826	0.842534	0.00959741	2.01785
465	6.794	136.061	8250	19438	31881	19857.3	32672	43864	39723	38754	0.964673	0.0669528	1.17423	26838	27612	36881	30444.7	0.616518	0.23342	0.631862	72430	51511	38823	54255.7	1.4501	0.0449785	1.34699
466	9.612	136.075	117598	111014	85138	104584	63400	83677	80745	75941.7	-0.461703	0.0714645	1.14591	105108	79166	65572	83283	-0.328573	0.235047	0.628846	136105	89200	82235	102514	-0.0288411	0.920987	0.0357464
467	5.583	136.076	61032	45850	42621	49835.3	68201	79815	40465	62828	0.334239	0.37347	0.427744	49142	9344	20839	26442.7	-0.914301	0.149093	0.826543	19198	41082	32354	30879	-0.690543	0.0902394	1.0446
468	3.85	136.076	110116	122091	119669	117293	144555	144312	136001	141624	0.271945	0.00618777	2.20847	47740	45778	36870	43463.7	-1.43224	0.000118136	3.92762	77605	169115	85726	110816	-0.0819464	0.836817	0.0773692
469	4.197	136.202	1031968	1185985	882275	1.03341e+06	1120334	1154706	1108625	1.12789e+06	0.126212	0.347123	0.459517	187311	180404	174921	180880	-2.51431	0.000628387	3.20177	805758	1167043	566389	846398	-0.288006	0.392639	0.406007
470	2.864	136.205	1282224	1475530	1213172	1323643	1404312	1539817	1429331	1457821	0.1393	0.2056	0.686977	223090	65716	199035	162615	-3.02498	0.000232058	3.6344	917962	1320290	761444	999900	-0.404659	0.153371	0.814256
471	3.378	136.398	249232	2821	123026	125027	1930	3933	3510	3125.33	-5.32209	0.161778	0.791082	4892	4862	1672	3809.67	-5.03643	0.163635	0.786123	1290	2375	3326	2331.33	-5.74494	0.159677	0.796757
472	5.577	137.046	43912	48557	104323	65598.3	148051	89917	139287	125753	0.938858	0.0860206	1.0654	9369	11198	25072	15214	-2.10826	0.0656958	1.18246	96226	183800	93280	124436	0.923677	0.172541	0.763107
473	5.05	137.046	47139	36316	42151	41869.7	54478	60105	64506	59697.3	0.511761	0.0139351	1.85589	43616	47996	38396	43337	0.0496939	0.74333	0.128819	38210	82894	47079	56062	0.421118	0.368414	0.433664
474	6.126	137.058	33791	47947	49123	43621.3	50721	58482	47620	52275.3	0.261096	0.215759	0.666031	19872	37362	44460	33899	-0.363791	0.331801	0.479122	16981	17451	20495	18310	-1.2524	0.00741598	2.12983
475	7.365	137.059	63807	66170	132049	87343	85910	85580	99480	90324.3	0.0484226	0.902396	0.0446027	34319	11652	8820	18264.7	-2.25764	0.0438759	1.35777	39611	57895	77583	58364	-0.581613	0.309303	0.509615
476	2.776	137.06	37093	35464	90811	54457	142682	16723	20128	59845.3	0.136121	0.910944	0.0405083	23840	20320	26957	23706.7	-1.19982	0.167903	0.774941	18755	196299	60693	91916.7	0.755209	0.544119	0.264306
477	6.946	137.06	75964	79227	126192	93795.3	153594	141185	167278	154020	0.71553	0.0281404	1.55067	63897	67118	67433	66150.3	-0.503768	0.16443	0.784019	117985	158415	175257	150553	0.682687	0.0731106	1.13602
478	10.094	137.06	71195	70061	100605	80621.3	92074	79785	74913	82258.3	0.0290002	0.891115	0.050066	63927	43693	30945	46189.3	-0.803602	0.0679288	1.16795	69820	62499	75170	69164	-0.22114	0.342611	0.465198
479	11.042	137.06	39747	41781	34654	38728.3	33432	33650	37300	34795	-0.154509	0.185521	0.731606	16929	10449	25904	17761.7	-1.12462	0.0133719	1.87381	33649	34944	64073	44223	0.191407	0.617218	0.209562
480	2.257	137.064	36764	30121	21965	29617.7	38501	35901	29717	34707.3	0.228783	0.367137	0.435172	14097	14573	14786	14486.3	-1.03177	0.0241926	1.61632	30346	30125	26190	28888	-0.0359877	0.878715	0.0561519
481	12.363	137.096	65266	62979	73061	67103	95643	99570	96420	97212	0.534757	0.000781594	3.10702	19137	21795	13925	18286.7	-1.87559	0.000217929	3.66169	77114	75776	92288	81727	0.284436	0.0749368	1.1253
482	18.434	137.132	16022	12816	15380	14740.3	50524	42811	40111	44483	1.59348	0.000810264	3.09137	10457	11335	10525	10773.3	-0.452304	0.0176543	1.75315	29073	28085	27827	28329.3	0.942528	0.000205924	3.68629
483	13.482	137.132	52028	51248	7953	37077.3	15291	15336	46747	25792.3	-0.523595	0.563478	0.249123	211099	189739	166116	188986	2.34967	0.00146898	2.83299	86197	131052	108895	108716	1.55195	0.0212766	1.6721
484	20.443	137.132	44419	50519	44508	46483	119275	110254	108390	112641	1.27695	7.23036e-05	4.14084	6347	15294	5174	8939.33	-2.37846	0.000576994	3.23883	85318	71174	69402	75299	0.695928	0.00604151	2.21885
485	14.319	137.132	85418	80351	63079	76283.7	65919	70776	62289	66329	-0.201734	0.238696	0.622154	322580	389442	266952	326326	2.09687	0.0022687	2.64422	4667	19216	31421	18435.7	-2.04887	0.00489222	2.31049
486	2.896	137.232	115482	124872	121828	120728	139819	155283	141197	145434	0.2686	0.0120338	1.9196	49304	30598	39934	39946.3	-1.59563	0.000183937	3.73533	85224	141772	81020	102673	-0.233707	0.413026	0.384022
487	38.678	137.963	129124	123119	106328	119525	174480	139974	165794	160084	0.421518	0.0308107	1.5113	81398	59509	68970	69960	-0.772706	0.00599416	2.22227	123718	102658	106327	110902	-0.108023	0.411771	0.385344
488	13.875	138.053	39556	35602	42626	39262.3	60745	58905	61965	60539.3	0.624727	0.000661156	3.1797	4420	4929	14960	8104	-2.27644	0.00144924	2.83886	6234	2835	9945	6339	-2.63082	0.000338355	3.47063
489	18.31	138.054	54774	53347	122665	76929.7	177650	157501	161798	165651	1.10653	0.0200003	1.69896	5773	5260	8670	6568.67	-3.54987	0.037184	1.42964	2068	2060	648	1593	-5.59372	0.0301262	1.52106
490	16.103	138.055	58712	53973	102234	71640.7	101193	92380	97298	96958	0.436581	0.179235	0.746576	5730	9840	7776	7783	-3.20238	0.0143121	1.8443	5005	7005	10504	7505.67	-3.25473	0.0142225	1.84702
491	4.93	138.055	46154	45668	63133	51652.7	33710	39452	24490	32551.7	-0.666111	0.0569998	1.24413	21637	21295	17095	20010	-1.36812	0.00592374	2.2274	220749	233634	57314	170567	1.72342	0.105445	0.976974
492	8.748	138.055	135573	136355	309964	193965	297133	313004	287748	299296	0.625777	0.145975	0.835722	55063	26246	51490	44267.3	-2.13148	0.063306	1.19855	166465	176395	225828	189564	-0.0331139	0.945799	0.0242013
493	11.233	138.055	39356	31253	239183	103265	135184	172628	162352	156722	0.601859	0.481211	0.317665	15537	27105	24706	22450.3	-2.20154	0.300953	0.521502	65498	47781	70474	61252	-0.753523	0.572	0.242604
494	12.326	138.056	23385	20402	61207	34999	28756	32201	30150	30370	-0.204667	0.742976	0.129025	16431	18983	29448	21621.7	-0.694836	0.384861	0.414696	81474	49600	64698	65258.3	0.898848	0.132245	0.878619
495	7.427	138.199	470826	659470	663525	597941	326568	449041	321104	365572	-0.709848	0.0378405	1.42204	26042	18177	17605	20609	-4.85866	0.000817749	3.08738	2001251	1179694	2998735	2.05989e+06	1.78449	0.0508672	1.29356
496	2.567	138.228	419843	468250	446015	444704	518210	556574	447562	507450	0.19042	0.146215	0.835009	429371	266672	366021	354022	-0.329004	0.140136	0.853451	495588	960508	423565	626555	0.494596	0.342095	0.465853
497	6.64	139.001	59215	74393	84633	72748	70224	82251	76066	76181.3	0.06653	0.695534	0.157682	35432	47461	14371	32422.3	-1.16592	0.0295319	1.52971	92621	132565	138210	121133	0.735612	0.040003	1.39791
498	14.317	139.038	126883	96897	63338	95707	46808	63279	48102	52730.7	-0.859982	0.0876395	1.0573	339043	409332	280185	342854	1.8409	0.00402481	2.39525	4682	4812	31442	13646.3	-2.81011	0.0158225	1.80072
499	10.653	139.038	5591	20696	5335	10541.7	9923	10035	7068	9009.67	-0.226557	0.781738	0.106939	14930	17913	22583	18476.3	0.809576	0.225692	0.646483	87826	71447	105751	88342.3	3.067	0.00220507	2.65658
500	5.718	139.039	45644	74563	46351	55520.3	55681	53981	58205	55956.7	0.0112938	0.965936	0.0150517	43814	32692	18397	31635.3	-0.811479	0.118156	0.927543	48631	44557	119422	70871	0.352179	0.58809	0.230556
501	38.552	139.049	91734	63131	77233	77367	117246	64580	95200	92343	0.255284	0.436967	0.359551	149161	151944	109082	136730	0.82154	0.0211644	1.67439	56760	76409	75240	69470.7	-0.155314	0.490953	0.30896
502	4.039	139.05	75685	73629	67491	72269.3	88431	85503	72065	82000.7	0.182252	0.157695	0.802182	59498	32126	40001	43876	-0.719952	0.0288225	1.54027	85558	106253	86642	92818.7	0.361031	0.04549	1.34208
503	11.699	139.075	166432	136533	427317	243428	491930	539304	482563	504600	1.05164	0.0499052	1.30185	41536	26822	25636	31332.3	-2.95777	0.0835653	1.07797	664023	304795	411898	460240	0.918888	0.198815	0.70155
504	15.026	139.075	75364	8224	42980	42190.3	119082	103377	113483	111982	1.40828	0.0248271	1.60507	81599	75945	88770	82105.7	0.960569	0.113202	0.946147	10867	9181	10983	10344.7	-2.02803	0.175934	0.75465
505	5.322	139.076	51450	45336	42184	46324.3	52612	51280	55595	53163.3	0.198661	0.0851249	1.06994	25322	33302	28541	29056	-0.672934	0.00844865	2.07321	73576	64643	47286	61836	0.416677	0.130914	0.883015
506	4.773	139.087	71910	57282	28800	52665	102658	107516	102613	104263	0.985315	0.015561	1.80796	67294	81544	64919	71253.3	0.436113	0.245795	0.609426	64464	26068	26990	39175	-0.426911	0.492851	0.307284
507	9.489	139.111	21362	47757	95787	54969.7	87155	94305	86144	89202.3	0.698446	0.193645	0.712995	26444	15688	13199	18444.7	-1.57543	0.174664	0.757797	66919	74191	84173	75095.3	0.450088	0.418815	0.377978
508	38.363	139.123	34523	46313	41948	40929	42042	41861	36699	40201.7	-0.0258681	0.859772	0.0656169	58253	68420	71982	66219.3	0.694129	0.00920129	2.03615	41289	29311	29368	33323.7	-0.296576	0.222028	0.653592
509	7.434	139.207	58539	74381	79780	70901	45912	67317	51665	54965.7	-0.367275	0.152358	0.817136	16431	11432	14884	14250	-2.31484	0.000978958	3.00924	231583	130939	291410	217978	1.62031	0.0357828	1.44633
510	38.645	139.986	81419	69798	55733	68984.3	92541	109554	73550	91882.7	0.413524	0.147606	0.830895	95153	68659	76962	80259	0.218394	0.354923	0.449865	60034	61294	63421	61584	-0.163713	0.379162	0.421176
511	3.821	140.033	110772	106799	112969	110181	130384	119479	134239	128035	0.216663	0.0201301	1.69615	37929	24904	32611	31815.7	-1.79207	4.8115e-05	4.31772	104625	168646	135350	136208	0.305936	0.233756	0.631236
512	5.097	140.034	93785	82118	85074	86993.3	89597	111163	105457	102073	0.230629	0.109154	0.961961	36049	39865	18015	31310.7	-1.47425	0.00184103	2.73494	99527	102038	101265	100944	0.214583	0.0175829	1.75491
513	2.962	140.034	82367	72680	120401	91817	88461	80999	119867	96443.3	0.0709202	0.81785	0.0873264	16144	24278	23142	21189	-2.11545	0.0087925	2.05589	102496	99940	83780	95406.3	0.0553237	0.830356	0.0807359
514	4.611	140.045	142088	149244	133634	141656	109450	122096	126381	119310	-0.24768	0.030265	1.51906	10155	8729	13650	10845.7	-3.7072	1.02743e-05	4.98825	27087	41026	17944	28686.7	-2.30394	0.000152277	3.81736
515	2.301	140.07	31311	30800	29163	30425.7	36265	42767	33485	37506.7	0.301858	0.0663403	1.17822	26366	17250	28932	24183.7	-0.331256	0.158257	0.800636	28460	49980	23875	34106	0.164737	0.672133	0.172545
516	7.362	140.107	46934	48233	35490	43553.3	40180	31329	32798	34770	-0.32494	0.146751	0.83342	27733	19348	27938	25007.3	-0.800432	0.019867	1.70187	32913	28729	46094	35913	-0.278277	0.312437	0.505237
517	38.7	140.951	458920	440832	416079	438611	584804	572585	466472	541288	0.303453	0.0603854	1.21907	506010	500383	468740	491712	0.16487	0.0353554	1.45154	404564	413367	370411	396115	-0.147024	0.0781406	1.10712
518	1.865	140.961	68511	69301	59422	65745.7	64646	61360	65074	63694.3	-0.0457308	0.576645	0.239091	71790	35104	40964	49287	-0.415689	0.235927	0.627222	64319	77088	37271	59560.3	-0.142544	0.637717	0.195372
519	5.872	141.053	20895	15217	40833	25649.3	48236	40964	29860	39687.7	0.629769	0.210701	0.676334	23473	16299	29006	22927	-0.161874	0.767266	0.115054	42684	77799	63398	61294.7	1.25684	0.0497269	1.30341
520	9.666	141.054	63873	49741	103832	72483	146686	107946	121776	125470	0.791632	0.0552121	1.25797	60116	25469	23264	36284	-0.998309	0.14636	0.834577	210065	229748	286727	242181	1.74037	0.00380118	2.42008
521	13.676	141.054	38168	39793	31115	36359.7	42251	59418	39514	47062	0.372224	0.189297	0.722857	21492	33141	26663	27099.7	-0.424064	0.0973425	1.0117	93138	100562	129517	107740	1.56714	0.00333292	2.47718
522	5.59	141.054	38273	46667	41685	42209.3	50720	63994	45809	53508.7	0.342211	0.130536	0.884269	40658	27654	24515	30943.3	-0.447933	0.110358	0.957197	58752	72874	79837	70488.7	0.739829	0.013227	1.87854
523	12.963	141.054	11988	25631	28232	21951.3	38101	21824	14160	24696	0.169969	0.767449	0.11495	14422	20678	18333	17812	-0.301459	0.48288	0.316161	56785	49071	71813	59224	1.43187	0.0111934	1.95104
524	6.978	141.054	188297	180991	184816	184702	104400	120152	115632	113396	-0.703837	0.000156065	3.80669	45459	31987	47226	41558.3	-2.15199	1.07965e-05	4.96672	158597	173626	236995	189740	0.0388243	0.844724	0.0732852
525	7.458	141.055	25183	6726	38001	23304.3	16082	27091	15346	19507.3	-0.256582	0.719228	0.143133	113737	87088	79654	93494	2.00428	0.0069854	2.15581	29969	23076	61042	38030	0.70654	0.375781	0.425065
526	11.131	141.089	43413	39480	29221	37372.3	44494	39959	27034	37163.3	-0.00809073	0.976704	0.0102371	30003	23119	22964	25363	-0.559245	0.0675663	1.17027	73902	41314	73060	62759.7	0.747867	0.0924469	1.03411
527	11.759	141.09	70701	56142	22333	49726.3	34346	87685	58749	60261	0.277215	0.642963	0.191814	30435	31097	32046	31193.7	-0.672757	0.265665	0.575665	104253	72485	114978	97239.7	0.967535	0.0684503	1.16462
528	17.708	141.126	3607	7814	11936	7786.67	15374	6162	13766	11768.3	0.595832	0.344958	0.462234	12434	8804	5849	9030	0.21372	0.70595	0.151226	63421	55258	52669	57117	2.87484	0.000256908	3.59022
529	38.361	141.138	152531	183008	183091	172878	144989	155930	152421	151114	-0.194111	0.111031	0.954555	236074	300915	317818	284937	0.72089	0.0140975	1.85086	172306	121210	124833	139451	-0.309997	0.159167	0.798147
530	10.408	141.203	705690	608291	504953	606312	283654	295612	310669	296646	-1.03132	0.00610706	2.21417	45837	41412	41208	42820	-3.8237	0.000627402	3.20245	478155	408653	687261	524691	-0.208594	0.467716	0.330018
531	8.66	141.229	1104577	966691	1025130	1.03213e+06	1612824	1558574	1642328	1.60458e+06	0.636563	0.000258336	3.58782	396997	305543	311073	337872	-1.61108	0.000152704	3.81615	1046926	1076491	1210835	1.11142e+06	0.106772	0.285367	0.544596
532	38.671	141.957	749041	827722	870247	815671	444621	850697	751428	682250	-0.257688	0.353659	0.451415	403877	317762	442328	387990	-1.07197	0.00111908	2.95114	642745	675400	599926	639358	-0.351363	0.01338	1.87354
533	1.972	141.958	145063	165918	59983	123656	182183	128525	155601	155437	0.330005	0.426161	0.370426	97745	37077	31135	55320	-1.16046	0.152711	0.81613	139005	128495	45253	104252	-0.246253	0.681486	0.166543
534	6.063	142.086	41674	80278	323757	148571	434797	560535	429788	475041	1.6769	0.0291743	1.535	131180	39709	40926	70606	-1.07329	0.450596	0.346213	352657	962819	662067	659182	2.14953	0.0605916	1.21759
535	7.592	142.086	25779	19292	45839	30304.3	68058	67343	52236	62546.7	1.04541	0.0275307	1.56018	20142	20710	49163	30006	-0.0142731	0.982067	0.00785909	23709	39369	51708	38263	0.336426	0.522827	0.281642
536	5.688	142.231	118085	166648	96162	126966	172327	162335	167848	167504	0.399756	0.126102	0.899279	35128	25052	15030	25071	-2.34035	0.00921829	2.03535	27606	976366	670905	558293	2.13658	0.198793	0.701599
537	11.578	142.418	2658036	2614531	2162451	2.47834e+06	2591587	2321916	2497436	2470314	-0.00467988	0.966015	0.0150161	193437	132702	107227	144456	-4.10067	0.000130043	3.88591	2609014	2353873	2726764	2563218	0.0485819	0.682682	0.165781
538	1.868	143.001	65827	83297	82607	77244.7	67521	104025	65750	79099.7	0.0342363	0.898975	0.0462522	52295	46003	52472	50257.7	-0.620092	0.0114431	1.94146	124417	54319	32021	70253.3	-0.136869	0.817769	0.0873694
539	19.623	143.033	53660	42263	60233	52053	128215	123796	111437	121150	1.21875	0.000681832	3.16632	4116	6946	8131	6398.67	-3.02414	0.00105939	2.97494	38496	51390	37290	42393	-0.296155	0.235354	0.628278
540	5.506	143.034	120203	110053	165183	131814	194939	215177	193700	201273	0.61065	0.019228	1.71607	23211	61628	29052	37964.7	-1.79577	0.0106034	1.97456	203444	386624	345457	311843	1.24231	0.0361106	1.44237
541	6.76	143.07	136897	165309	130175	144128	167314	173207	164731	168418	0.224699	0.0929517	1.03174	69354	59823	58336	62505.3	-1.2053	0.00195292	2.70931	121983	135879	141223	133029	-0.115606	0.414389	0.382592
542	7.675	143.07	14658	44174	66662	41832.3	6328	11776	9389	9165.33	-2.19036	0.0971466	1.01257	19151	47885	39767	35602	-0.23266	0.737203	0.132413	35952	44278	54600	44944.3	0.103521	0.855216	0.0679242
543	14.159	143.07	314268	486788	87227	296095	403020	295346	477340	391903	0.404435	0.493205	0.306972	14868	19710	7641	14074	-4.39496	0.0714863	1.14578	13648	17798	6225	12558	-4.55938	0.0704785	1.15194
544	16.829	143.071	63632	70704	64595	66311.3	41562	42910	42397	42290.7	-0.648916	0.00043526	3.36125	55502	6218	59077	40266.7	-0.719669	0.204496	0.689315	7483	8356	6742	7528	-3.13892	1.30483e-05	4.88445
545	8.913	143.085	38015	35291	49468	40925.7	42526	45329	50354	46070.7	0.170843	0.35385	0.451181	229751	175667	187485	197635	2.27176	0.000766347	3.11557	145616	97764	127124	123502	1.59346	0.00480749	2.31808
546	9.543	143.085	129559	111063	116033	118886	130196	105433	124483	120038	0.0139164	0.907416	0.0421937	108867	134374	100422	114555	-0.0535342	0.727968	0.137888	9994	50746	11868	24203.7	-2.29628	0.00275958	2.55916
547	6.994	143.105	120517	121673	124792	122328	132950	122445	123770	126389	0.0471161	0.315405	0.501131	57737	51747	46780	52089	-1.23171	3.30134e-05	4.48131	110173	115946	106949	111024	-0.139891	0.0180739	1.74295
548	10.98	143.106	99503	128370	101624	109833	191662	152513	185168	176449	0.683933	0.0120249	1.91992	67433	17931	28184	37850.3	-1.53694	0.0153078	1.81509	93365	94044	106540	97984	-0.164698	0.311144	0.507038
549	15.471	143.106	6956	13380	32445	17594.7	43299	24181	32619	33367.3	0.923298	0.170194	0.769056	17566	10327	5553	11149.7	-0.658138	0.486327	0.313072	51604	106253	88924	82261.3	2.22508	0.0222947	1.6518
550	14.899	143.107	77009	115366	96972	96450	276740	249834	296387	274321	1.50801	0.000522623	3.28181	164630	120437	157713	147594	0.613784	0.0441178	1.35539	35255	39414	49006	41226	-1.22623	0.00944899	2.02461
551	13.344	143.107	282560	271589	205170	253107	262285	235158	256141	251196	-0.0109377	0.943913	0.025068	55682	60569	36897	51050.3	-2.30976	0.00131855	2.8799	26970	24088	18405	23155.3	-3.45033	0.000696396	3.15714
552	10.51	143.107	134070	119606	133151	128943	169353	169170	184532	174353	0.435271	0.00277777	2.5563	21751	23797	16570	20707	-2.63855	3.02153e-05	4.51977	162034	230967	243673	212226	0.718862	0.0319959	1.49491
553	15.745	143.107	6962	9932	14348	10415	5758	8359	8305	7475	-0.478517	0.272231	0.565063	15053	25487	7674	16072.3	0.625917	0.369153	0.432793	43617	98997	80949	74522	2.839	0.0175752	1.7551
554	38.368	143.154	74052	93051	85350	84152	64844	88406	72275	75176	-0.162725	0.369153	0.432794	110644	126190	141732	126190	0.584524	0.0162591	1.7889	66057	58628	56164	60284	-0.481222	0.0189682	1.72197
555	20.421	143.212	1027928	783455	1038311	949899	2109524	1895780	1777669	1.92766e+06	1.021	0.00157438	2.80289	10864	2705	5299	6290.33	-7.23849	0.000346369	3.46046	1758499	1723490	1504532	1.66217e+06	0.807226	0.00346656	2.4601
556	12.305	143.235	39300	36668	14083	30018	78102	47834	273019	132986	2.14737	0.220663	0.65627	26785	95262	73127	65059	1.11592	0.181729	0.740576	101529	77006	43145	73894.3	1.29964	0.0790738	1.10197
557	11.921	143.236	209690	157606	234282	200527	225470	211724	258687	231961	0.210088	0.30208	0.519878	50953	36843	50513	46104	-2.12083	0.00259254	2.58627	263505	25935	13895	101113	-0.987833	0.303912	0.517252
558	38.623	143.959	173706	162658	202804	179724	260831	251948	212360	241714	0.427521	0.031577	1.50063	268782	239850	269701	259445	0.52965	0.00673368	2.17175	149577	160551	145276	151802	-0.243586	0.0947414	1.02346
559	16.094	144.065	36570	33362	63655	44530	59565	57054	61320	59314	0.413595	0.201675	0.695349	23806	9057	14354	15740	-1.50034	0.0522454	1.28195	18240	5312	11830	11795	-1.9166	0.0336651	1.47282
560	18.281	144.065	36042	32713	68956	45904.7	94707	84269	90690	89889.7	0.969514	0.0212411	1.67282	7781	10946	14524	11084.7	-2.05008	0.0411971	1.38513	65836	55117	73832	64929.3	0.50023	0.210634	0.676472
561	19.044	144.065	20306	31468	20022	23933	42410	27875	33141	34476.3	0.526605	0.136966	0.863388	6750	11957	9284	9331.33	-1.35885	0.0227874	1.64231	89098	80167	80237	83168.3	1.79703	0.000246872	3.60753
562	13.271	144.08	58364	68328	109853	78849.3	113235	90553	100316	101369	0.362446	0.257781	0.588748	35402	27346	29929	30893.3	-1.3518	0.0396428	1.40184	198441	213279	254058	221927	1.49291	0.00335307	2.47456
563	9.374	144.08	51980	57012	51121	53372	11208	40270	14197	21892.7	-1.28564	0.0287003	1.54211	22259	23416	20083	21920.3	-1.28381	0.000111697	3.95196	12296	8118	15688	12035	-2.14885	0.000132844	3.87666
564	8.37	144.081	143855	146624	109894	133459	76011	86514	83739	82089	-0.701132	0.0136541	1.86474	40164	22752	40748	34555.7	-1.9494	0.00169834	2.76998	30486	30536	37463	32829.3	-2.02334	0.00111841	2.9514
565	2.642	144.101	95170	92425	109739	99112.3	152540	161397	134837	149592	0.5939	0.00598032	2.22328	92670	71183	71918	78591.3	-0.334694	0.0814407	1.08916	157707	153765	77380	129618	0.387133	0.316808	0.499204
566	7.606	144.101	286823	278657	756986	440823	154578	188569	214194	185781	-1.24659	0.184059	0.735043	69398	19672	30509	39860.7	-3.46716	0.0650336	1.18686	167572	553578	268187	329780	-0.418696	0.601047	0.221092
567	6.014	144.102	689227	782463	459459	643717	205699	321993	255036	260910	-1.30287	0.0197202	1.70509	111952	106985	84882	101274	-2.66816	0.00489477	2.31027	554700	214015	196769	321829	-1.00013	0.0999797	1.00009
568	3.646	144.112	18124	9345	61921	29797.7	16110	53282	50900	40098.3	0.428343	0.637225	0.195707	36020	29702	24841	30188.7	0.0188077	0.982315	0.0077493	93731	49249	53309	65430.7	1.13477	0.174162	0.759046
569	2.535	144.112	47925	92425	99675	80009.3	46078	68883	68104	61022.7	-0.390823	0.346733	0.460005	68718	71397	71918	70678.7	-0.178893	0.595666	0.224997	61070	53329	58455	57619	-0.473624	0.242389	0.615486
570	5.849	144.212	697812	790513	219357	569228	328955	643381	340186	437508	-0.379697	0.555052	0.255666	79126	74122	83275	78842	-2.85197	0.0502948	1.29848	562617	328407	245663	378897	-0.587203	0.396906	0.401312
571	7.426	144.212	17778	279381	764030	353731	24186	33013	214474	90558.7	-1.96573	0.311239	0.506906	20224	37487	17372	25028.7	-3.821	0.207266	0.683471	104805	559053	24369	229410	-0.624723	0.674388	0.17109
572	5.376	144.227	909781	1137314	1607854	1.21832e+06	1548592	1544892	1806016	1.63317e+06	0.422783	0.136323	0.865432	64294	25036	46955	45429.3	-4.74512	0.00468917	2.3289	81711	209785	139132	143544	-3.08533	0.00676316	2.16985
573	7.741	145.048	423590	370659	281475	358576	250089	272753	284768	269204	-0.413576	0.104451	0.981087	88330	37745	26973	51017	-2.81323	0.00251417	2.59961	72725	21709	91739	62058.7	-2.53057	0.0030878	2.51035
574	2.534	145.049	529071	683989	561216	591426	681399	668048	640784	663411	0.165705	0.213388	0.67083	913796	637759	650702	734087	0.311752	0.232836	0.63295	836311	911223	523192	756910	0.355923	0.265286	0.576286
575	3.787	145.049	62228	52813	62935	59326.3	56254	64064	49399	56573.3	-0.0685504	0.633795	0.198051	35284	33567	28448	32434	-0.871166	0.00222028	2.65359	39780	43387	27039	36736.3	-0.691465	0.0190094	1.72103
576	2.788	145.049	548473	584365	752931	628591	1162473	1242441	1028962	1.14463e+06	0.864684	0.0043281	2.3637	97802	36844	62294	65647.7	-3.25931	0.00100468	2.99797	1083065	1564493	905574	1.18438e+06	0.913937	0.0547135	1.26191
577	5.288	145.049	230340	218665	153466	200825	336681	363559	370815	357019	0.830066	0.00390511	2.40837	22150	15114	54649	30638.7	-2.71251	0.00316746	2.49929	89504	183663	164771	145980	-0.460162	0.216472	0.664598
578	6.303	145.085	1053577	860325	1541976	1.15196e+06	1764930	3394206	2855199	2671446	1.21353	0.043245	1.36406	249853	107089	186393	181113	-2.66913	0.00937596	2.02798	1202249	1380190	1707238	1.42989e+06	0.311816	0.330293	0.4811
579	8.197	145.085	50478	59854	93488	67941	95861	103819	104650	101444	0.578334	0.0661475	1.17949	51646	20069	41838	37852	-0.843913	0.13408	0.872637	230458	215802	213138	219800	1.69384	0.000424234	3.37239
580	9.709	145.085	228935	232786	308054	256593	336457	349415	348876	344917	0.426769	0.0276831	1.55779	28363	50168	16765	31766.3	-3.01391	0.00122799	2.9108	639146	781754	862369	761091	1.56859	0.00198179	2.70294
581	9.475	145.086	64489	58077	127512	83360.3	134240	147852	135224	139106	0.738755	0.0690593	1.16078	22621	34322	32945	29963.7	-1.47615	0.0761981	1.11806	287915	265348	285572	279613	1.746	0.00108487	2.96462
582	6.523	145.086	681566	561393	483224	575395	734767	3394206	2855199	2.32806e+06	2.0165	0.0975624	1.01072	234859	102930	159742	165845	-1.79472	0.00407975	2.38937	1960584	3616559	4364950	3314032	2.52596	0.0184191	1.73473
583	14.309	145.1	47245	42822	34459	41509.7	28974	72236	63521	54911.3	0.403657	0.384341	0.415283	117174	141596	97451	118741	1.5163	0.00438364	2.35817	44204	29874	13104	29061.7	-0.51433	0.270265	0.568209
584	12.741	145.1	15266	9989	8422	11226.7	13676	9366	7856	10300.3	-0.124239	0.749398	0.125288	105283	101977	95541	100935	3.16842	1.42514e-05	4.84614	12351	17339	14802	14831.7	0.401751	0.22606	0.645775
585	16.651	145.101	39074	38118	36047	37747.3	37808	35311	32624	35248.7	-0.098806	0.225032	0.647756	115671	77850	116420	103315	1.4526	0.00680774	2.167	6973	4971	6027	5991.33	-2.65543	7.50978e-06	5.12437
586	16.08	145.101	5507	5652	3372	4844.67	2823	6874	7344	5681.33	0.229832	0.631402	0.199694	70903	81149	71977	74677.3	3.9462	3.06919e-05	4.51298	22308	8879	7370	12853.3	1.40767	0.170876	0.76732
587	13.512	145.101	14564	10051	26400	17006	24842	20065	17129	20679.7	0.282169	0.531338	0.274629	82275	104430	86615	91107.7	2.42153	0.000890335	3.05045	18320	30408	16745	21825.3	0.35996	0.500266	0.300799
588	12.462	145.101	33267	38454	23069	31597.7	48446	39623	41369	43147	0.449442	0.093228	1.03045	151736	138212	149061	146337	2.21141	4.78203e-05	4.32039	34894	34459	44250	37868.7	0.261187	0.320432	0.494264
589	15.114	145.102	4453	7787	17880	10041	16344	9112	9061	11506.7	0.196567	0.771013	0.112939	11921	24565	37638	24709	1.29913	0.157619	0.80239	126590	137938	155026	139852	3.79993	0.000146272	3.83484
590	17.545	145.104	10970	10017	9672	10220.7	20576	7970	17467	15338.7	0.585684	0.250468	0.601247	49703	30766	44041	41504.3	2.02177	0.00511941	2.29078	4919	1875	4163	3653.33	-1.4842	0.00271991	2.56545
591	7.651	145.198	428546	373891	285929	362790	247860	273547	285456	268955	-0.431767	0.0945028	1.02456	62448	37753	10921	37041.7	-3.29191	0.00179508	2.74592	72974	163665	244804	160482	-1.17672	0.0353263	1.4519
592	4.591	145.198	528393	572842	811750	637663	897400	863671	965754	908943	0.511396	0.0433303	1.36321	118560	85601	68592	90918.7	-2.81014	0.0035898	2.44493	423172	232772	482973	379640	-0.748161	0.0899765	1.04587
593	2.724	145.226	528134	592698	770820	630552	1187884	1271322	1043792	1167667	0.888942	0.00547574	2.26156	900111	646718	650758	732530	0.216273	0.409664	0.387573	1112847	1554942	934631	1.20081e+06	0.929319	0.0451125	1.3457
594	6.358	145.232	1072955	874356	1566084	1.17113e+06	1795118	3450726	2907079	2717642	1.21445	0.043057	1.36596	250167	107697	186626	181498	-2.68988	0.00917917	2.0372	1989448	3659802	4433756	3361003	1.52099	0.0432499	1.36401
595	38.619	145.955	131009	117593	145777	131461	189255	146852	147504	161205	0.294262	0.140558	0.852143	147993	178307	140706	155670	0.243857	0.161111	0.792874	102931	106638	115678	108417	-0.278045	0.0621645	1.20646
596	10.148	146.059	332258	331143	556604	406669	419687	394744	403222	405885	-0.00278399	0.992194	0.00340339	244869	151496	162408	186259	-1.12655	0.0521107	1.28307	308794	363612	414199	362203	-0.167059	0.611853	0.213353
597	6.981	146.06	115220	214323	149361	159636	194017	161551	250894	202155	0.340679	0.337664	0.471515	96672	92108	81940	90241	-0.822928	0.077567	1.11032	249861	227960	291218	256347	0.683317	0.0485672	1.31366
598	12.924	146.06	35478	27373	67579	43477.7	77422	53490	82024	70979.7	0.707131	0.143268	0.843851	66824	56784	63065	62225.3	0.517228	0.211602	0.674481	122390	120438	110408	117746	1.43734	0.00441984	2.35459
599	4.347	146.081	445251	411003	1491084	782447	2677543	3053757	2751357	2.82755e+06	1.85349	0.0053715	2.2699	90348	138030	200682	143021	-2.45177	0.146805	0.833259	2616348	8333022	5010677	5.32002e+06	2.76537	0.0553966	1.25652
600	4.804	146.082	634815	591969	4851710	2.02617e+06	9094317	10481930	9953922	9.84339e+06	2.2804	0.00600778	2.22129	322030	193936	212901	242957	-3.05998	0.275632	0.55967	8423839	25058148	17897548	1.71265e+07	3.07941	0.0396331	1.40194
601	8.711	146.116	173566	208265	209230	197021	163656	173603	147923	161728	-0.284779	0.0641693	1.19267	133745	106912	79777	106812	-0.883274	0.00983901	2.00705	148144	138942	168238	151776	-0.376411	0.0360668	1.44289
602	7.57	146.116	220987	369154	367345	319163	421984	292488	317276	343917	0.107767	0.714948	0.145725	153744	190989	132019	158918	-1.00601	0.0369209	1.43273	117335	221805	188352	175832	-0.860098	0.0687079	1.16299
603	11.719	146.116	104296	58965	139096	100787	167987	121539	94513	128014	0.344997	0.437472	0.359049	45499	75538	59572	60204	-0.743374	0.176658	0.752866	77623	64989	76040	72885	-0.467611	0.301441	0.520797
604	2.376	146.117	147389	48062	318225	171226	250375	323531	345499	306469	0.839838	0.18256	0.738595	183342	75949	68473	109256	-0.648196	0.516462	0.286962	270433	650706	249923	390355	1.18888	0.223687	0.65036
605	14.597	146.118	23169	23746	42770	29896	18550	28217	34857	27209	-0.135869	0.75363	0.122842	86253	55446	94735	78812.3	1.39847	0.0226237	1.64544	39416	19962	47509	35630	0.25314	0.610954	0.213992
606	10.062	146.227	123585	125684	565035	271436	424465	398598	407641	410236	0.595843	0.398513	0.399557	244026	150815	156143	183662	-0.563555	0.589576	0.22946	310908	367378	418033	365441	0.429027	0.564912	0.248019
607	5.934	146.404	2911823	2783451	16635924	7.44373e+06	7798127	9619267	7611300	8342899	0.164522	0.855807	0.0676243	2119260	1700920	1849900	1.89003e+06	-1.97762	0.293621	0.532212	1388766	11343771	939861	4557467	-0.707794	0.640063	0.193777
608	16.669	147.08	62502	64652	65720	64292.3	85324	81625	74062	80338	0.321436	0.00962257	2.01671	177243	139964	191452	169554	1.39903	0.00238596	2.62234	44900	31877	32001	36260.3	-0.826255	0.00317334	2.49848
609	6.452	147.09	17250	16325	36502	23360	25227	26895	36537	29554	0.339313	0.453168	0.343741	21884	47407	13992	27762	0.249071	0.733146	0.13481	31549	90938	82031	68173.7	1.54517	0.0844738	1.07328
610	10.288	147.102	81501	67264	51533	66767	99546	73404	115913	96288.7	0.528231	0.122322	0.912497	17674	35157	41731	31521.7	-1.08279	0.0350334	1.45552	60530	98783	138633	99316.3	0.572896	0.249028	0.603751
611	2.045	147.112	202358	219305	163278	194981	317645	108796	102809	176418	-0.144341	0.810686	0.0911474	91013	74066	64538	76540	-1.34905	0.00294026	2.53161	39218	117528	57736	71495	-1.44742	0.0128769	1.89019
612	12.344	147.115	22239	8160	11269	13890.3	21640	7820	40816	23426.3	0.75405	0.414196	0.382794	160589	151496	132459	148182	3.41522	0.000135018	3.86961	36132	12627	11513	20091.7	0.532516	0.532658	0.273552
613	9.874	147.116	18142	21543	28638	22775.3	25786	11751	27520	21686.7	-0.0706638	0.861945	0.0645203	126262	134610	118025	126300	2.47131	5.4017e-05	4.26747	12162	23995	17745	17968.3	-0.342016	0.355824	0.448764
614	14.294	147.117	88521	76150	76023	80232.3	122634	91185	100206	104676	0.383675	0.075161	1.12401	124758	119125	98936	114274	0.510242	0.0184759	1.73339	119886	128856	144744	131163	0.709105	0.00368228	2.43388
615	8.897	147.117	13362	25089	22496	20316.7	14546	14305	17424	15426	-0.3973	0.256211	0.591402	133035	116324	114551	121304	2.5779	0.000125264	3.90217	12846	9831	9856	10845.3	-0.905589	0.0624044	1.20478
616	15.025	147.117	21871	19337	64277	35162.7	16105	18801	25204	20037.7	-0.81133	0.365263	0.437394	91318	82517	87321	87053	1.30785	0.0247399	1.6066	430472	541446	570930	514284	3.87045	0.000447431	3.34927
617	18.8	147.117	16707	21232	22975	20305.7	65092	63663	52587	60448.3	1.57382	0.000780668	3.10753	42121	37812	46402	42112.7	1.05237	0.00216385	2.66477	43293	47140	46626	45687.3	1.16991	0.000335859	3.47384
618	2.467	147.229	6273080	7511166	4738306	6174185	6843658	6287783	5412302	6.18125e+06	0.00164959	0.994138	0.00255331	1042613	784132	922400	916383	-2.75223	0.00284463	2.54597	2575724	6230107	2213306	3.67305e+06	-0.749271	0.173624	0.76039
619	3.012	147.23	2951078	4056660	6008852	4.33886e+06	7037760	6665610	6826600	6.84332e+06	0.65738	0.0497393	1.3033	1053720	749454	823757	875645	-2.3089	0.0182393	1.73899	18792082	12304750	6093796	12396877	1.51459	0.0995914	1.00178
620	3.861	147.23	1910206	2772102	3770706	2.81767e+06	4719214	4503539	4803241	4.67533e+06	0.730565	0.0270514	1.56781	677045	524053	550249	583783	-2.271	0.0143808	1.84222	10831030	7767868	4374401	7.65777e+06	1.44242	0.0671893	1.1727
621	4.216	147.419	1101	484181	901075	462120	870698	831482	871389	857857	0.89247	0.203164	0.692153	2040	1691	1819	1851	-7.96382	0.151434	0.819777	769060	872952	389398	677138	0.551182	0.511424	0.291219
622	4.337	147.423	2419	4083	13128	6544.33	90013	60534	56996	69182	3.40208	0.00467096	2.33059	1177	1691	954	1275	-2.35975	0.189185	0.723112	42760	1446561	112723	534016	6.35049	0.312434	0.505242
623	6.702	148.096	12048	19112	14234	15132.3	42638	68844	36437	49307.3	1.70417	0.0281098	1.55114	21330	36800	21654	26595.7	0.813557	0.106155	0.974061	71012	42663	89827	67835	2.1644	0.0190878	1.71924
624	3.86	148.228	170676	224000	307439	234039	95834	123048	128066	115650	-1.01698	0.044794	1.34878	69127	55523	53809	59487.3	-1.9761	0.0121208	1.91647	871664	223474	118571	404571	0.789641	0.514681	0.288462
625	4.966	148.244	503995	548676	773090	608588	1711568	1541961	1758573	1.6707e+06	1.45692	0.000559924	3.25187	142192	123787	124047	130010	-2.22685	0.00458482	2.33868	1057612	1738927	1738835	1.51179e+06	1.31272	0.020222	1.69418
626	2.75	148.277	27121	2350119	89082	822108	554009	519513	3453662	1.50906e+06	0.876252	0.608179	0.215969	1207908	919059	896143	1.0077e+06	0.293672	0.821554	0.0853636	1426618	275945	484616	729061	-0.17329	0.917349	0.0374655
627	2.466	148.434	151991	493717	831854	492522	673957	981522	933246	862909	0.809022	0.164936	0.782686	169311	132283	122744	141447	-1.79993	0.148961	0.826926	1538914	1577936	452855	1.1899e+06	1.27258	0.170308	0.768764
628	1.996	149.022	73936	97232	91730	87633.7	70673	83157	109274	87702.3	0.00113	0.996148	0.00167609	159253	164946	123680	149294	0.768599	0.0137599	1.86138	85558	91255	50315	75710.3	-0.210995	0.460145	0.337106
629	12.083	149.023	24733	58416	32940	38697.3	31950	38638	50660	40417	0.0627281	0.888593	0.0512971	154273	106631	182233	147713	1.93249	0.0109182	1.96185	12960	37003	37765	29243.7	-0.40411	0.507566	0.294507
630	4.674	149.044	230213	260147	384695	291686	328205	327803	313003	323005	0.147139	0.546224	0.262629	257086	245317	273625	258677	-0.173264	0.529518	0.276119	565545	443310	466410	491756	0.753527	0.0295238	1.52983
631	5.336	149.059	190041	73315	106810	123390	154587	154577	166490	158552	0.361738	0.371012	0.430613	77410	69476	111096	85995	-0.520897	0.369016	0.432954	101105	134007	143892	126336	0.0340404	0.940415	0.0266806
632	14.3	149.06	234850	209270	224953	223025	228325	232812	245547	235562	0.0789013	0.238588	0.622352	373831	432320	305837	370664	0.732903	0.0167006	1.77727	277272	301237	354276	310929	0.479379	0.0213534	1.67053
633	7.737	149.074	144542	302594	612290	353143	210978	211874	258154	227003	-0.637541	0.41318	0.38386	89669	113467	68002	90380.3	-1.96617	0.129624	0.887314	19163	60486	151808	77153.3	-2.19445	0.125527	0.901261
634	2.916	149.08	87532	125687	59321	90847.7	103791	131697	141081	125524	0.466442	0.194167	0.711824	116548	92396	65600	91515.7	0.0105693	0.979312	0.00907883	264225	65884	32683	120932	0.412671	0.708105	0.149902
635	4.109	149.08	33952	76294	186584	98944.3	391897	250200	280158	307419	1.63552	0.0292115	1.53445	48942	108474	35359	64259.3	-0.622711	0.531723	0.274315	291363	480406	337622	369798	1.90205	0.0205073	1.68809
636	9.423	149.096	166694	231338	180180	192738	70034	91315	127763	96371.7	-0.999963	0.0205091	1.68805	79483	115568	110097	101717	-0.922083	0.0159193	1.79808	99869	75137	96141	90383.3	-1.09251	0.00839005	2.07624
637	26.272	149.132	41722	42694	42620	42346.3	47981	58844	46302	51043.3	0.269485	0.0920808	1.03583	9923	8368	8101	8798.33	-2.26693	8.34744e-07	6.07845	6772	5007	6048	5943.33	-2.83289	4.41965e-07	6.35461
638	20.421	149.132	67782	54958	77308	66683.7	152863	138576	123738	138393	1.05337	0.00250164	2.60177	33159	19170	30153	27495	-1.27816	0.00718529	2.14356	119259	127963	111009	119411	0.840534	0.00289687	2.53807
639	13.536	149.132	94998	17429	28550	46993.3	39501	42977	24293	35591.3	-0.40093	0.670628	0.173519	57262	131818	74394	87825.7	0.902187	0.28472	0.545582	22443	20809	24389	22548	-1.05946	0.370256	0.431498
640	15.729	149.133	13996	16423	18720	16380.7	13122	18696	13434	15085	-0.118879	0.597898	0.223373	44972	43524	32729	40409.3	1.30269	0.00421631	2.37507	73003	99629	96142	89592.3	2.45138	0.000983355	3.00729
641	16.309	149.133	40155	60468	35827	45484.3	62181	54056	56677	57639	0.341676	0.201669	0.69536	68523	77042	90943	78837	0.793503	0.0291381	1.53554	60138	49383	76553	62025.7	0.447496	0.205712	0.68674
642	26.948	149.206	981643	804442	453207	746432	442594	950044	591991	661544	-0.174173	0.714721	0.145863	522985	332275	395886	417050	-0.839791	0.116758	0.932712	299787	276693	250360	275614	-1.43736	0.0391892	1.40683
643	7.007	149.22	32462	69962	618342	240256	24919	111131	139885	91979.3	-1.38519	0.484062	0.315099	87772	48490	33715	56660	-2.08417	0.388703	0.410382	38522	113890	168808	107074	-1.16596	0.528271	0.277143
644	3.867	149.718	1236	4582	9443	5088	16681	12938	16104	15242	1.58288	0.0186252	1.7299	577	2769	1249	1532.67	-1.73105	0.223324	0.651065	33801	26257	9099	23053.3	2.1798	0.0796357	1.09889
645	1.879	149.952	85113	54469	73699	71094.7	96860	127497	82196	102185	0.523375	0.125034	0.902972	68022	52187	22722	47644.7	-0.577427	0.216712	0.664117	384597	103420	59992	182671	1.36143	0.336009	0.473649
646	38.679	149.986	55583	87780	64711	69359	126458	98869	89320	104883	0.59663	0.0728845	1.13736	123290	78589	58595	86825.7	0.324038	0.460006	0.337236	60351	37840	55103	51099	-0.440788	0.195092	0.70976
647	7.864	150.057	28397	21139	33821	27786.7	73560	54436	68102	65367	1.23417	0.00515584	2.2877	42507	17864	38159	32844.3	0.241252	0.581125	0.235731	30052	39110	67171	45445.3	0.709739	0.207674	0.682618
648	2.224	150.059	47701	15243	100315	54420.7	24521	23873	30285	26227.3	-1.05308	0.320296	0.494449	34331	22280	14008	23540.7	-1.209	0.292222	0.534287	387635	22023	28643	146101	1.42474	0.498445	0.302383
649	2.912	150.207	1220647	1306752	1246111	1.25784e+06	2247490	2290412	2177758	2.23855e+06	0.831622	1.9176e-05	4.71724	124029	108390	116315	116246	-3.4357	1.59266e-06	5.79788	1155540	1552767	664238	1.12418e+06	-0.162069	0.632071	0.199234
650	4.239	150.209	724513	762929	637763	708403	927361	1000599	993003	973655	0.458842	0.00372585	2.42877	100674	86634	74539	87283.3	-3.02079	8.01573e-05	4.09606	649847	741056	323540	571482	-0.309862	0.358297	0.445757
651	1.861	151.035	259952	255983	160414	225451	280222	210946	148683	213285	-0.0800315	0.819796	0.0862945	159262	98116	102387	119923	-0.910707	0.0501242	1.29995	167807	207301	39235	138115	-0.706938	0.220933	0.65574
652	21.179	151.038	187271	194749	185575	189199	348064	324686	303363	325372	0.782183	0.000500006	3.30103	7184	3484	7796	6155.67	-4.94185	5.07783e-07	6.29432	1452	1993	1992	1813.33	-6.70512	3.09006e-07	6.51003
653	12.506	151.039	199462	176627	116966	164353	121196	121813	123343	122118	-0.428515	0.161158	0.792748	31762	12455	18980	21066.7	-2.96376	0.00474977	2.32333	29091	24587	24212	25964.3	-2.66219	0.00494145	2.30615
654	14.321	151.074	15485	18103	11994	15195	11601	13971	9822	11799	-0.364932	0.187559	0.726862	65384	74385	62025	67265.7	2.14627	0.000219754	3.65806	60729	8560	58208	42500	1.48387	0.185082	0.732636
655	8.948	151.074	8173	10997	56843	25338.7	53346	59187	63883	58806.3	1.21463	0.105639	0.976174	118700	125446	104447	116199	2.19718	0.00583792	2.23374	17260	9108	10938	12436.3	-1.02678	0.46434	0.333164
656	5.372	151.078	31915	19109	55449	35492	45158	51554	40332	45682.3	0.364142	0.411577	0.385549	25151	20519	26897	24190	-0.553083	0.354824	0.449987	39052	47557	47459	44690.3	0.332469	0.450412	0.34639
657	4.793	151.097	25521	18530	50145	31399.7	45850	55525	28093	43157	0.458845	0.40045	0.397452	54119	22217	22221	32853.3	0.0652905	0.924016	0.0343204	46470	66480	33387	48780	0.635541	0.269906	0.568788
658	13.134	151.111	61763	22625	41677	42022.7	260993	254789	261951	259245	2.62508	4.65892e-05	4.33171	6542	7252	17693	10496.7	-2.00124	0.0565037	1.24792	187542	169026	178664	178412	2.08597	0.000400697	3.39718
659	16.676	151.111	23865	31151	41667	32228.7	38845	35103	39319	37756.7	0.228387	0.35876	0.445196	48293	40598	57143	48679	0.594955	0.079637	1.09888	20497	15801	23851	20050.7	-0.684694	0.0982258	1.00777
660	11.274	151.111	39237	39266	49412	42639.3	48002	50561	55930	51498.7	0.27235	0.0976217	1.01045	16864	23881	20365	20371	-1.06567	0.00485653	2.31367	14194	3973	10043	9404.33	-2.18079	0.00179672	2.74552
661	17.495	151.112	19438	13049	39955	24148.3	42297	33725	42527	39517.3	0.710562	0.149082	0.826576	9955	10678	2751	7795.67	-1.63118	0.126759	0.897021	5029	8403	8536	7323.67	-1.72129	0.109371	0.961098
662	38.701	151.123	57759	80346	57857	65321.7	75438	69387	71532	72120	0.142838	0.428187	0.368366	130581	126280	106593	121152	0.891189	0.00608735	2.21557	49134	45903	46401	47147	-0.470396	0.0745296	1.12767
663	20.421	151.148	350287	260185	364299	324925	718254	632345	617693	656098	1.01381	0.00185492	2.73168	6390	4617	7379	6129.67	-5.72815	0.000615021	3.21111	607903	582795	500671	563791	0.795054	0.00653029	2.18507
664	2.682	151.207	158327	151839	148411	152860	243171	9124	224499	158932	0.0562017	0.939483	0.027111	52203	15804	66403	44804.3	-1.7705	0.00214429	2.66872	43633	11210	9497	21447.7	-2.83332	0.000332185	3.47862
665	19.741	151.262	36245	26859	44830	35979	92708	90563	82786	88686.7	1.30156	0.000926851	3.03299	12462	8561	6862	9296	-1.95247	0.00805609	2.09388	614974	38091	4511	219193	2.60697	0.407593	0.389773
666	1.886	151.949	94904	70724	65754	77128.3	91837	102657	63997	86164.7	0.159835	0.569902	0.2442	68647	58053	40508	55737	-0.468626	0.153922	0.812699	251337	97216	31226	126594	0.714876	0.494225	0.306075
667	4.711	152.057	317112	360187	353492	343598	375686	467144	374257	405697	0.23968	0.137531	0.861599	91266	75725	87812	84935.3	-2.01628	5.32386e-05	4.27377	817940	641877	236751	565524	0.718866	0.267867	0.57208
668	2.908	152.057	158988	169570	172509	167023	225917	266850	221165	237978	0.510781	0.00925389	2.03368	62817	58008	47485	56104.3	-1.57387	5.42066e-05	4.26595	218979	287583	127485	211350	0.339584	0.394944	0.403464
669	2.726	152.07	199197	212237	116196	175878	152687	164826	155369	157628	-0.158045	0.579475	0.236966	54048	43598	38007	45218.7	-1.95958	0.0127253	1.89533	441370	176009	66918	228100	0.375094	0.673782	0.171481
670	10.358	152.106	31967	36682	36653	35101.7	19884	18772	19465	19374.7	-0.857368	0.000600779	3.22129	42301	27459	26719	32160.7	-0.126242	0.609276	0.215186	86665	26729	28827	47408	0.433591	0.566056	0.247141
671	9.746	152.106	14342	8868	11591	11601.3	4288	17905	5158	9118	-0.347501	0.623502	0.205162	45673	44279	34958	41637.7	1.8436	0.00127319	2.89511	58096	15947	4393	26146.3	1.17232	0.425144	0.371464
672	5.659	152.255	346660	426353	611653	461556	124459	399083	159154	227566	-1.02022	0.115425	0.937701	157905	313198	148716	206607	-1.15962	0.0548828	1.26056	2777414	689035	206296	1.22425e+06	1.40732	0.39056	0.408312
673	3.871	153.04	18950	14943	11341	15079	35757	18008	22710	25492.7	0.757542	0.144153	0.841176	16399	10932	8729	12021	-0.326984	0.388885	0.410179	197715	38177	73496	103130	2.77386	0.143186	0.8441
674	4.978	153.052	66248	48120	88751	67707.3	152163	117016	134217	134466	0.989861	0.012648	1.89798	41324	24267	36105	33899.7	-0.998041	0.0573744	1.24128	147983	109979	136327	131431	0.956918	0.0172696	1.76272
675	12.202	153.053	17530	8471	22286	16096.7	9509	13056	17025	13197.7	-0.286479	0.562509	0.249871	39103	8959	6681	18248.7	0.181029	0.857073	0.066982	59914	68580	120665	83054	2.36729	0.0260191	1.58471
676	14.273	153.054	68893	62078	45185	58719.7	41032	46818	45840	44564.3	-0.397954	0.123381	0.908751	232733	285874	197712	238774	2.02373	0.00247828	2.60585	99313	107124	120995	109145	0.89433	0.0060074	2.22131
677	16.441	153.054	2175	5998	2199	3458.33	6446	4560	6114	5707.67	0.722824	0.182667	0.73834	9025	8162	8409	8533	1.30298	0.0173117	1.76166	128450	138110	253948	173504	5.64875	0.0135276	1.86878
678	9.09	153.054	107758	115026	208088	143625	115894	112260	126309	118155	-0.281622	0.477959	0.320609	154101	133157	98219	128493	-0.160613	0.697253	0.15661	258759	355703	384318	332928	1.2129	0.0191674	1.71744
679	11.057	153.055	20617	45554	52127	39433.7	29687	30651	31252	30531	-0.369153	0.40659	0.390844	15686	17392	19933	17671.3	-1.15802	0.0877382	1.05681	81302	109002	205189	131832	1.7412	0.0756098	1.12142
680	9.441	153.055	70159	56978	64187	63775.7	55796	54516	50292	53535.7	-0.252506	0.069472	1.15819	10939	133157	34599	59566	-0.098517	0.916289	0.0379675	1437205	1156137	1870282	1.48788e+06	4.5441	0.00237058	2.62515
681	10.548	153.055	35211	37297	80139	50883.3	69730	63428	75455	69538.7	0.450622	0.282814	0.548499	11410	15780	5574	10922.3	-2.21991	0.0554909	1.25578	200148	184940	269064	218052	2.0994	0.00492238	2.30782
682	20.422	153.055	17982	13713	19384	17027.3	42700	37136	33174	37671	1.1456	0.00313614	2.5036	8077	2537	2488	4368.33	-1.9627	0.00736463	2.13285	29762	32180	29581	30508.7	0.841367	0.00208384	2.68114
683	2.563	153.076	65743	90206	71269	75740.3	14359	21120	14045	16509	-2.19781	0.00158091	2.80109	19688	25244	16781	20572	-1.88038	0.00212096	2.67347	17692	12577	5569	11947	-2.66441	0.00147091	2.83241
684	19.217	153.092	13325	13739	8802	11956.3	49839	53477	40303	47874	2.00147	0.00105887	2.97516	2379	996	2635	2004.33	-2.57658	0.00390358	2.40854	7728	11632	14241	11201.3	-0.0941046	0.774763	0.110831
685	15.539	153.126	6886	5994	17466	10116.3	12349	21840	17171	17121	0.75908	0.201809	0.69506	36931	5329	9572	17278.3	0.772278	0.535062	0.271596	63492	52650	77238	64461	2.67174	0.00246606	2.608
686	12.588	153.127	51402	42278	36713	43465.3	36858	34029	35757	35549	-0.290056	0.143603	0.842838	30439	35842	27309	31197.7	-0.478427	0.0684866	1.16439	64655	85788	110984	87143.3	1.00353	0.0359845	1.44388
687	13.782	153.127	47096	59789	39589	48825.7	87849	102901	104365	98372.7	1.01062	0.00331834	2.47908	10559	6195	7607	8121.33	-2.58785	0.00251647	2.59921	98349	88473	118025	101617	1.05743	0.00733881	2.13437
688	8.511	153.127	172574	73753	216060	154130	141465	133603	129631	134901	-0.19225	0.672597	0.172245	206308	213208	184065	201195	0.384444	0.335322	0.474537	1852636	2829739	3502775	2.72838e+06	4.14583	0.00587335	2.23111
689	15.114	153.127	8970	9631	24693	14432.3	21697	11075	8780	13851.7	-0.059245	0.933065	0.0300879	28415	26786	22467	25890.3	0.843109	0.102584	0.988921	186271	215396	253212	218294	3.9189	0.000526648	3.27848
690	11.657	153.127	21307	18963	26719	22330.7	31120	14075	31120	25439.3	0.188035	0.638657	0.194732	30572	17470	28759	25601.3	0.197193	0.524672	0.280112	136596	121473	155967	138013	2.62771	0.000350352	3.4555
691	38.364	153.138	23725	28553	28121	26800.7	24699	27233	28231	26722	-0.0042409	0.968403	0.0139439	41796	40004	48200	43334.3	0.693242	0.00483835	2.3153	29571	18574	20537	22895	-0.227236	0.353116	0.452082
692	7.667	153.241	86064	76360	80278	80901.7	79129	58710	29721	55854.3	-0.5345	0.161577	0.79162	56267	22032	11388	29896.7	-1.43618	0.0210518	1.67671	93234	37730	1011893	380953	2.23537	0.395969	0.402339
693	2.066	153.947	51022	42689	46072	46595.3	34572	27904	41174	34551	-0.431458	0.0564934	1.248	31458	15593	30636	25896.7	-0.847419	0.0220868	1.65587	164249	35667	22410	74109.7	0.669476	0.576366	0.239302
694	6.208	154.049	129041	136113	143161	136106	96848	106211	110356	104473	-0.381605	0.00518258	2.28545	51889	36139	40867	42966	-1.66346	0.000114095	3.94273	57650	76162	86574	73463	-0.889641	0.00262268	2.58125
695	4.598	154.084	29158	25724	74345	43076.7	14338	13483	22799	16874.3	-1.35208	0.175681	0.755274	8629	15928	19881	14813.7	-1.53998	0.152246	0.817454	44063	55278	40295	46546.3	0.111761	0.841837	0.0747719
696	2.699	154.086	52910	52883	88147	64647.7	123194	177778	127362	142779	1.14311	0.0208244	1.68143	14311	10381	8675	11123.3	-2.53901	0.0107405	1.96898	149991	496838	187708	278180	2.10535	0.125458	0.901502
697	7.576	154.086	66189	73980	65093	68421.7	83824	92895	94937	90553	0.404309	0.00742211	2.12947	7427	13858	10301	10529.7	-2.69999	6.6539e-05	4.17692	71803	48448	66004	62086	-0.140185	0.449039	0.347716
698	38.368	154.158	19910	31427	25217	25519	27648	29976	31557	29728	0.220251	0.297407	0.526649	40678	45158	54067	46635.3	0.869852	0.0148849	1.82725	21368	21320	16744	19811.7	-0.365222	0.194339	0.71144
699	8.569	154.246	115571	100394	130343	115437	84065	76979	80111	80386	-0.52209	0.0168926	1.7723	96235	60142	45544	67308	-0.778256	0.0502889	1.29853	388583	485930	625701	500072	2.11503	0.00517069	2.28645
700	10.648	154.295	4080	851	10252	5062	7725	5537	4621	5962	0.236089	0.77236	0.11218	5748	7404	5527	6227.33	0.298907	0.700693	0.154472	75391	66773	91661	77942.7	3.94463	0.00073073	3.13624
701	38.678	154.966	178126	139414	191559	169701	167862	238017	85299	163727	-0.0517	0.904634	0.0435272	67910	97941	79399	81751	-1.05368	0.00798762	2.09758	139736	119966	170162	143289	-0.244064	0.284463	0.545974
702	20.406	155.033	34921	25799	37841	32854.7	80175	63029	60337	67848	1.04621	0.00825334	2.08337	9806	13208	14562	12526.3	-1.39113	0.00641868	2.19255	74600	75267	67332	72400.7	1.1399	0.000869433	3.06076
703	1.982	155.069	146240	129009	124572	133275	158662	113173	138213	136684	0.0364383	0.828228	0.0818501	39854	60128	46735	48906.7	-1.4463	0.000689152	3.16168	80821	89559	82428	84270.3	-0.661306	0.0023516	2.62864
704	8.97	155.069	180480	141147	665776	329135	132419	103321	91709	109151	-1.59236	0.263257	0.579621	23613	24835	59549	36000	-3.19261	0.158061	0.801176	155973	163703	141404	153694	-1.09862	0.357417	0.446825
705	5.124	155.07	131263	117135	30054	92818.3	144381	95127	104359	114623	0.304419	0.567791	0.245812	23705	75904	64502	54704.7	-0.762746	0.342126	0.465814	134877	60956	152108	115981	0.321411	0.612501	0.212893
706	12.771	155.07	61462	105200	288112	151592	30155	28495	113804	57485.7	-1.39892	0.277408	0.556881	11554	19182	10630	13789.7	-3.45854	0.118314	0.926965	242730	193532	188005	208090	0.457011	0.474002	0.32422
707	11.613	155.07	253453	237068	412289	300938	258267	183887	204490	215549	-0.481449	0.228516	0.641084	59035	53425	92914	68459	-2.13615	0.015314	1.81491	1020503	901807	1338638	1.08698e+06	1.85279	0.00518928	2.28489
708	2.349	155.07	182590	143152	137021	154255	188237	144224	137627	156697	0.0226572	0.914495	0.0388187	39393	63702	63206	55434.7	-1.47646	0.00380266	2.41991	100998	86139	180195	122445	-0.333187	0.383068	0.416724
709	16.415	155.07	67210	76136	53327	65558.7	98667	80578	76980	85409.3	0.381607	0.103255	0.986091	33151	31146	38158	34152.7	-0.940788	0.0106989	1.97066	113276	124389	151592	129753	0.984913	0.00820431	2.08596
710	15.389	155.071	55577	63738	77137	65485	27936	31050	47050	35346.3	-0.889604	0.0251124	1.60011	22329	21668	20729	21576.3	-1.60171	0.00223063	2.65157	108300	81749	75779	88610.3	0.43631	0.121742	0.914559
711	14.104	155.106	100869	90006	84168	91682	168515	147717	163978	160071	0.804002	0.00102205	2.99053	17501	18528	20160	18730.7	-2.29124	0.00012379	3.90731	69972	86597	236294	130955	0.514364	0.500697	0.300425
712	13.779	155.107	123745	114787	81888	106808	197989	139185	182881	173353	0.698695	0.0376422	1.42432	42535	27804	27595	32645.7	-1.71005	0.00557149	2.25403	132142	160065	128281	140164	0.392097	0.108453	0.964757
713	38.363	155.153	75662	92796	88002	85487.7	77231	85451	92919	85201.3	-0.00484029	0.968543	0.013881	141839	162498	161637	155326	0.861508	0.00117478	2.93004	82944	59340	63962	68749.7	-0.314364	0.131334	0.881621
714	9.429	155.218	64425	47420	674714	262187	55919	39106	131589	75539	-1.7953	0.420821	0.375903	22856	32399	80985	45414.3	-2.52938	0.354326	0.450597	147090	101875	197897	148955	-0.815721	0.615394	0.210847
715	10.664	155.221	2192124	1793362	2260206	2.0819e+06	4352756	4479909	4247548	4360072	1.06645	0.000142518	3.84613	129300	58140	24674	70705.7	-4.87993	0.000173555	3.76056	32548844	28147858	40041408	33579371	4.0116	0.000821036	3.08564
716	10.785	155.404	420867	303728	550392	424997	799018	787831	1061807	882886	1.05478	0.0160979	1.79323	36797	22614	18357	25923.7	-4.03511	0.0050406	2.29752	1033023	6912546	11945282	6.63028e+06	3.96355	0.120529	0.91891
717	3.921	156.065	118770	55864	80418	85018.3	91079	121197	97517	103265	0.28051	0.423028	0.373631	45329	65154	12502	40996	-1.05229	0.13917	0.856455	132117	452781	305416	296772	1.80351	0.0884498	1.0533
718	6.556	156.067	15426	33439	47804	32224	33919	52466	32120	39502.7	0.293814	0.557971	0.253388	12515	20264	15472	16084.7	-1.00245	0.169222	0.771544	49332	75711	61554	62200	0.948779	0.0680403	1.16723
719	2.078	156.076	151690	196285	140740	162906	221051	132895	105031	152993	-0.090571	0.811305	0.0908161	62465	66671	49839	59659.3	-1.44922	0.00432529	2.36398	38203	153427	58000	83211	-0.969194	0.113269	0.945888
720	10.144	156.102	12165	22584	41155	25302.3	52969	52230	58237	54479.7	1.10645	0.0283344	1.54769	21491	16372	16245	18037	-0.488311	0.448346	0.348387	33771	48717	70596	51029	1.01205	0.132477	0.877861
721	4.455	156.22	53773	45420	309997	136398	239706	296904	295870	277494	1.02464	0.187537	0.726913	9640	19423	15095	14720.3	-3.21194	0.233955	0.630867	517703	272478	969351	586512	2.10434	0.112288	0.949668
722	10.424	156.227	7274	10040	54606	23974.3	438782	10413	3185	150794	2.65302	0.430637	0.365888	17483	16958	22867	19103.7	-0.327641	0.768373	0.114428	4180031	931040	1739670	2.28358e+06	6.57366	0.0817071	1.08774
723	6.619	157.049	136700	161306	159793	152601	178577	169933	174544	174352	0.192244	0.059621	1.2246	99137	75252	88222	87538	-0.80178	0.00349523	2.45652	206738	267120	272650	248837	0.70544	0.0129955	1.88621
724	8.109	157.049	351169	306251	300445	319289	345055	334758	367689	349168	0.129058	0.18623	0.729951	59084	72746	55472	62435	-2.35444	0.000108495	3.96459	364525	435465	513931	437975	0.455983	0.0614248	1.21166
725	20.419	157.05	43519	34286	42995	40267.7	86094	70300	67160	74519	0.887986	0.00648982	2.18777	1318	2761	2983	2355	-4.09582	0.000237538	3.62427	72049	60628	57409	63363	0.654019	0.0125315	1.902
726	2.352	157.06	30932	39471	71413	47273	35821	43592	43393	40936.3	-0.207635	0.641002	0.19314	43105	30999	44979	39695.3	-0.252047	0.593303	0.226723	53288	89076	43478	61948.3	0.390049	0.472948	0.325187
727	10.495	157.085	55782	50463	196922	101057	30639	34026	86901	50523	-1.00015	0.380368	0.419796	28295	38323	28711	31777.3	-1.66909	0.222962	0.651769	45263	48668	71141	55025	-0.877005	0.397545	0.400613
728	8.903	157.085	44479	57830	45598	49303.3	82358	61282	54231	65958	0.419862	0.153445	0.814048	26929	26274	36341	29849	-0.724003	0.022331	1.65109	117247	146444	166573	143422	1.54051	0.0032481	2.48837
729	9.279	157.086	24443	34106	14174	24242	38800	46112	21414	35443	0.547992	0.295493	0.529452	16296	11839	22291	16809.7	-0.528218	0.316824	0.499182	77012	77323	98452	84263.3	1.7974	0.0027774	2.55636
730	4.458	157.096	589526	714033	741590	681717	1317947	1420950	1041933	1.26028e+06	0.886496	0.00913509	2.03929	271084	172715	367398	270400	-1.33408	0.00491163	2.30877	1023004	955061	527595	835221	0.292984	0.396906	0.401312
731	4.054	157.096	600186	687032	449118	578780	1662432	1787746	1427967	1.62605e+06	1.49028	0.00115457	2.93758	896597	702249	729465	776105	0.423237	0.099376	1.00272	397090	665730	409814	490879	-0.237647	0.475514	0.322836
732	3.352	157.097	13468	219237	213357	148688	492219	722947	59453	424874	1.51474	0.250891	0.600514	216452	130334	18671	121820	-0.28754	0.77684	0.109668	338480	411084	138062	295876	0.992703	0.237347	0.624617
733	11.023	157.1	5793	19437	6902	10711.7	13063	18826	13421	15104.3	0.49578	0.40792	0.389425	97518	85268	82574	88454.3	3.04575	0.000255139	3.59322	15280	20701	21490	19158	0.838764	0.152659	0.816277
734	13.256	157.101	21877	15173	7162	14738.3	19064	5414	6727	10402.7	-0.50262	0.515326	0.287918	81068	80314	76977	79454	2.43055	0.000128328	3.89168	25189	16529	17624	19781.7	0.424591	0.374482	0.426569
735	16.655	157.101	42892	37165	41640	40566.7	40721	33204	32001	35309.7	-0.200232	0.179487	0.745966	143843	112393	145702	133980	1.72365	0.00103443	2.9853	3483	9642	5586	6238	-2.70114	0.000164955	3.78263
736	13.868	157.121	58834	42568	65868	55757.7	106254	135224	118710	120064	1.10656	0.00407875	2.38947	21167	18966	12727	17621	-1.66187	0.00656164	2.18299	46147	49808	65415	53791	-0.0518054	0.839185	0.0761425
737	12.265	157.121	55373	59739	44235	53116.7	121943	110651	121691	118096	1.15272	0.000394005	3.4045	126850	111694	121546	120031	1.17617	0.000474275	3.32397	77645	59832	87626	75035.3	0.498405	0.0789669	1.10255
738	11.591	157.122	34396	41056	32921	36125.3	69251	64800	87291	73781.7	1.03025	0.00676262	2.16988	91033	97031	11005	66357.3	0.877245	0.338616	0.470292	46722	13762	57605	39364	0.123866	0.82111	0.0855985
739	38.367	157.169	50795	59836	56401	55678.3	52869	54545	58862	55426.3	-0.00654446	0.940693	0.026552	86415	85919	114424	95587	0.779698	0.015099	1.82105	55697	47036	42569	48435	-0.201066	0.195706	0.708396
740	4.771	157.212	2152046	2603528	1053588	1.93639e+06	4994898	5179308	4281413	4.81854e+06	1.31523	0.005761	2.2395	2867645	2181749	2472772	2.50739e+06	0.372818	0.318289	0.497179	710815	1122750	686493	840020	-1.20487	0.0850743	1.0702
741	10.668	157.234	35483	28529	30559	31524.7	78667	79019	77792	78493.7	1.3161	2.35063e-05	4.62881	28509	38323	28711	31848.7	0.0147519	0.936818	0.0283446	626815	514181	388918	509972	4.01587	0.00223918	2.64991
742	6.392	158.027	417004	474391	531684	474361	420198	408688	452673	427187	-0.151116	0.256085	0.591616	159955	117154	134105	137072	-1.79105	0.000675077	3.17065	424391	428669	411607	421557	-0.170258	0.190095	0.721029
743	2.931	158.08	44716	89459	72834	69004	51640	52133	39591	47789	-0.530001	0.196054	0.707625	61210	34087	20972	38757.3	-0.832211	0.161401	0.792093	67825	280473	134233	160845	1.22092	0.225528	0.6468
744	5.565	158.081	77625	73911	116444	89327.7	85529	69555	69213	74766.7	-0.256712	0.375852	0.424983	138712	124576	130502	131264	0.555296	0.0418763	1.37803	36739	39474	47990	41402	-1.10941	0.0267994	1.57187
745	10.252	158.117	11317	62417	83067	52268	83378	52649	37989	58006.3	0.150282	0.83085	0.0804772	35565	28315	37314	33732.3	-0.631796	0.437284	0.359236	36335	74667	61826	57610.3	0.1404	0.835542	0.0780318
746	7.368	158.117	571505	778612	367272	572464	312208	366245	315641	331366	-0.788761	0.11496	0.939455	322476	261490	312782	298917	-0.93744	0.0852595	1.06926	105486	104327	94805	101540	-2.49513	0.0166185	1.77941
747	18.773	158.153	19318	11010	21053	17128	16019	24386	22335	20914.3	0.288135	0.396706	0.401531	34039	43370	26246	34552.7	1.01244	0.0405934	1.39154	39003	33720	47840	40188.7	1.23043	0.0110429	1.95692
748	4.068	158.196	66289	34652	77662	59535.3	199766	191434	162508	184570	1.63235	0.00186818	2.72858	85844	35683	46824	56118	-0.0852825	0.872122	0.0594229	116478	432612	297230	282108	2.24443	0.0738016	1.13193
749	6.119	158.214	192230	228985	242285	221168	174272	213790	209264	199110	-0.151577	0.321062	0.493412	221604	193261	193526	202798	-0.125097	0.357426	0.446814	145854	328945	418072	297625	0.428354	0.401369	0.396456
750	4.801	158.215	238717	264167	151603	218163	449175	501946	414150	455091	1.06075	0.00510672	2.29186	267815	262897	305956	278890	0.354289	0.173304	0.761191	116628	111570	161006	129736	-0.749833	0.0779595	1.10813
751	7.087	158.232	576451	788740	370508	578567	315784	452030	318968	362262	-0.675453	0.168412	0.773628	28817	37950	28167	31645.7	-4.19241	0.0105912	1.97505	432807	111437	128146	224131	-1.36814	0.0906007	1.04287
752	2.809	158.96	52298	65334	65741	61125.3	58043	48786	55198	54010	-0.178544	0.242624	0.615066	379910	241293	359502	326903	2.41902	0.00361187	2.44227	563057	258628	212171	344620	2.49516	0.0617025	1.2097
753	39.465	158.96	1419095	877906	538032	945012	382479	1358119	1339914	1.02684e+06	0.119805	0.852212	0.0694523	1524397	1263376	469685	1.08582e+06	0.200381	0.747342	0.126481	1531998	484031	983632	999888	0.0814339	0.896673	0.047366
754	2.323	158.961	225561	245219	258552	243112	225489	260362	261711	249188	0.0356174	0.710523	0.148422	379910	422965	244365	349081	0.521943	0.124558	0.904629	166103	232587	114933	171209	-0.505863	0.111931	0.951049
755	3.834	158.961	70423	96918	50647	72663.7	186976	77533	119897	128136	0.818374	0.183797	0.735663	246938	401708	165410	271353	1.90086	0.0480701	1.31813	69029	70115	114940	84695.7	0.221054	0.583667	0.233835
756	2.692	159.051	68754	58383	62215	63118.3	77270	95775	81255	84767.7	0.425455	0.027532	1.56016	328077	171169	361286	286845	2.18414	0.0189231	1.72301	574123	259740	212788	348885	2.46662	0.0654704	1.18396
757	5.88	159.064	83903	109756	115157	102940	119204	111689	117294	116063	0.173113	0.2558	0.5921	168265	143912	92103	134761	0.388604	0.262836	0.580314	240490	271636	262926	258352	1.32754	0.000314196	3.5028
758	9.724	159.065	165783	135281	145846	148971	85642	132236	199809	139230	-0.0975614	0.790671	0.102004	143924	192107	103056	146363	-0.0254773	0.928353	0.0322868	112972	104191	252975	156714	0.0730995	0.882151	0.0544571
759	8.224	159.065	109914	199315	289138	199457	143343	142481	143392	143073	-0.479324	0.337062	0.47229	104687	240298	140184	161724	-0.302542	0.596866	0.224123	441402	374603	478348	431452	1.11312	0.018033	1.74393
760	14.28	159.08	154609	155120	112354	140695	93457	110602	101699	101920	-0.465133	0.0611243	1.21379	688704	815972	657835	720838	2.3571	0.000325914	3.4869	204501	119399	207299	177067	0.331724	0.320991	0.493507
761	16.661	159.081	133746	121412	116680	123947	120201	99706	120155	113355	-0.128875	0.281269	0.550878	475265	341287	453446	423334	1.77207	0.00201394	2.69595	21055	22922	18833	20937.7	-2.56555	3.89672e-05	4.4093
762	11.775	159.103	33443	80654	55053	56384.3	105562	80915	118730	101737	0.851473	0.0613291	1.21233	197897	105734	197422	167019	1.56664	0.0299812	1.52315	80741	70522	96604	82623.3	0.551255	0.168133	0.774348
763	9.158	159.114	118576	155842	109703	128041	151021	128576	148372	142657	0.155944	0.407549	0.389821	265136	318472	260469	281360	1.13581	0.00279036	2.55434	91525	95492	119159	102060	-0.327197	0.191727	0.717317
764	14.996	159.114	60453	105610	72444	79503.3	34469	95452	50271	60065	-0.404491	0.440492	0.356062	347051	344733	195519	295769	1.89538	0.0140804	1.85138	131959	109973	130009	123981	0.641036	0.0431709	1.36481
765	10.602	159.115	175963	176747	151218	167977	139317	123313	137612	133415	-0.332343	0.0242894	1.61458	364292	249662	304686	306214	0.866278	0.0154936	1.80985	139752	105876	148745	131459	-0.353654	0.0781485	1.10708
766	12.746	159.115	42153	46820	27298	38758	20411	52627	17263	30101.3	-0.364667	0.534144	0.272341	378323	383985	291478	351263	3.17999	0.000512122	3.29063	46937	45957	47097	46664.7	0.267836	0.251035	0.600265
767	13.525	159.116	35889	30095	24645	30210.7	34628	62164	33636	43477	0.525194	0.251132	0.600098	418518	432575	411076	420724	3.79974	6.5058e-07	6.1867	46484	19877	27880	31414.7	0.0563803	0.894499	0.04842
768	15.577	159.116	46258	16184	47623	36689.3	50478	27001	36178	37886.7	0.0463295	0.927287	0.0327859	70022	164805	122767	119199	1.69994	0.0479101	1.31957	105603	59087	73609	79434	1.1144	0.0672902	1.17205
769	12.462	159.116	41182	45396	43649	43410	68546	119119	76052	87906.7	1.01795	0.0480433	1.31837	581350	546178	551315	559615	3.68834	1.24984e-06	5.90314	83164	60677	29471	57771.7	0.412335	0.409777	0.387453
770	10.655	159.499	222	485	359	356.333	783	796	311	631	0.824413	0.195047	0.70986	9025	9869	5104	8000.33	4.48876	0.00651597	2.18602	57302	41112	73319	57245.3	7.32779	0.00361334	2.44209
771	11.548	160.04	102243	95104	179319	125556	80069	98946	128043	102354	-0.294772	0.487278	0.312223	39936	39032	36933	38634.7	-1.70037	0.0322113	1.49199	220739	262720	452870	312111	1.31372	0.0709118	1.14928
772	2.923	160.075	104116	109404	108560	107361	70534	118812	82788	90712.3	-0.243099	0.317254	0.498593	31777	52079	24946	36268.3	-1.56569	0.00102564	2.989	54363	106212	52914	71164	-0.593251	0.108953	0.96276
773	4.974	160.075	108428	110549	129385	116122	71455	70721	69647	70608.7	-0.71772	0.0024268	2.61497	37392	60940	19543	39292.7	-1.56331	0.00498486	2.30235	58852	90813	51183	66950.3	-0.794474	0.0237547	1.62425
774	7.594	160.097	49860	48250	131816	76643	115404	138866	127435	127236	0.731281	0.149544	0.82523	22819	23696	20238	22252	-1.78422	0.120177	0.920178	67303	153448	203046	141267	0.882195	0.251991	0.598615
775	6.07	160.097	137859	64804	1417835	540167	1777708	2273806	1674941	1.90882e+06	1.8212	0.0454073	1.34287	197083	136388	130511	154662	-1.80429	0.430274	0.366255	1312518	4370210	3290128	2990953	2.46913	0.0698769	1.15567
776	9.324	160.133	14507	22193	56956	31219.7	77235	59447	72900	69861.7	1.16205	0.0520197	1.28383	27700	41073	30511	33095.7	0.0841872	0.897538	0.0469472	172511	181263	241620	198466	2.66836	0.00273362	2.56326
777	6.938	160.212	182835	131207	764554	359533	703796	1457504	893621	1018308	1.50198	0.0961843	1.0169	42434	60447	50904	51262.7	-2.81014	0.203711	0.690985	854184	2069838	1971020	1.63168e+06	2.18216	0.0443643	1.35297
778	11.106	160.246	10757	14056	12207	12341	12587	23834	8644	15022.7	0.283682	0.59503	0.225461	119437	103194	21115	81249.7	2.7189	0.0863585	1.06369	5796	21139	460448	162462	3.71857	0.370863	0.430787
779	10.656	160.521	211	274	508	332	218	242	231	231.333	-0.52121	0.328876	0.482968	237	793	480	504.333	0.603194	0.40328	0.394393	29687	25057	47676	34141	6.68418	0.00804197	2.09464
780	1.864	161.028	94861	97797	61732	84797.7	148184	95444	69414	104348	0.299311	0.492279	0.307789	115392	75317	86726	92479.3	0.125106	0.66774	0.175393	53993	90361	41371	61909.3	-0.453868	0.28794	0.540699
781	4.681	161.045	98951	62709	88275	83312.7	127043	91851	123089	113995	0.452367	0.118446	0.926481	17011	16439	7524	13659	-2.60868	0.00338351	2.47063	91612	119783	92206	101201	0.280621	0.276585	0.558172
782	5.336	161.092	15632	14945	92701	41093.7	58408	92868	107050	86109.7	1.06726	0.202601	0.693359	11087	13677	11372	12046.3	-1.77032	0.323496	0.490132	133600	156830	113186	134540	1.71104	0.0312671	1.50491
783	8.916	161.095	25393	13730	16649	18591.7	20401	26444	19253	22033.7	0.245053	0.453874	0.343065	135635	110896	107681	118072	2.66693	0.000470215	3.3277	48900	66885	66348	60712	1.70733	0.00358363	2.44568
784	9.187	161.096	16942	21214	15927	18028.7	16786	22403	17538	18910	0.0688567	0.731242	0.135939	139388	121474	125695	128853	2.83737	3.96819e-05	4.40141	9465	12344	5667	9159.67	-0.976926	0.0245375	1.61017
785	14.125	161.096	115640	83026	62668	87112.3	77514	76757	78823	77699	-0.164981	0.574997	0.240335	41700	30853	123366	65307.3	-0.415632	0.545154	0.263481	53991	15093	22183	30423.3	-1.5177	0.0439412	1.35713
786	18.129	161.096	69130	62885	73598	68538.7	68315	75364	57361	67014.3	-0.0324484	0.814676	0.0890153	108186	86580	117164	103978	0.601284	0.020942	1.67898	12611	36525	13061	20733.3	-1.72497	0.00488667	2.31099
787	14.857	161.13	64582	68447	32318	55116.7	21477	43637	15903	27006.7	-1.02917	0.119711	0.921865	141646	150795	115729	136058	1.30366	0.00647637	2.18867	11275	32981	31340	25199.7	-1.12908	0.0895424	1.04797
788	12.44	161.131	41096	47227	50049	46125	45383	48139	45435	46320	0.00608634	0.947728	0.0233163	229955	205824	202412	212731	2.20541	5.15029e-05	4.28817	31269	10471	12705	18149.3	-1.34563	0.0169719	1.77027
789	9.842	161.131	30577	15615	39036	28410.3	8108	18090	33360	19853.7	-0.51701	0.442094	0.354486	212739	199950	192131	201608	2.82706	4.50605e-05	4.3462	11959	10359	8371	10230.7	-1.47352	0.0584916	1.23291
790	12.797	161.131	24788	45247	55932	41990	31122	22536	58461	37374	-0.168011	0.760944	0.118648	154761	146289	158985	153346	1.86867	0.000351682	3.45385	33481	28607	32101	31397.3	-0.419404	0.316066	0.500223
791	13.509	161.131	15762	29178	9461	18134.7	28207	17179	16074	20487.7	0.176005	0.753189	0.123096	161317	142393	178568	160760	3.14809	0.000282847	3.54845	20625	9778	14644	15016.7	-0.272186	0.661537	0.179446
792	19.41	161.131	19143	17901	13639	16895.3	29002	29696	35233	31311.3	0.89006	0.00504389	2.29723	5237	7431	10020	7563.67	-1.15947	0.01255	1.90136	47236	30090	38554	38627.7	1.19301	0.0141334	1.84975
793	13.154	161.132	15021	26648	20667	20779.7	36068	18877	21628	25525.3	0.296757	0.493199	0.306977	218465	195241	224026	212578	3.35475	3.4547e-05	4.46159	34605	14818	21206	23544	0.180187	0.702211	0.153532
794	10.926	161.133	27144	7384	17188	17239.7	12242	32180	6987	17137.3	-0.00858924	0.991973	0.00350014	275425	214261	224950	238213	3.78845	0.00036005	3.44364	9198	11020	12228	10816.3	-0.67252	0.328132	0.483952
795	16.657	161.133	81165	75526	85272	80655.3	70917	67118	67870	68636	-0.232804	0.0170306	1.76877	243941	188065	247371	226460	1.48941	0.00168705	2.77287	7631	12090	8730	9484.67	-3.0881	2.20805e-05	4.65599
796	20.415	161.133	40129	31008	40353	37164.3	75704	80804	71730	76080.3	1.0336	0.000653459	3.18478	10800	2850	6244	6632.33	-2.48633	0.00136128	2.86605	60105	57115	50824	56015.7	0.591912	0.0101995	1.99142
797	2.239	161.208	371253	355961	199514	308910	185932	233369	150450	189918	-0.701811	0.117929	0.928381	117200	72602	85824	91876.3	-1.74942	0.0183818	1.73561	74509	154439	61623	96858	-1.67325	0.0268856	1.57048
798	6.015	161.245	773481	861770	910623	848626	569450	182655	623194	458434	-0.888414	0.0540215	1.26743	240079	200901	161013	200665	-2.08034	0.000149544	3.82523	1793501	915874	128305	945894	0.156551	0.850104	0.0705278
799	15.798	162.022	151701	127119	161599	146807	32100	40383	29344	33943.3	-2.11272	0.000469251	3.32859	13945	2759	3830	6845.67	-4.42259	0.000208407	3.68109	37087	58035	66046	53723.7	-1.45029	0.00225685	2.6465
800	4.519	162.053	255732	279351	295742	276943	317695	334851	343796	332115	0.262096	0.0165899	1.78015	65322	49574	35358	50085.7	-2.46712	9.70024e-05	4.01322	293503	379011	258778	310432	0.164688	0.423048	0.37361
801	12.334	162.054	15922	18440	52782	29049	18423	15789	15197	16470.7	-0.81859	0.351217	0.454425	17181	13970	23329	18161	-0.677645	0.42266	0.374008	60890	32098	41611	44867.3	0.627177	0.339476	0.46919
802	6.861	162.054	54327	55249	68481	59353.3	48850	72299	73862	65004.7	0.131214	0.575904	0.23965	17361	18460	15025	16949.7	-1.80807	0.000824315	3.08391	35582	90884	65819	64096	0.110905	0.789639	0.102571
803	3.798	162.058	56927	73104	239928	123321	39632	63138	52249	51674	-1.2549	0.290583	0.53673	24642	22214	9353	18737.3	-2.71843	0.149305	0.825925	31751	216507	64898	104386	-0.240482	0.827858	0.0820441
804	7.798	162.058	21789	44471	67404	44555.7	196542	157164	209378	187696	2.07471	0.00221194	2.65523	17997	20805	9095	15966.7	-1.48055	0.103997	0.982979	43636	89030	55341	62670	0.492166	0.392917	0.4057
805	5.852	162.075	27832	65953	98985	64257.7	7088	105679	6393	39721	-0.693967	0.56208	0.250202	8501	8488	10096	9029.33	-2.83118	0.0549077	1.26037	126118	118416	6231	83589.3	0.37945	0.682154	0.166118
806	2.411	162.075	224204	205998	170215	200140	262143	331979	219778	271301	0.438885	0.121903	0.913986	161384	89200	122298	124295	-0.687241	0.04437	1.35291	291449	274142	79190	214928	0.102844	0.842739	0.0743071
807	11.158	162.089	4614	34549	42434	27200	62336	67227	61728	63764.7	1.22915	0.0348982	1.4572	40421	38567	11401	30130.7	0.147626	0.853227	0.0689356	31152	55170	82555	56293.3	1.04936	0.196531	0.70657
808	9.642	162.111	41296	16214	29690	29067.7	29285	31194	32231	30904.3	0.0883939	0.81371	0.0895303	44712	61860	42165	49580	0.770343	0.0976512	1.01032	49128	46558	53120	49603	0.771012	0.0519022	1.28481
809	2.772	162.231	708693	611284	445781	588587	738980	958560	675801	791115	0.426631	0.153092	0.815046	144428	89764	106399	113531	-2.37417	0.00374947	2.42603	1659390	1033839	341891	1.01171e+06	0.781465	0.336942	0.472445
810	2.226	162.398	182941	706442	565626	485004	1853941	1645509	259881	1.25311e+06	1.36945	0.216657	0.664228	341013	176098	241703	252939	-0.939207	0.229008	0.640148	1028279	3128748	1002662	1.7199e+06	1.82625	0.162197	0.789957
811	16.397	163.039	9183	16609	886686	304160	786801	1252117	1156176	1.06503e+06	1.80799	0.0786389	1.10436	75275	60069	58137	64494.7	-2.23758	0.456903	0.340176	1976454	1734122	2252970	1.98785e+06	2.7083	0.0067919	2.16801
812	5.112	163.059	24690	8873	181407	71657.7	19752	21144	18201	19700	-1.86293	0.398866	0.399173	12333	13065	13481	12960.7	-2.46698	0.346515	0.460278	69634	98745	23535	63972.3	-0.163673	0.90307	0.0442786
813	2.536	163.059	587408	804898	610741	667683	721344	743980	674439	713255	0.0952546	0.560707	0.251264	1071358	791840	763171	875457	0.390873	0.158584	0.799742	1044576	943321	567067	851656	0.351106	0.316374	0.499799
814	2.784	163.06	1209399	1209945	1775102	1.39815e+06	2752946	2955202	2537969	2.74871e+06	0.975234	0.00379422	2.42088	191252	147199	146139	161531	-3.11364	0.00282363	2.54919	2699554	3644316	2188411	2.84409e+06	1.02445	0.0361771	1.44157
815	9.85	163.074	31214	12423	30105	24581.7	47502	38687	34770	40320.7	0.713937	0.0927609	1.03264	68142	82872	61018	70678.3	1.52369	0.00649808	2.18722	15218	28761	51968	31983.3	0.379738	0.58086	0.235928
816	14.317	163.075	183882	167688	109566	153713	104145	122071	95033	107084	-0.521496	0.123042	0.909947	664088	847202	606381	705891	2.19921	0.00190782	2.71946	28203	24393	28357	26985.3	-2.50999	0.00496812	2.30381
817	12.292	163.087	131745	132422	78565	114245	121018	121678	125563	122754	0.103639	0.659268	0.180938	110639	104041	97845	104176	-0.133108	0.609922	0.214726	115147	156687	131270	134369	0.234069	0.403295	0.394377
818	8.554	163.09	20234	12821	39587	24215	22404	29257	48568	33410.7	0.464408	0.457035	0.34005	35120	22107	30618	29282.7	0.274146	0.597321	0.223792	188407	37503	23886	83266.3	1.78183	0.330178	0.481252
819	6.756	163.096	400695	235057	846840	494198	155514	294534	201750	217267	-1.18562	0.213155	0.671304	206664	130771	183993	173810	-1.50758	0.156731	0.804846	417650	282181	333522	344452	-0.520787	0.467919	0.329829
820	5.763	163.096	18036	25949	37937	27308.3	52218	46218	48771	49070	0.8455	0.022705	1.64388	22665	19308	29068	23681.3	-0.205591	0.604159	0.218849	87577	113652	68336	89856	1.71827	0.0120711	1.91825
821	12.139	163.132	131745	132422	66113	110094	121018	121678	125563	122754	0.15703	0.596405	0.224458	37840	27471	43011	36108.3	-1.60834	0.0301015	1.52141	115147	156687	107581	126473	0.200085	0.573722	0.241299
822	18.463	163.147	2898	6586	4787	4758	8544	18431	22383	16453.7	1.78998	0.051311	1.28979	42904	33091	43344	39780.7	3.06364	0.000568094	3.24558	27128	14767	17228	19708.7	2.0504	0.0189512	1.72236
823	18.942	163.147	6330	7787	6356	6825.33	5247	11000	5857	7369	0.110569	0.787569	0.103712	117420	102337	107444	109068	3.99818	2.13596e-05	4.67041	24856	16307	20998	20721.3	1.60215	0.00526507	2.2786
824	16.528	163.198	36077	24503	908489	323024	785001	1275678	1183004	1.08123e+06	1.74296	0.082635	1.08284	11034	6804	9869	9236.67	-5.12813	0.344153	0.463248	1989921	1765866	2281728	2012506	2.63928	0.00678774	2.16827
825	4.623	163.212	654791	677680	965177	765884	1075969	1018085	1204385	1.09948e+06	0.521625	0.0430099	1.36643	140516	87123	77935	101859	-2.91055	0.00284784	2.54548	507291	701270	557263	588609	-0.379816	0.199806	0.699391
826	6.305	163.213	1314320	1125101	2325325	1.58825e+06	2057428	2865726	2464882	2.46268e+06	0.632791	0.117567	0.929716	263904	111053	172551	182504	-3.12144	0.0200052	1.69886	1775012	2489563	2984094	2416224	0.605316	0.181043	0.742218
827	2.722	163.218	1230098	1234840	1805247	1423396	2806914	3008316	2586123	2800452	0.976323	0.00370121	2.43166	1097070	805376	776902	893117	-0.672416	0.0705941	1.15123	2749665	3706058	2230992	2.89557e+06	1.02451	0.0356352	1.44812
828	13.852	163.226	16564	17327	12607	15500.3	27870	21750	22856	24159.7	0.640301	0.0221272	1.65507	114182	861330	107581	361032	4.54176	0.239351	0.620965	11678	6582	11173	9812	-0.65968	0.0597258	1.22384
829	15.047	164.037	66027	76760	126761	89850.3	102536	108617	104467	105208	0.227644	0.459853	0.337381	34426	35376	16785	28863.3	-1.63829	0.0361821	1.44151	82209	248846	256066	195708	1.12311	0.15136	0.819988
830	14.664	164.037	62225	66655	94690	74524.3	65297	62222	66317	64613	-0.205887	0.387834	0.411355	11162	38947	36337	28816.3	-1.37082	0.0275277	1.56023	74144	109289	109316	97584	0.388933	0.211353	0.674991
831	22.268	164.037	2438	3655	5182	3759.33	44127	41394	37457	40993.7	3.44685	5.85872e-05	4.2322	458	1018	1358	945.667	-1.99107	0.0281625	1.55033	18198	8978	11913	13030.7	1.79336	0.0307133	1.51267
832	10.744	164.037	55935	59415	85815	67056	63854	49713	60735	58101.7	-0.206787	0.436289	0.360226	53389	44280	38749	45473.7	-0.560335	0.105497	0.976761	81881	82416	105085	89795	0.421269	0.134444	0.871457
833	15.952	164.038	132679	173875	179381	161979	65146	68451	64407	66002.3	-1.29522	0.00290624	2.53667	78762	56743	67903	67803.7	-1.25637	0.00421093	2.37562	167789	213096	219077	199988	0.304106	0.15755	0.802582
834	13.297	164.038	33000	26751	31628	30460.7	47570	33872	37516	39653.7	0.380507	0.111359	0.953274	34911	36419	36421	35918	0.23776	0.0497227	1.30345	38066	32254	34212	34845	0.194004	0.160865	0.793539
835	8.368	164.038	2699	6956	14326	7994.67	13804	16471	9207	13161.7	0.719232	0.266475	0.574343	10217	10391	6282	8964.33	0.165158	0.803717	0.0948969	31390	59111	78223	56242.3	2.81455	0.0262216	1.58134
836	4.126	164.058	52558	68567	66739	62622.3	47532	59013	56668	54405.3	-0.202929	0.252669	0.597449	14332	14900	10264	13166.3	-2.24982	0.000716087	3.14503	38820	86594	45463	56960	-0.136728	0.737773	0.132077
837	12.069	164.071	15556	6177	29628	17121.3	18123	27445	27664	24411.7	0.511776	0.386371	0.412996	5388	16294	13101	11595.3	-0.562251	0.504501	0.297138	65027	45416	74893	61779.7	1.85134	0.0154539	1.81096
838	2.962	164.074	48517	147758	168720	121666	228194	242936	178859	216664	0.832533	0.0856235	1.06741	7821	58458	37858	34713.3	-1.80936	0.0947073	1.02362	296294	162964	63160	174140	0.517324	0.533167	0.273137
839	2.283	164.091	68254	28070	22539	39622	42181	39167	23215	34855.3	-0.184922	0.774639	0.110901	15625	66230	23691	35183	-0.171423	0.845135	0.0730737	20432	52972	21929	31778.7	-0.318243	0.683696	0.165137
840	4.93	164.092	9133	8257	36141	17844.7	15755	6517	17829	13368	-0.416709	0.671222	0.173134	12367	15521	9147	12346	-0.531449	0.587506	0.230988	113959	18057	10410	47476.3	1.41172	0.439428	0.357112
841	16.526	164.2	3607	4680	101370	36553.3	94506	137550	142082	124714	1.77054	0.0693988	1.15865	4921	4392	5731	5015.67	-2.86549	0.385648	0.413809	219154	192873	256716	222915	2.60842	0.00753236	2.12307
842	2.787	164.215	157600	120382	162183	146723	233738	263217	231108	242689	0.726015	0.00461231	2.33608	38656	17777	20904	25780	-2.50877	0.00120432	2.91926	289229	322544	195494	269090	0.874997	0.0384546	1.41505
843	6.302	164.218	141457	137804	234889	171384	193780	272752	251086	239207	0.481024	0.161535	0.791734	26105	29767	14516	23463.7	-2.86873	0.00997096	2.00126	175933	247842	278188	233989	0.449203	0.227142	0.643703
844	2.789	164.684	7284	7695	12187	9056.33	28204	35493	23363	29021	1.6801	0.00663731	2.17801	1028	1584	1379	1331.33	-2.76606	0.00808286	2.09244	32993	41220	18091	30769	1.76448	0.0353636	1.45144
845	2.912	165.054	194770	220155	230017	214982	249089	285303	242241	258879	0.268062	0.0611017	1.21395	60022	44912	38764	47900.3	-2.16611	0.000167441	3.77614	156131	366856	277040	266677	0.310878	0.45094	0.345881
846	5.22	165.054	11679	13491	4680	9951	13525	14696	10448	12890.7	0.373413	0.378324	0.422136	8904	8507	4028	7147.33	-0.477436	0.418051	0.378771	27437	71582	130302	76441.3	2.94144	0.0903437	1.0441
847	3.849	165.055	146848	162598	144459	151303	186448	206080	179560	190697	0.333845	0.0157177	1.80361	49614	41952	30600	40723	-1.89352	0.000153383	3.81422	111660	208236	103361	141087	-0.100856	0.77965	0.1081
848	7.611	165.055	18703	14450	33778	22311.3	14098	21263	19578	18314	-0.28483	0.557241	0.253957	18024	11103	22088	17072.7	-0.386088	0.476947	0.32153	19611	37784	51761	36386.3	0.70562	0.269897	0.568802
849	11.717	165.075	51996	56385	129363	79249	113266	168883	89204	123785	0.643376	0.265602	0.575769	26966	41012	53155	40378.7	-0.972799	0.212151	0.673354	79730	53525	128494	87250.7	0.138773	0.82216	0.0850438
850	9.799	165.09	14377	13582	10006	12656	19328	15303	22756	19130	0.596015	0.0633078	1.19854	19422	15552	18973	17983.3	0.506839	0.0427105	1.36947	128682	135271	161429	141795	3.48591	0.000214791	3.66798
851	10.536	165.09	30421	28588	27672	28894.7	41630	42012	43681	42442	0.554689	0.000188999	3.72354	36442	17223	31847	28505	-0.0195882	0.950093	0.022234	38368	24119	73505	45331.7	0.649716	0.326047	0.48672
852	38.436	165.112	37012	46407	40634	41352	52100	59352	45802	52419	0.342133	0.0813823	1.08947	73207	74305	93344	80286.3	0.957197	0.00534826	2.27179	40748	33980	34475	36402	-0.183939	0.229843	0.638569
853	13.384	165.129	69723	80337	48701	66254.7	61429	55881	65120	60811	-0.12369	0.603739	0.219151	13734	17126	14447	15103.3	-2.13316	0.00543791	2.26457	55672	71789	88414	71959.3	0.11916	0.689145	0.16169
854	19.149	165.164	135420	157921	108855	134066	495896	451218	435211	460776	1.78112	0.000143585	3.84289	5545	5898	4582	5342.67	-4.64924	0.000817636	3.08744	49593	61901	30717	47404.7	-1.49985	0.00675088	2.17064
855	12.341	165.208	357532	306147	357687	340456	726680	677171	698996	700950	1.04184	8.64082e-05	4.06345	10994	43430	7466	20631	-4.04458	0.000100896	3.99612	728395	690030	814417	744282	1.12838	0.000572692	3.24208
856	2.529	165.232	2283224	2469733	2183774	2.31224e+06	1815389	2175620	1945367	1978793	-0.224673	0.0684096	1.16488	880081	692436	837755	803425	-1.52506	0.000118152	3.92756	697748	1754459	906316	1.11951e+06	-1.04643	0.0233149	1.63237
857	16.981	166.032	29126	29403	23618	27383.3	52024	65629	47014	54890	1.00325	0.00941564	2.02615	17982	31378	24688	24683.7	-0.149741	0.564311	0.248482	121295	92750	119181	111076	2.02018	0.000870274	3.06034
858	4.433	166.072	66372	21844	44366	44195	271045	243006	249765	254606	2.52631	0.000165432	3.78138	50004	67338	35904	51083	0.20896	0.684331	0.164734	174978	29222	11919	72040.7	0.704928	0.628872	0.201437
859	11.162	166.085	31242	19465	64967	38559	74177	87584	96404	86056	1.15821	0.034586	1.4611	104414	51955	95873	84081.7	1.12472	0.0984298	1.00687	61149	78754	98770	79558.7	1.04495	0.0783952	1.10571
860	16.102	166.086	3039	3002	4045	3363	5871	9170	8511	7851.67	1.22325	0.0135041	1.86954	68646	50517	46317	55161	4.03583	0.00164802	2.78304	71170	80875	76828	76292	4.50371	1.35661e-05	4.86754
861	14.899	166.086	3515	21004	6455	10325.7	4073	9678	6354	6702.67	-0.623428	0.556016	0.254913	97506	62677	96422	85536	3.0503	0.00401131	2.39671	4478	13308	7495	8428	-0.292973	0.767444	0.114953
862	10.213	166.086	34463	28264	16556	26428.7	23582	10372	25765	19907.3	-0.408804	0.411505	0.385625	39323	48171	62358	49951.7	0.918429	0.0507858	1.29426	105264	34606	14521	51464.7	0.961479	0.422001	0.374687
863	14.32	166.087	5064	11663	17142	11290.7	6986	10571	14641	10733.7	-0.0729877	0.899302	0.0460943	109944	143461	118108	123839	3.45526	0.000458246	3.3389	8589	10524	6437	8517.67	-0.4066	0.493686	0.306549
864	5.466	166.204	7674094	9024408	7935370	8.21129e+06	10194564	10670121	9200351	1.00217e+07	0.287443	0.0390193	1.40872	1489503	1009496	995636	1.16488e+06	-2.81743	9.23185e-05	4.03471	5306036	6687722	3383488	5.12575e+06	-0.679846	0.0416843	1.38003
865	3.787	166.231	37550	54791	51779	48041	76405	44958	71131	64165.7	0.417535	0.21935	0.658863	41053	80009	17140	46068.3	-0.0604908	0.922618	0.0349782	499462	111842	62471	224593	2.22497	0.270751	0.56743
866	14.282	166.57	3830	6571	8730	6378	12200	9464	16887	12851.3	1.01074	0.0668074	1.17518	1402	831	703	979.667	-2.70274	0.0196983	1.70557	43412	41941	58726	48027.3	2.91268	0.00168805	2.77261
867	38.618	167.012	28874	47367	19437	31893.7	56824	74334	27991	53050.7	0.734101	0.251727	0.599071	111706	119417	107781	112969	1.82459	0.000800709	3.09653	31588	32516	36625	33577.3	0.0742177	0.849995	0.0705834
868	1.871	167.013	87666	67820	67516	74335	78086	107868	70211	85389.3	0.200014	0.4515	0.345342	86630	52526	63051	67403.3	-0.141222	0.597027	0.224006	144952	52542	35538	77678.3	0.0634706	0.927755	0.0325667
869	7.65	167.032	54812	63955	67117	61962.3	28422	32925	33186	31512	-0.97549	0.00159873	2.79622	37697	20180	30136	29338.7	-1.07859	0.00651049	2.18639	17854	30056	33623	27178.7	-1.18892	0.00449265	2.3475
870	14.309	167.069	63330	52115	36113	50520.3	32322	39926	33025	35092	-0.525722	0.135222	0.868952	197575	229632	150976	192729	1.93164	0.00416589	2.38029	27169	20490	29016	25559.3	-0.983014	0.03981	1.40001
871	8.799	167.081	45042	23170	26282	31499	71684	74803	72801	73097	1.21451	0.00379897	2.42033	33518	23814	88324	48553	0.624254	0.46648	0.331167	107451	77498	105937	96963	1.62213	0.0053213	2.27398
872	10.913	167.105	65348	75275	63906	68177.3	52221	49912	55626	52587.3	-0.374577	0.0167246	1.77664	54653	19916	37189	37253.7	-0.87191	0.0439038	1.3575	132018	89034	96597	105884	0.635121	0.051487	1.2883
873	17.291	167.106	51516	47653	34795	44655.7	105973	98975	88519	97823.3	1.13134	0.00175571	2.75555	13138	8022	4321	8494.67	-2.39421	0.00308877	2.51021	91610	84461	106089	94054.3	1.07465	0.00369919	2.43189
874	9.492	167.107	190580	219402	184569	198185	242309	102506	138214	161011	-0.299689	0.43893	0.357605	47322	40191	26533	38016.3	-2.38215	0.000204569	3.68916	41212	37378	53877	44156.7	-2.16614	0.000202136	3.69436
875	17.819	167.107	45451	42434	31124	39670.7	74160	65782	66097	68680.7	0.791831	0.00489028	2.31067	8564	8881	6452	7966.67	-2.31602	0.00201199	2.69638	53699	42756	44760	47072.7	0.246817	0.250109	0.60187
876	13.171	167.143	22309	25706	14740	20919.3	8984	22814	16929	16243.3	-0.364989	0.415567	0.381358	73537	69888	56960	66796	1.67492	0.00155506	2.80825	98172	140477	134225	124292	2.57083	0.00159696	2.79671
877	20.409	167.144	22389	7222	22420	17344.7	44927	35185	39083	39732.7	1.19583	0.018135	1.74148	3851	7386	5374	5538	-1.64706	0.0841688	1.07485	33759	34270	31029	33020.3	0.928863	0.0384776	1.41479
878	38.37	167.151	14811	20306	20937	18685.7	18558	19228	12903	16897.3	-0.145136	0.557007	0.254139	28491	30871	31648	30337.7	0.699178	0.00575925	2.23963	17901	16670	13680	16084.7	-0.216246	0.323917	0.489566
879	4.807	168.063	45074	18425	245511	103004	336810	369142	365029	356995	1.7932	0.0246966	1.60736	8601	10936	14990	11510	-3.16175	0.270946	0.567118	288496	773612	650307	570806	2.4703	0.0448748	1.348
880	7.008	168.063	9616	10505	44371	21498.3	11300	4563	5332	7066	-1.60526	0.282647	0.548756	15592	40648	8010	21417.7	-0.0054235	0.995994	0.00174312	57030	34781	9184	33666	0.647067	0.53489	0.271735
881	13.875	168.064	23829	25995	40005	29944	47953	38956	45022	43978	0.554515	0.0701864	1.15375	6079	9654	18789	11508.3	-1.37959	0.0434989	1.36152	3481	3257	1755	2832	-3.40237	0.00601547	2.22073
882	2.582	168.065	134200	148193	152395	144930	143810	140981	151844	145546	0.00611561	0.927883	0.0325069	99139	88637	77480	88419.7	-0.71292	0.00246258	2.60861	117361	127517	63179	102687	-0.497111	0.111013	0.954625
883	8.94	168.065	7178	2600	6534	5438.33	13253	8140	13044	11480	1.07789	0.0515455	1.28781	28744	7507	16213	17489	1.68521	0.129568	0.887503	351263	64813	85643	167241	4.94262	0.154196	0.811927
884	18.307	168.066	41304	43276	92927	59170	140652	108053	130269	126326	1.09421	0.0259213	1.58634	2200	2488	2190	2293.67	-4.68914	0.0281041	1.55123	2282	1265	913	1487.67	-5.31374	0.026917	1.56997
885	16.101	168.066	40198	36896	78886	51994.3	69548	55966	70291	65269.3	0.328051	0.404636	0.392936	3077	12366	4851	6765.67	-2.94205	0.0304205	1.51683	1563	2066	2217	1949.67	-4.73706	0.0206163	1.68579
886	6.1	168.077	172436	182480	134935	163285	75325	88756	82195	82093	-0.992058	0.0056149	2.25066	51611	39667	62254	51178.3	-1.67378	0.0021189	2.67389	24106	50166	16014	30096.3	-2.43973	0.0016921	2.77158
887	7.987	168.101	38249	48057	40679	42329.3	45048	25462	43920	38144.3	-0.150189	0.582162	0.234956	7172	17047	12490	12237.3	-1.79037	0.00184062	2.73504	34087	39829	26343	33420.7	-0.340917	0.142903	0.84496
888	38.366	168.113	19145	33445	26404	26332.3	30342	26591	30074	29003.3	0.139383	0.568257	0.245455	43453	47724	44086	45088.7	0.775929	0.0124051	1.9064	28455	22150	22641	24416.3	-0.108989	0.698289	0.155965
889	4.443	168.218	33255	6481	71403	37047.3	45325	184811	38783	89640.7	1.27478	0.362487	0.440708	6966	12197	14434	11200	-1.72587	0.244627	0.611495	85526	783745	659411	509562	3.78182	0.0937956	1.02782
890	3.824	169.035	65813	72991	86785	75197.3	45199	86780	115739	82573.7	0.135	0.747424	0.126433	167953	82387	83103	111149	0.563737	0.283733	0.54709	209531	83378	73009	121974	0.697816	0.350672	0.4551
891	7.549	169.049	103398	109816	147358	120192	95078	84969	92586	90878.7	-0.403323	0.105135	0.978253	38494	35789	35011	36432.3	-1.72205	0.00367259	2.43503	87207	104968	133778	108652	-0.145622	0.581905	0.235148
892	14.443	169.049	140801	151490	137948	143414	199642	189012	202507	197055	0.45841	0.000768602	3.1143	99112	16392	55599	57035.3	-1.33026	0.0235217	1.62853	2038458	1596032	2527123	2053872	3.84009	0.00207409	2.68317
893	3.017	169.058	71852	72376	130948	91726.3	133629	115399	139904	129645	0.499159	0.144463	0.840245	148486	181165	104994	144883	0.659477	0.146112	0.835315	308898	133752	181230	207961	1.18091	0.105895	0.975126
894	6.353	169.059	45413	44522	62438	50792	37490	48141	56595	47409.7	-0.09942	0.695357	0.157792	29114	45522	34496	36378.3	-0.481522	0.129618	0.887334	40432	36875	41177	39495.7	-0.362907	0.131823	0.88001
895	12.049	169.086	12881	4488	37334	18235.3	35782	26438	29101	30441.3	0.739295	0.299021	0.524298	45119	36823	26574	36173	0.988177	0.185054	0.732702	115210	107934	155996	126381	2.79297	0.00379281	2.42104
896	8.316	169.087	11364	56888	56339	41531.3	52623	60289	77517	63477.3	0.612041	0.261119	0.583162	243246	185299	162997	197182	2.24725	0.00531116	2.27481	124150	115968	109986	116702	1.49056	0.00859414	2.0658
897	2.021	169.096	79582	80754	63065	74468	128545	124579	111450	121526	0.706569	0.00363032	2.44005	49181	29858	31646	36896	-1.01316	0.0110662	1.956	61639	138365	58352	86119.7	0.209722	0.685694	0.163869
898	9.596	169.121	107397	87644	129394	108146	150838	177455	151417	159904	0.564229	0.025575	1.59218	29704	34154	61484	41781.7	-1.37204	0.0131826	1.88	59301	68805	81913	70007.3	-0.627402	0.0498768	1.3021
899	13.129	169.122	50190	53605	67074	56957.3	491176	518838	509058	506358	3.15221	1.2454e-06	5.90469	36604	26728	16364	26566.3	-1.10028	0.017534	1.75612	268016	275157	255069	266082	2.22392	1.16136e-05	4.93503
900	19.621	169.158	28989	23441	35104	29179	78333	60403	56352	65030.3	1.15618	0.00896865	2.04727	11928	6685	13778	10798	-1.43417	0.00991112	2.00388	24038	29389	21676	25035.3	-0.220965	0.366008	0.436509
901	20.421	169.159	73862	54586	78382	68944.3	164826	138458	139758	147682	1.09899	0.00220336	2.65692	8698	12107	13970	11592.7	-2.57222	0.00153803	2.81303	134543	130596	111404	125515	0.86436	0.00519386	2.28451
902	38.367	169.169	47095	54399	52506	51334.3	34031	42043	44257	40111.3	-0.355914	0.0418164	1.37865	75408	107542	80615	87856	0.775217	0.0231218	1.63598	53200	41874	36062	43713	-0.231862	0.237188	0.624907
903	4.285	170.044	39713	46811	56967	47831.3	70869	87874	78227	78991	0.723732	0.0113575	1.94472	22926	11822	17396	17382.3	-1.46033	0.00687763	2.16256	59297	101638	79706	80214.7	0.74591	0.0703506	1.15273
904	5.495	170.056	30376	31364	34638	32127	52669	50783	48987	50814	0.66144	0.000363138	3.43993	22542	23609	22745	22966.3	-0.484266	0.00232153	2.63422	34572	39300	23951	32608.7	0.0214692	0.923592	0.03452
905	3.676	170.081	244580	253870	141618	213357	183620	210489	185024	193045	-0.14433	0.612362	0.212992	69072	46560	48525	54720	-1.96313	0.0124023	1.9065	567564	245673	73413	295551	0.470138	0.611055	0.21392
906	9.047	170.081	25803	22818	53957	34193.7	33522	31159	40031	34905	0.0297046	0.948096	0.0231479	18986	7791	13450	13410	-1.35042	0.117164	0.931206	56739	61973	69757	62824	0.877587	0.0542703	1.26544
907	1.932	170.093	68471	73421	53042	64979	70667	64465	29608	54914.3	-0.242791	0.516911	0.286584	50104	31722	19950	33926.3	-0.937568	0.0441108	1.35546	33440	39991	3517	25650.3	-1.341	0.0371512	1.43003
908	10.081	170.117	3378	3837	36477	14565	4343	67905	38618	36956.3	1.34332	0.354223	0.450723	66673	58015	53745	59478.7	2.02987	0.0179573	1.74576	93325	34798	56664	61596.7	2.08035	0.0812946	1.08994
909	14.376	170.217	16388	16617	18291	17099.7	25963	18654	23705	22775	0.413483	0.0645999	1.18977	21239	8416	3614	11090.7	-0.624622	0.319807	0.495112	212799	142151	241141	198698	3.53854	0.00350673	2.4551
910	2.733	170.243	2286099	2341818	1257867	1961929	1684922	1921872	1816010	1.8076e+06	-0.118196	0.689429	0.161511	325442	290391	250547	288794	-2.76416	0.00904429	2.04363	5068325	1966241	709485	2.58135e+06	0.395854	0.66847	0.174918
911	5.529	171.028	46327	52380	125330	74680	108035	83976	74574	88862.7	0.250856	0.630475	0.200332	24889	14739	18528	19386.3	-1.94568	0.096513	1.01541	81161	140957	107394	109838	0.556588	0.316294	0.499909
912	20.421	171.065	28794	25232	31934	28654.3	62890	56239	51016	56716	0.985002	0.00206182	2.68575	11826	7130	14023	10994	-1.38204	0.00326195	2.48652	54330	54521	43912	50922	0.829536	0.00511914	2.2908
913	8.63	171.065	359081	333555	174199	288946	115099	122460	102319	113294	-1.35073	0.0391227	1.40757	82478	46286	78066	68944.3	-2.0673	0.0202692	1.69316	168730	183060	245577	199123	-0.537138	0.223859	0.650026
914	7.376	171.067	121673	74276	127228	107727	48450	48894	63598	53648.3	-1.00577	0.0367131	1.43518	66750	43302	47017	52357.3	-1.04091	0.0390064	1.40886	237604	148885	178927	188473	0.806982	0.0597498	1.22366
915	4.108	171.075	19766	59901	42219	40629.7	42696	56774	38116	45863	0.174797	0.705715	0.151371	16687	22236	20923	19949.7	-1.02617	0.15277	0.815963	66480	50403	35322	50736	0.320476	0.529289	0.276307
916	2.415	171.076	74304	67886	46478	62890.3	92098	84092	74419	83537.3	0.409583	0.103935	0.983237	43375	31451	41446	38758.3	-0.698332	0.0584037	1.23356	48395	88334	45683	60805	-0.0486483	0.903499	0.0440725
917	12.467	171.115	13705	8798	10843	11116.3	28455	5713	7046	13739	0.305596	0.74436	0.128217	178546	152025	146753	159109	3.83926	0.000118511	3.92624	14706	7133	6495	9445.67	-0.234956	0.606893	0.216888
918	15.596	171.116	12762	6137	6642	8514.67	7003	8395	10853	8751.33	0.0395528	0.926446	0.03318	64639	32795	88530	61989	2.86399	0.0303881	1.5173	57826	39328	56630	51262.3	2.58988	0.0025286	2.59712
919	14.85	171.116	50080	35506	25023	36870.7	17257	14986	10048	14098	-1.38698	0.0396272	1.40201	144047	124978	125593	131540	1.83496	0.000590302	3.22893	7355	3842	6140	5780	-2.67333	0.0132964	1.87627
920	12.903	171.116	7076	6977	84083	32713	5323	6168	2342	4612	-2.8264	0.335834	0.473875	97484	71416	80074	82992.3	1.34311	0.133937	0.873099	15248	8245	11516	11670.7	-1.48698	0.459947	0.337292
921	16.672	171.117	118949	129567	130697	126405	99365	104270	96933	100190	-0.335314	0.00372294	2.42911	329171	245391	334686	303084	1.26166	0.00373218	2.42804	14332	17837	16473	16215	-2.96266	9.13345e-06	5.03937
922	9.808	171.137	75284	71782	95917	80995.3	17352	45910	40988	34751	-1.22078	0.0162761	1.78845	91168	119060	99107	103113	0.348311	0.119616	0.92221	84807	99674	112820	99101.3	0.291066	0.176743	0.752658
923	9.389	171.137	94471	84121	87119	88571.3	94912	85049	90734	90232.7	0.02681	0.712493	0.147219	125561	75394	53167	84708.3	-0.0643359	0.86694	0.062011	101722	88403	121047	103725	0.227852	0.202899	0.69272
924	13.723	171.138	155566	172458	151161	159729	330599	317243	293113	313653	0.973539	0.000269644	3.56921	95905	91616	121951	103158	-0.630769	0.00790337	2.10219	129333	128854	157074	138421	-0.206563	0.134043	0.872756
925	38.368	171.149	34136	44234	36178	38183.7	40123	37319	36774	38073	-0.00418739	0.974487	0.0112239	58725	65563	69826	64705.7	0.760936	0.00403535	2.39412	38125	26791	33129	32682.7	-0.22443	0.288716	0.539529
926	6.334	171.233	413969	439685	405158	419605	470405	468709	475753	471623	0.168603	0.0079296	2.10075	210673	148115	174283	177691	-1.23966	0.000317552	3.49819	516295	563156	424148	501201	0.256356	0.124809	0.903756
927	4.002	172.06	29934	24105	40713	31585	54646	65922	59906	60159	0.929541	0.00815759	2.08844	26257	29288	22219	25922.3	-0.285044	0.343749	0.463759	146608	102178	66748	105179	1.73554	0.0356228	1.44827
928	7.356	172.097	267199	296309	376627	313379	209544	203968	227132	213549	-0.553343	0.040588	1.3916	314530	272082	248785	278467	-0.170405	0.409784	0.387445	193083	217895	236310	215764	-0.538458	0.0495087	1.30532
929	5.397	172.107	15150	20808	13789	16583.3	18285	15124	36063	23158.3	0.481797	0.392249	0.406438	20719	25480	17956	21386	0.366933	0.193189	0.714018	104209	24765	13750	47575.7	1.52049	0.339115	0.469653
930	2.772	172.118	44185	52827	30253	42422.7	37946	45393	44405	42582.3	0.00541969	0.982841	0.00751657	17278	28111	11832	19074.7	-1.15318	0.0454203	1.34275	253910	48660	17452	106675	1.33031	0.436843	0.359675
931	10.421	172.132	64772	53471	85184	67810	34292	122898	63358	73517	0.11658	0.846719	0.0722606	18068	19213	33487	23590.3	-1.5233	0.0136679	1.8643	87226	58759	61814	69267.3	0.0306771	0.915777	0.0382101
932	13.435	172.135	7203	7029	27996	14077	17738	40480	24449	27556.7	0.969061	0.236705	0.625792	25406	10638	5173	13740	-0.0349579	0.972587	0.0120715	26266	28050	20643	24987.3	0.827857	0.209809	0.678175
933	11.477	172.17	4810	6933	8102	6616	10123	20715	11884	14241.7	1.10609	0.0893502	1.0489	3902	8480	4948	5777.67	-0.195472	0.645339	0.190212	30059	26062	40569	32231	2.28442	0.0044523	2.35142
934	11.348	173.081	13935	14147	19793	15959.3	21967	23924	21343	22412.3	0.489892	0.0356101	1.44843	45032	27225	39809	37356.3	1.22695	0.0190085	1.72105	55240	49580	43846	49556.3	1.63467	0.000910546	3.0407
935	8.979	173.081	58129	41223	341212	146856	35921	48465	40660	41683	-1.81687	0.340859	0.467425	80014	67288	53749	67018	-1.13178	0.459264	0.337938	66201	68041	73166	69137	-1.08687	0.469273	0.328575
936	7.971	173.082	33366	69831	87518	63572.7	88727	77607	97752	88029.7	0.469583	0.223055	0.651588	60788	76427	70840	69352.7	0.125545	0.745046	0.127817	87567	77331	108063	90988	0.51727	0.208963	0.67993
937	3.895	173.091	99803	167933	101924	123221	447110	420139	367301	411518	1.73971	0.000881264	3.05489	60852	90533	66693	72693.7	-0.761347	0.104435	0.981153	166508	46562	74149	95740.7	-0.364044	0.554104	0.256408
938	3.438	173.091	85132	91753	33899	70262.3	226642	558231	477515	420797	2.5823	0.0259656	1.5856	74033	42482	51078	55865.3	-0.330798	0.522446	0.281959	18438	66938	43166	42848.3	-0.713512	0.299671	0.523355
939	6.755	173.091	36798	59995	75112	57302.7	118579	149875	139522	135993	1.24686	0.00552581	2.2576	31751	16440	9281	19158.3	-1.58063	0.0422908	1.37375	68346	99298	79461	82369.3	0.523505	0.155727	0.807637
940	4.531	173.092	500257	521680	191726	404555	1555463	1629688	1311674	1.49894e+06	1.88954	0.00158679	2.79948	17550	33068	37825	29482	-3.77843	0.0246066	1.60895	82377	272020	185366	179922	-1.16897	0.134191	0.872276
941	10.155	173.117	57373	30482	63298	50385.3	83121	85459	85312	84631.7	0.748194	0.0277281	1.55708	16522	42604	16844	25324.3	-0.99248	0.132399	0.878117	33641	45008	44771	41141	-0.292427	0.439134	0.357403
942	10.493	173.118	40207	40097	47482	42596.3	58159	60164	59603	59309.7	0.477538	0.00266363	2.57453	72686	65791	53748	64076	0.589055	0.0237825	1.62374	43594	39205	48066	43622.7	0.0343487	0.786139	0.104501
943	5.433	173.128	275460	251097	1597178	707913	3698816	3643628	3416317	3.58625e+06	2.34083	0.00314419	2.50249	72455	46892	74370	64573.3	-3.45456	0.221596	0.654438	1746302	7458414	3800600	4.33511e+06	2.61442	0.103853	0.983581
944	14.966	173.131	91700	86633	68021	82119	73597	89407	63592	75533	-0.120609	0.561184	0.250894	241380	195881	224077	220447	1.42464	0.000785759	3.10471	6764	5504	7354	6541.67	-3.64999	0.000470547	3.3274
945	15.539	173.132	30762	12150	18790	20568.3	35228	18684	34570	29495	0.520046	0.309456	0.509401	43541	101093	49149	64595.3	1.65101	0.082622	1.0829	2771	3564	4970	3769.33	-2.44804	0.037531	1.42561
946	18.229	173.132	9532	5733	3750	6339.33	5251	6937	5308	5833	-0.120093	0.790648	0.102017	38021	59755	43614	47131	2.89427	0.00374666	2.42636	2446	1940	3061	2483.33	-1.35205	0.0893387	1.04896
947	16.642	173.132	119176	103619	108814	110537	80644	87415	71190	79750.7	-0.470965	0.00936151	2.02865	445459	305015	462475	404317	1.87095	0.00422322	2.37436	7602	40301	60875	36260.3	-1.60807	0.0100818	1.99646
948	14.315	173.132	179966	163542	113668	152393	91460	119132	95977	102191	-0.576533	0.0817062	1.08774	670673	829706	572460	690947	2.18078	0.00225887	2.64611	13340	7394	9937	10224.7	-3.89767	0.00207255	2.68349
949	16.102	173.132	20826	26402	22910	23380.3	2522	27269	24895	18229.7	-0.359007	0.557054	0.254103	75058	72925	68514	72166.7	1.62604	4.20747e-05	4.37598	6888	12205	24531	14542.3	-0.685037	0.181628	0.740818
950	12.647	173.132	551252	416604	950180	639346	864828	806558	851165	840851	0.395253	0.279346	0.553857	45272	46567	29511	40451	-3.98235	0.0201888	1.69489	60762	81601	75974	72780	-3.13498	0.0241465	1.61715
951	38.382	173.164	20653	17633	30509	22932.7	21290	21823	23707	22274.3	-0.0420219	0.875911	0.0575401	32391	36487	40202	36361	0.664988	0.0404343	1.39325	23943	14990	12537	17157.7	-0.418551	0.329709	0.48187
952	4.934	173.249	503078	525496	1572042	866873	1576964	1654380	1332030	1.52113e+06	0.811247	0.148185	0.829195	20378	23165	19705	21083.7	-5.36162	0.0744848	1.12793	1693731	7570106	3739555	4334465	2.32196	0.119827	0.921444
953	13.838	173.253	22877	64899	70489	52756	122053	92370	118818	111081	1.07421	0.0301984	1.52002	681833	832559	64927	526441	3.31886	0.114396	0.94159	20584	7523	55877	27995.7	-0.914132	0.300532	0.522109
954	2.738	173.26	41458	35757	493978	190399	1145227	1015746	787850	982942	2.36808	0.0126356	1.8984	88702	63336	84505	78848.7	-1.27187	0.503722	0.297809	1298229	319466	59836	559178	1.55428	0.415567	0.381359
955	6.851	174.021	70277	67914	111418	83204	110125	87620	109072	102273	0.297705	0.296949	0.527318	44377	42271	31067	39239.3	-1.08435	0.040433	1.39326	74113	116353	128106	106192	0.351946	0.347968	0.458461
956	9.712	174.054	50819	60637	152653	88037.3	105503	108781	134727	116338	0.402135	0.448591	0.34815	416415	207824	398870	341037	1.95374	0.0270983	1.56706	82036	140763	173751	132184	0.586364	0.353388	0.451748
957	13.256	174.055	3427	8434	7833	6565.67	6270	3432	4101	4602	-0.512681	0.335627	0.474143	62910	172120	62940	99324.3	3.91913	0.063572	1.19673	3453	4842	6253	4850.33	-0.436858	0.388172	0.410976
958	4.234	174.077	12501	14269	145402	57391.7	36403	357528	378179	257371	2.16494	0.168366	0.773746	21269	15188	28051	21503.7	-1.41626	0.462049	0.335312	207296	433868	826352	489173	3.09143	0.0811347	1.09079
959	10.105	174.112	189630	198463	332320	240139	312383	323577	358107	331357	0.464517	0.131188	0.882107	425717	73874	63968	187854	-0.354256	0.702999	0.153046	263591	346814	411591	340666	0.504492	0.185647	0.731312
960	8.323	174.112	62899	50728	443761	185797	115262	69716	57789	80923.3	-1.1991	0.465739	0.331857	25330	27513	26906	26584	-2.8051	0.284782	0.545488	95167	165285	119047	126501	-0.554582	0.673493	0.171667
961	5.623	174.112	27422	22049	21896	23790	21501	18393	13089	17662	-0.429707	0.115329	0.938061	39847	26504	35264	33872.7	0.509766	0.0796877	1.09861	107240	67824	43053	72706.7	1.61173	0.0597278	1.22382
962	2.455	174.114	9464	11906	54024	25132.3	12912	29582	30322	24273	-0.0501922	0.958554	0.0183836	29292	31062	9206	23187.7	-0.116187	0.90953	0.0411832	39858	18997	11751	23536.3	-0.094655	0.928623	0.0321605
963	3.126	174.123	19156	13431	131058	54549.3	34974	28572	55904	39817.7	-0.454153	0.725942	0.139098	26764	32431	15471	24889.7	-1.13201	0.485255	0.31403	228821	144025	49243	140697	1.36696	0.252413	0.597888
964	12.626	174.136	95074	66596	167747	109807	157162	135668	151771	148201	0.432593	0.280551	0.551988	7392	15872	13084	12117	-3.17986	0.0318889	1.49636	4968	16294	19640	13635	-3.00958	0.0342041	1.46592
965	10.434	174.229	15553	23847	337849	125751	318837	329646	366398	338295	1.42771	0.118058	0.927903	147197	132454	128706	136120	0.114313	0.926934	0.0329514	24543	350780	417905	264410	1.07221	0.438409	0.358121
966	4.48	174.233	105802	121619	511100	246175	212233	407578	383184	334333	0.441602	0.578772	0.237493	41892	37084	13047	30675.3	-3.00453	0.180075	0.744547	910357	1383920	840338	1.04487e+06	2.08557	0.0209201	1.67944
967	7.597	174.234	23704	9380	448953	160680	100363	91876	117249	103164	-0.639255	0.710724	0.148299	21808	18992	20605	20469.3	-2.97265	0.385939	0.413481	54606	73086	68911	65535.3	-1.29385	0.545709	0.263039
968	5.437	174.417	19462	18254	137704	58474.3	342777	346585	321594	336986	2.52681	0.00231525	2.6354	7630	9176	3490	6766.33	-3.11136	0.26221	0.581351	154586	775989	440838	457139	2.96676	0.0960263	1.01761
969	3.832	175.023	122477	108450	188308	139746	203671	179947	178559	187393	0.423263	0.140005	0.853857	27628	31697	23176	27501.3	-2.34523	0.0105206	1.97796	101425	211361	140050	150946	0.111229	0.795981	0.0990971
970	15.144	175.074	32370	5340	9264	15659	18219	12995	55438	28885	0.883328	0.449656	0.347119	87678	172561	77030	112424	2.84389	0.0368003	1.43415	76036	79237	89399	81558.3	2.38084	0.0021325	2.67111
971	12.42	175.075	102711	92465	74935	90038	57884	74157	76769	69604.3	-0.371357	0.111379	0.953196	381049	343038	344673	356254	1.9843	5.64847e-05	4.24807	21223	15397	13676	16766.3	-2.42497	0.000962374	3.01666
972	16.04	175.075	15533	7743	7691	10323.3	66483	21271	69778	52511.7	2.34673	0.0564288	1.2485	83317	20760	77762	60614	2.55374	0.0671546	1.17292	8967	4080	3675	5575	-0.888865	0.201664	0.695372
973	11.706	175.075	90326	76130	62065	76174.7	69475	67826	69657	68987	-0.142987	0.429137	0.367404	137806	169699	104275	137261	0.849539	0.0411858	1.38525	24023	22353	19867	22082	-1.78644	0.00279472	2.55366
974	16.654	175.075	73982	61203	62926	66038	57537	73065	63901	64835.3	-0.0265162	0.851598	0.0697655	233831	177043	236692	215856	1.7087	0.00164534	2.78374	11322	10201	9899	10475	-2.65635	0.000159887	3.79619
975	9.118	175.107	35835	29235	9403	24825.3	38486	33240	34019	35249.3	0.505783	0.267999	0.571867	47768	44911	53759	48813.7	0.975472	0.0454873	1.34211	82894	42985	51070	58984	1.24851	0.0786021	1.10457
976	7.426	175.108	62050	32999	427519	174190	44788	50973	39035	44933	-1.95482	0.3663	0.436163	40554	43667	29416	37880	-2.20116	0.343622	0.463919	973668	86739	65344	375251	1.10719	0.569731	0.24433
977	2.853	175.108	181354	224597	243866	216607	286188	311293	219265	272250	0.329853	0.168098	0.774438	46127	39130	55544	46934.7	-2.20635	0.000884465	3.05332	122397	271351	87833	160528	-0.432253	0.397566	0.40059
978	20.494	175.112	30266	31049	31068	30795.3	105907	92833	101185	99976	1.69887	5.53138e-05	4.25717	1799	2196	1160	1719.33	-4.16279	2.17009e-07	6.66352	46318	32226	39312	39286.3	0.351316	0.10568	0.976006
979	10.213	175.112	39086	42373	78299	53253.7	66140	63306	58844	62764.3	0.237064	0.496756	0.303857	56936	72914	13197	47683.3	-0.159396	0.811131	0.0909092	107624	80205	105063	97631.7	0.874468	0.0441222	1.35534
980	2.082	175.118	58364	81032	42708	60702.3	78589	54690	50904	61395.3	0.016377	0.963162	0.0163005	85011	62694	72428	73378.7	0.273609	0.380219	0.419966	55356	142104	59914	85792.3	0.499097	0.454226	0.342728
981	18.388	175.123	25067	29685	38129	30961.3	33750	40159	36081	36664.3	0.24391	0.251511	0.599443	20858	9192	19503	16518.7	-0.90637	0.0529867	1.27583	32792	44095	44185	40358.3	0.382399	0.155565	0.808087
982	14.312	175.148	125938	99504	53610	93018.3	40007	49425	41505	43646.7	-1.09164	0.0816211	1.0882	347548	407592	280854	345332	1.8924	0.00395458	2.4029	8027	13376	9588	10331.3	-3.17049	0.0175074	1.75678
983	19.148	175.148	34255	30166	26083	30169	82532	68852	70190	73859	1.29171	0.000910941	3.04051	5229	9936	6958	7375.33	-2.03229	0.00112544	2.94868	7170	16432	7928	10511	-1.52117	0.00658888	2.18119
984	8.228	175.229	243395	214743	212305	223482	22589	20088	8079	16919.7	-3.72339	4.63456e-05	4.33399	24711	40213	37594	34173.7	-2.7092	6.86341e-05	4.16346	989095	21812	20845	343918	0.621907	0.72796	0.137893
985	13.887	175.269	25234	27786	11444	21489	109446	76707	128236	104797	2.28593	0.00632568	2.19889	348871	48548	47105	148176	2.78564	0.275894	0.559259	10863	5763	16065	10898	-0.979535	0.146184	0.835101
986	11.475	176.07	18182	22993	20088	20422	50410	43628	55496	49845.7	1.28734	0.00137013	2.86324	11700	13978	14692	13457.7	-0.601696	0.0138724	1.85785	69781	59060	81898	70247.3	1.78232	0.00178913	2.74736
987	13.412	176.07	12407	14410	65822	30880.7	43757	36523	40724	40335.7	0.385352	0.619727	0.2078	17646	26404	10710	18254.3	-0.758465	0.523006	0.281494	132012	137125	186063	151734	2.29677	0.00790644	2.10202
988	7.11	176.091	106365	86912	92243	95174.3	69337	82695	83800	78611.7	-0.275829	0.0898528	1.04647	236261	228779	209800	224948	1.24094	0.000186627	3.72902	175090	146009	222187	181096	0.928113	0.0200277	1.69837
989	4.068	176.091	22859	25010	45570	31147.3	51740	34546	39243	41844	0.425912	0.294414	0.531042	23289	10267	22473	18677.3	-0.73782	0.210706	0.676322	52627	139777	87707	93371.3	1.58387	0.0773997	1.11126
990	2.67	176.092	62136	52224	413448	175937	48576	131140	87146	88955	-0.983911	0.512513	0.290296	48060	28843	31170	36025.3	-2.28798	0.304709	0.516114	90164	385671	132597	202812	0.205082	0.86687	0.0620462
991	10.358	176.108	30783	41122	32046	34651.3	5141	14069	25372	14861.7	-1.22131	0.041786	1.37897	18029	22324	39222	26526	-0.385504	0.324661	0.48857	90117	19867	25238	45075	0.379417	0.671383	0.17303
992	4.768	176.136	17066	17976	89177	41407.3	47414	51737	32295	43816.3	0.0815825	0.926711	0.0330559	16521	17178	23892	19198	-1.10893	0.407186	0.390208	62632	78210	41751	60865.3	0.555734	0.497656	0.303071
993	1.87	177.006	79981	66852	59165	68667	122211	151125	89016	120785	0.814752	0.0513184	1.28973	150214	99159	87803	112393	0.710863	0.0956015	1.01954	102682	65041	36921	68215.7	-0.00951382	0.983073	0.00741419
994	38.607	177.006	12656	18180	16828	15889	37673	48400	26612	37562.7	1.24127	0.0290679	1.53659	135684	127955	107730	123791	2.9618	0.000221618	3.65439	16143	10431	10923	12500	-0.3461	0.242048	0.616099
995	10.615	177.052	40344	42933	38110	40463.3	56243	46164	47064	49824.7	0.300245	0.055923	1.25241	58751	53103	44868	52241.7	0.368586	0.0507613	1.29447	93236	68574	100029	87280.7	1.10905	0.0083522	2.0782
996	11.555	177.055	39547	30498	15442	28496.7	26858	23306	13452	21206.3	-0.426298	0.418639	0.37816	61542	15976	16651	31390.7	0.139542	0.870345	0.0603086	83676	62161	73549	73129.7	1.35966	0.00892643	2.04932
997	8.913	177.055	44214	54352	51456	50008.3	25329	53538	53406	44092	-0.181652	0.580587	0.236133	46740	59942	53247	53310.7	0.0922557	0.534075	0.272397	32116	26162	21859	26713.3	-0.904609	0.00532459	2.27371
998	6.912	177.076	94533	100924	53542	83000.7	39419	51711	42593	44575.3	-0.896877	0.0658884	1.18119	20423	37176	47351	34984.3	-1.24641	0.0459536	1.33768	37734	45591	18472	33933.3	-1.29042	0.0438858	1.35768
999	2.288	177.088	35074	43159	31786	36674	50485	45247	35422	43719	0.253503	0.273852	0.562484	41114	32766	31909	35264	-0.0565615	0.768518	0.114346	20075	33189	14437	22568	-0.700479	0.0958586	1.01837
1000	16.075	177.091	22684	20437	8358	17160.7	15643	22528	6778	14984	-0.195683	0.749746	0.125086	220062	207083	221597	216248	3.65551	6.37008e-06	5.19586	11577	5066	7182	7942.67	-1.11141	0.129798	0.886733
1001	13.158	177.091	1124212	1081544	641244	949001	423278	388029	500679	437330	-1.11769	0.0316686	1.49937	118898	30229	26151	58427	-4.0217	0.00479884	2.31886	116214	123722	170803	136914	-2.79314	0.00638923	2.19455
1002	10.02	177.091	172071	132765	88459	131099	77487	98318	105097	93635	-0.485541	0.216299	0.664945	42593	42844	105239	63559.7	-1.04448	0.101657	0.992864	31082	22675	42340	32033.3	-2.03301	0.0162329	1.7896
1003	16.649	177.092	35759	35190	23053	31335	30522	26293	11987	22935	-0.450224	0.294729	0.530576	88648	66139	93735	82841.7	1.40258	0.00547838	2.26135	11436	16501	7798	11912.7	-1.39528	0.0160874	1.79352
1004	3.841	177.124	32942	32170	58726	41280.3	29807	39575	32971	34118.7	-0.274893	0.479268	0.319422	18126	16289	22767	19061.7	-1.11478	0.0677542	1.16906	42885	50045	38681	43871.3	0.0878239	0.795116	0.0995694
1005	15.56	177.127	20052	19444	20053	19850.7	15598	18886	20197	18228	-0.123031	0.30573	0.514663	11289	12045	9461	10932.7	-0.860542	0.000356842	3.44752	198258	79103	95224	124196	2.64536	0.0490253	1.30958
1006	18.363	177.164	29491	30363	26786	28881	89710	97417	84558	90562.7	1.6488	9.23068e-05	4.03477	6233	17790	8152	10726	-1.42901	0.00826921	2.08254	73017	64500	76029	71183	1.30141	0.000305431	3.51509
1007	19.67	177.164	46154	48192	49341	47896.7	215135	202541	186019	201233	2.07087	5.50469e-05	4.25927	3563	6665	1182	3804.33	-3.65421	1.80127e-05	4.74442	104071	95126	85853	95017.7	0.988271	0.00091109	3.04044
1008	20.089	177.164	279	2443	1072	1265.67	130381	37822	4234	57480	5.50509	0.210434	0.676884	2032	2091	1293	1806.33	0.513167	0.472419	0.325672	45586	33136	42748	40491	4.99963	0.000507093	3.29491
1009	17.629	177.165	5277	9114	15600	9998	5487	4241	4074	4601.67	-1.11948	0.151086	0.820776	9403	6273	5152	6943.67	-0.525942	0.403166	0.394516	29738	42252	49035	40342.7	2.0126	0.00905084	2.04331
1010	12.703	177.165	23795	18233	44203	28744.7	113529	31621	90619	78590.7	1.45106	0.123832	0.907165	44660	30686	37069	37472.7	0.382544	0.380726	0.419388	158451	177324	235856	190545	2.72876	0.00276724	2.55795
1011	14.335	177.21	345481	398993	167651	304043	145140	165082	195059	168428	-0.852142	0.130383	0.88478	482673	579184	408297	490052	0.688662	0.0956307	1.0194	33832	22036	35494	30455	-3.31952	0.0174596	1.75797
1012	13.082	177.212	1140324	1096202	648330	961620	428362	390804	504085	441085	-1.12441	0.0316706	1.49934	54100	43128	42214	46481.7	-4.37073	0.00433659	2.36285	116214	123722	53683	97874	-3.29647	0.00553611	2.2568
1013	2.924	177.559	1170	783	1798	1251.33	3247	2704	1144	2366	0.918984	0.184634	0.733687	468	782	1227	826.667	-0.598089	0.313578	0.503655	12007	30871	17840	20240.3	4.01569	0.0272618	1.56445
1014	4.116	177.56	509	219	213	314.667	1181	2086	2259	1843	2.55016	0.0117934	1.92836	293	264	1849	803	1.35158	0.411083	0.386071	23639	50021	22014	31892.3	6.66324	0.0253824	1.59547
1015	8.585	178.049	55714	52832	70414	59654.3	36018	34684	43467	38057.3	-0.648452	0.0238974	1.62165	36726	17832	25385	26648.7	-1.16256	0.0129647	1.88724	88134	83005	110032	93724.7	0.651802	0.0263909	1.57855
1016	11.549	178.05	173824	129084	311680	204864	142188	149421	167714	153109	-0.420108	0.40363	0.394017	43359	30287	44226	39291.7	-2.38237	0.0398181	1.39992	418034	469114	825770	570974	1.47876	0.0585545	1.23244
1017	10.541	178.051	4801	4313	44521	17879.3	20112	7915	12376	13468.7	-0.408686	0.7651	0.116282	19204	23957	10835	17999.7	0.00967725	0.99349	0.00283646	8385	11497	38278	19387.7	0.116846	0.930956	0.0310707
1018	16.967	178.052	69711	66660	64702	67025.3	2377	870	1633	1627.67	-5.36383	1.74903e-06	5.7572	43186	7370	31771	27443.3	-1.28825	0.0206186	1.68574	49338	46941	61127	52469.7	-0.353223	0.0344951	1.46224
1019	5.512	178.072	232880	263961	597581	364808	580719	566070	604336	583709	0.678111	0.135339	0.868577	18707	10923	28401	19344.7	-4.23713	0.0416915	1.37995	408340	659823	389307	485824	0.413296	0.45288	0.344017
1020	2.972	178.073	13327	14106	66249	31228.3	22921	42267	22784	29325	-0.0907245	0.923705	0.0344668	23419	19442	6988	16617.3	-0.910167	0.467037	0.330648	13083	61685	14234	29668.3	-0.0739317	0.950738	0.0219392
1021	18.119	178.086	35276	53939	14768	34662	9407	11692	6534	9212	-1.91177	0.0895587	1.04789	13102	17361	11406	13957.3	-1.31233	0.144831	0.839138	15081	25284	21239	20535.7	-0.755223	0.293595	0.532252
1022	9.326	178.086	36978	36614	95044	56213	152861	118300	183822	151662	1.43188	0.0244408	1.61188	36115	7232	8318	17222.7	-1.7066	0.145297	0.837744	55184	98833	182749	112256	0.997821	0.254568	0.594195
1023	6.658	178.089	6021	6054	52434	21504	27893	32360	29989	30081.7	0.484279	0.609893	0.214746	8442	7570	5276	7097	-1.59932	0.405095	0.392443	69324	93483	43679	68829.7	1.67843	0.0885168	1.05297
1024	38.37	178.158	26952	32578	28131	29221.3	33942	29477	26561	29994.3	0.037668	0.792294	0.101113	38071	43442	46409	42641.7	0.545242	0.0108106	1.96615	26562	22361	22199	23708.3	-0.301628	0.0688006	1.16241
1025	4.974	178.544	29942	31932	38918	33598.3	85069	84213	97697	88994	1.40532	0.000419968	3.37678	321	716	242	427.333	-6.29688	0.000261616	3.58234	56578	65975	82610	68388.7	1.02537	0.0126043	1.89948
1026	7.523	178.549	273	276	214	255.333	1412	415	801	877	1.78019	0.0994525	1.00238	298	196	212	236.333	-0.111559	0.639539	0.194133	36848	483	322	12552	5.61939	0.3687	0.433326
1027	38.673	178.99	166048	143665	163773	157830	216212	176630	176007	189617	0.264722	0.102752	0.98821	91988	77021	74614	81208.7	-0.958663	0.00102266	2.99027	127195	137494	142841	135844	-0.216414	0.0602348	1.22015
1028	15.135	179.048	57075	52055	103637	70923.3	96501	74262	97030	89265.3	0.33184	0.367111	0.435203	14095	13818	24616	17510.7	-2.01803	0.0335666	1.47409	113630	96853	117717	109401	0.625294	0.0943286	1.02536
1029	10.938	179.048	91039	104668	110785	102165	64396	68156	68342	66965.7	-0.609408	0.00415411	2.38152	23722	32686	36474	30961.7	-1.72235	0.000512754	3.29009	46174	68812	62500	59163	-0.788134	0.00851498	2.06982
1030	11.164	179.049	74310	73062	85190	77521.7	48265	51045	49489	49600.7	-0.64424	0.00208277	2.68136	124782	110043	111533	115454	0.574642	0.00333205	2.47729	43994	25397	57597	42330.3	-0.872908	0.0252223	1.59822
1031	2.796	179.054	120715	100508	108150	109792	102138	131353	108763	114086	0.0553446	0.706825	0.150688	23950	22758	19197	21969.3	-2.32121	0.000131918	3.8797	147044	177917	68718	131227	0.257295	0.551734	0.25827
1032	5.614	179.072	66951	80542	132161	93219	146631	119867	140250	135584	0.540487	0.119351	0.923174	25102	34928	19766	26599.7	-1.80922	0.0306972	1.5129	35450	100242	57239	64311.3	-0.535551	0.352658	0.452647
1033	4.775	179.078	120706	146528	82532	116590	273473	299363	238282	270374	1.21351	0.00390323	2.40858	207437	161749	197719	188969	0.696712	0.035571	1.4489	47413	69379	63809	60201.3	-0.953573	0.0459746	1.33748
1034	12.95	179.081	124102	152059	138961	138375	101175	90064	113641	101628	-0.44529	0.0253837	1.59545	140254	119392	122833	127494	-0.118154	0.352023	0.453429	130245	118172	123868	124096	-0.157127	0.179855	0.745076
1035	14.303	179.106	23548	21153	18344	21016	12814	13460	10062	12113	-0.794932	0.00824088	2.08403	103307	114044	84003	100452	2.25695	0.000877488	3.05676	8885	4070	9725	7561	-1.47484	0.00437056	2.35946
1036	20.253	179.107	45669	34625	2346	27547.7	51982	46162	49019	49055.3	0.83248	0.176119	0.754195	4278	10886	5463	6876.67	-2.00215	0.191216	0.718475	1829	2148	27139	10373	-1.4091	0.329071	0.482711
1037	9.445	179.107	93678	89941	79454	87692	109673	77117	110335	99042.7	0.175605	0.389164	0.409867	63291	57266	62662	61074	-0.521887	0.00467193	2.3305	58880	46010	55974	53622.3	-0.709611	0.00412153	2.38494
1038	10.133	179.143	45605	27593	52203	41801.3	19772	30505	17787	22689	-0.881556	0.0839162	1.07615	34131	37538	88034	53235.3	0.348835	0.578146	0.237963	66246	52186	52515	56983.3	0.446991	0.155626	0.807919
1039	19.418	179.144	23987	22774	16217	20993.7	29509	31872	29471	30285	0.528649	0.0216362	1.66482	2006	3605	8521	4711.67	-2.15564	0.00635444	2.19692	38649	32313	42992	37985.7	0.855501	0.0124022	1.9065
1040	15.797	180.032	47600	45345	53221	48723	23773	10826	10864	15155.3	-1.68478	0.00238477	2.62255	10009	2651	8025	6896	-2.82077	0.00020062	3.69763	16292	19284	22176	19251.7	-1.33962	0.000523052	3.28146
1041	12.33	180.066	65802	75455	162504	101255	60080	77946	66737	68255.3	-0.568975	0.349718	0.456282	50553	41059	37922	43179	-1.22959	0.134162	0.872371	231389	135755	165866	177671	0.81122	0.141138	0.850356
1042	9.343	180.066	95852	94659	34543	75019	84920	22816	94478	67405.7	-0.154386	0.813617	0.0895801	32974	15674	26750	25133.7	-1.57763	0.0750799	1.12448	122548	93174	113731	109819	0.549795	0.189367	0.722696
1043	2.721	180.086	243780	266791	366422	292332	525889	579325	522648	542622	0.892339	0.0039401	2.40449	953458	858330	655960	822584	1.49255	0.00513978	2.28906	616085	738281	446321	600230	1.03791	0.029283	1.53338
1044	4.298	180.086	97890	96702	110301	101632	114019	125686	88548	109419	0.106504	0.545248	0.263406	28004	20212	11247	19822	-2.35818	0.000230402	3.63751	35843	92935	61022	63267.7	-0.683814	0.0880447	1.0553
1045	2.534	180.086	319093	429826	344435	364452	457504	517482	485219	486736	0.417409	0.0316019	1.50029	936482	847705	652397	812196	1.1561	0.00772909	2.11187	1103677	558012	491714	717802	0.977856	0.146943	0.83285
1046	4.623	180.086	151259	165462	222438	179721	267205	264366	271414	267663	0.57466	0.01579	1.80162	33236	18019	16003	22420.3	-3.00288	0.00217302	2.66294	131436	162840	131542	141940	-0.340472	0.192469	0.715638
1047	6.028	180.087	51118	38513	28686	39440	66955	70031	65833	67607.3	0.77752	0.013055	1.88422	13611	5171	8151	8978.67	-2.13509	0.0118276	1.9271	40375	31834	7053	26421.7	-0.577938	0.336015	0.473642
1048	8.349	180.101	101686	105580	108733	105334	133228	131439	118131	127600	0.276661	0.0126606	1.89754	20872	21447	14691	19004.3	-2.47057	8.35662e-06	5.07797	41336	56236	6812	34795.7	-1.59799	0.00882096	2.05448
1049	10.509	180.103	69624	86048	79670	78448.3	76278	75600	87726	79869	0.0258929	0.829757	0.0810492	22039	13801	22783	19542	-2.00516	0.00045549	3.34152	33694	39498	42586	38593.7	-1.02338	0.00185348	2.73201
1050	6.906	180.225	2032080	2166682	2381090	2193285	1824698	2163593	1756616	1914970	-0.195771	0.160454	0.794648	441667	381802	352340	391937	-2.4844	6.76417e-05	4.16979	698466	1016461	592834	769255	-1.51156	0.000943528	3.02525
1051	2.324	180.246	224521	141557	75185	147089	66174	70145	493561	209961	0.513435	0.693288	0.159087	81990	80801	67539	76777.7	-0.937927	0.180895	0.742573	1123065	44268	34478	400605	1.44549	0.524286	0.280432
1052	20.419	181.048	31057	23756	33152	29322.7	65483	55776	57122	59461.3	1.01994	0.00193149	2.71411	3080	2440	5539	3687.33	-2.99137	0.00102999	2.98717	54045	56622	46176	52282	0.834298	0.0056379	2.24888
1053	8.172	181.049	33802	58304	62494	51534.3	21664	58587	68972	49742	-0.0510694	0.920716	0.0358742	133155	105603	64312	101024	0.971097	0.0868432	1.06126	26145	84432	102489	71023	0.462752	0.474452	0.323808
1054	11.888	181.086	12931	12996	46497	24142.3	16242	8547	9433	11408.3	-1.08148	0.328007	0.484117	58051	47044	47908	51002	1.07899	0.0837495	1.07702	59161	32758	31256	41059.3	0.766145	0.304934	0.515794
1055	14.242	181.086	76812	57985	38758	57852.7	39005	52644	62632	51428	-0.169829	0.645711	0.189962	227054	280828	183465	230450	1.994	0.00465054	2.3325	6066	3332	6012	5137.67	-3.4932	0.00875942	2.05752
1056	15.552	181.086	23538	14249	34503	24097.7	16639	18614	18360	17872	-0.431192	0.349855	0.456112	10479	9899	9060	9813.67	-1.29603	0.0716529	1.14477	41055	42795	76590	53481	1.15013	0.0860364	1.06532
1057	9.07	181.096	57533	52641	59518	56565	42220	25436	45096	37585	-0.589753	0.0425105	1.3715	11379	12868	15502	13250.7	-2.09384	5.29452e-05	4.27617	84528	22455	19637	42207.7	-0.422405	0.536765	0.270216
1058	10.269	181.121	27204	5257	17980	16814.7	18007	20070	21471	19850.3	0.239443	0.661998	0.179143	19574	23626	16678	19960.3	0.247416	0.661951	0.179174	39917	44058	64788	49588.7	1.56029	0.0304203	1.51684
1059	16.655	181.121	21906	24518	21325	22584	13609	26883	24422	21639	-0.0616672	0.832751	0.0794846	91851	67968	78326	79382.7	1.81352	0.00124353	2.90534	10532	5951	8118	8201.33	-1.46137	0.000948765	3.02284
1060	13.521	181.122	48147	53821	34330	45433.7	66419	49267	44892	53527	0.236505	0.407592	0.389774	6102	8756	14717	9859.33	-2.2042	0.00491039	2.30888	19145	28561	22985	23564.7	-0.947136	0.0268659	1.5708
1061	19.632	181.123	50473	46242	46346	47688	146221	141865	130278	139456	1.54811	5.01177e-05	4.30001	2825	3267	5714	3936.33	-3.5987	1.22527e-05	4.91177	70110	72189	84496	75599.3	0.664747	0.00403284	2.39439
1062	4.212	181.143	9520	8709	156445	58225.7	15800	18322	8869	14331.3	-2.02248	0.422657	0.374012	16033	8354	14873	13087.7	-2.15345	0.410554	0.38663	32647	42653	19708	31670.3	-0.878523	0.620473	0.207277
1063	11.025	181.157	19676	24494	102644	48939	41522	33933	31952	35803.3	-0.450891	0.652607	0.185348	15578	15159	15907	15549	-1.65416	0.282172	0.549487	45670	71180	58890	58581	0.259448	0.746884	0.126747
1064	6.723	181.229	424126	132731	102270	219710	149229	428927	232420	270193	0.29839	0.7214	0.141824	63356	15942	31347	36882.7	-2.57459	0.152166	0.817683	18964	32239	123944	58383.3	-1.91197	0.208731	0.680413
1065	38.703	181.978	110208	98747	59754	89570.7	111123	116041	115623	114263	0.351264	0.183011	0.737524	100303	100327	110626	103753	0.212055	0.416142	0.380758	70621	78685	73292	74200.3	-0.271601	0.376221	0.424557
1066	6.919	182.078	63121	67169	71893	67395.3	72121	90916	75799	79613	0.240355	0.123802	0.907271	11652	27039	5782	14825.3	-2.18458	0.00152965	2.81541	56669	133716	131431	107273	0.670566	0.192018	0.716659
1067	6.059	182.078	13718	21231	83884	39612	112929	134246	88856	112011	1.49964	0.0486082	1.31329	31549	14620	14446	20206	-0.971154	0.445484	0.351168	57782	155359	157983	123709	1.64294	0.101978	0.991492
1068	9.142	182.08	8607	17726	21855	16063.7	5249	18179	12391	11940.7	-0.427918	0.488682	0.310974	9588	21695	8384	13223.3	-0.280715	0.64877	0.187909	15883	41629	86104	47873	1.57541	0.202322	0.693957
1069	12.073	182.081	16672	26673	135643	59663.7	85868	96584	89399	90618	0.602945	0.463534	0.333918	14225	11143	9505	11625.3	-2.35958	0.27616	0.558839	367881	279093	447877	364951	2.61278	0.00784787	2.10525
1070	2.232	182.092	26745	20943	30817	26169.3	38688	32077	26022	32263.3	0.302018	0.259851	0.585276	15601	11579	22056	16413	-0.673038	0.0801721	1.09598	11887	73910	30334	38711.3	0.564879	0.537283	0.269797
1071	2.912	182.204	2184529	2358613	2161550	2.2349e+06	2982275	3207239	2823465	3.00433e+06	0.426833	0.00380518	2.41962	310966	239909	265493	272124	-3.03787	7.42698e-06	5.12919	1594221	3068446	1516377	2.05968e+06	-0.117787	0.747864	0.126178
1072	3.85	182.205	993848	1138967	996226	1.04301e+06	1328607	1460241	1207189	1.33201e+06	0.352849	0.0297643	1.5263	147690	141524	127160	138792	-2.90976	4.81898e-05	4.31705	557440	1581027	723078	953849	-0.128926	0.794842	0.0997192
1073	4.239	182.206	580988	602155	509650	564265	759525	835322	812516	802455	0.508047	0.0026711	2.57331	68478	58590	13534	46868.3	-3.58969	9.31733e-05	4.03071	554107	633899	242843	476951	-0.242534	0.515476	0.287791
1074	38.622	182.984	150986	187749	304035	214258	334855	330636	227887	297794	0.474966	0.22247	0.652728	46325	77385	55536	59749.7	-1.84234	0.0303632	1.51765	173116	242382	266069	227190	0.0845525	0.822183	0.0850318
1075	5.386	183.028	96285	107622	121484	108465	88015	54696	67559	70091	-0.629924	0.0340931	1.46733	30065	47178	28064	35103.3	-1.62755	0.0015023	2.82324	63331	86360	78623	76105.7	-0.511149	0.0312488	1.50517
1076	8.069	183.065	103153	78967	70969	84364	39831	29095	59032	42653.7	-0.983958	0.0330116	1.48133	22928	23184	46926	31013.7	-1.44372	0.0130637	1.88393	28101	35167	50818	38029.7	-1.1495	0.0170313	1.76875
1077	20.417	183.067	26086	21711	29318	25706	58799	57093	50893	55596	1.11288	0.000785757	3.10471	2913	3683	7257	4618.67	-2.47656	0.00121768	2.91447	49062	48461	40462	45996	0.839403	0.00459549	2.33767
1078	6.133	183.074	81096	99175	117494	99256	72802	65454	77159	71806	-0.46705	0.0678824	1.16824	19133	17885	13003	16674.7	-2.5735	0.00150247	2.82319	129488	90708	75596	98598.3	-0.00959106	0.974294	0.0113102
1079	13.684	183.101	11467	10848	13737	12018.3	31755	12166	15389	19771	0.718149	0.274479	0.561491	18715	13340	20637	17565	0.547467	0.0779488	1.10819	44287	40539	74764	53197.7	2.14613	0.0193157	1.71409
1080	16.486	183.102	22775	24237	27870	24961.7	48274	35831	36576	40228	0.688486	0.0238719	1.62211	6941	12206	48860	22670	-0.13893	0.871278	0.0598431	83161	73615	73674	76817.7	1.62172	0.000122914	3.9104
1081	10.536	183.102	46472	41212	47935	45207.3	65731	72731	69438	69301	0.616319	0.00110636	2.9561	17282	43497	16976	25919.3	-0.802528	0.0993686	1.00275	52571	37747	43160	44493.7	-0.0229568	0.888721	0.0512344
1082	9.252	183.102	101429	149154	88377	112988	56233	59356	69354	61648.7	-0.874024	0.053117	1.27477	24097	37186	25568	28951.3	-1.96446	0.0113403	1.94538	89096	102419	165537	119018	0.0750185	0.850246	0.0704555
1083	14.582	183.139	49747	46901	34371	43674	68393	61963	64337	64898.7	0.571414	0.0139621	1.85505	12129	24855	12447	16478	-1.40623	0.0125713	1.90062	127352	91088	105605	108016	1.3064	0.00508399	2.29379
1084	19.143	183.174	159067	161307	111629	144002	517094	489781	451526	486135	1.75527	0.00016461	3.78354	6901	5591	11210	7901.67	-4.18779	0.00112143	2.95023	54226	69618	41408	55085	-1.38636	0.00802751	2.09542
1085	2.912	183.205	360777	383877	357258	367305	405248	493088	388432	428924	0.223742	0.139743	0.854671	90976	51457	62757	68397.7	-2.42496	3.19575e-05	4.49543	322153	420337	239622	327372	-0.166049	0.492299	0.307771
1086	3.95	183.208	86572	79160	145339	103691	69351	68759	68031	68714.7	-0.593605	0.170135	0.769206	11058	17726	16210	14999	-2.78936	0.0135077	1.86942	124260	190872	46056	120397	0.215504	0.739122	0.131284
1087	2.532	183.209	5655144	6010234	5453730	5.70637e+06	4670987	5626686	4890550	5062742	-0.172654	0.124277	0.905609	2587676	2106020	2437591	2.3771e+06	-1.26337	0.000103634	3.9845	2060398	4117701	2445472	2.87452e+06	-0.98925	0.0122254	1.91274
1088	12.341	183.223	363501	349077	345733	352771	727677	677948	701704	702444	0.99365	2.20561e-05	4.65647	17278	22197	15188	18222	-4.27498	5.53704e-07	6.25672	738969	660565	828788	742775	1.07419	0.00133981	2.87296
1089	1.869	184.029	27141	26552	26760	26818.7	30171	37142	24559	30625	0.191472	0.355144	0.449595	32090	14463	20851	22469	-0.255302	0.446316	0.350358	45141	29199	12233	28858.7	0.105767	0.840522	0.0754507
1090	4.809	184.036	8262	11945	45724	21978	36408	19261	53218	36296.7	0.723777	0.406052	0.391418	11132	7706	6982	8607.67	-1.35237	0.327255	0.485114	27621	89650	87516	68263.3	1.63505	0.121004	0.917201
1091	6.68	184.06	14334	21862	8343	14847.3	14306	13037	17150	14832	-0.00149069	0.997192	0.00122114	19714	21066	8940	16574.3	0.158747	0.76835	0.114441	125992	101257	117378	114877	2.95181	0.000263823	3.57869
1092	7.674	184.096	72277	84287	58962	71843	77787	72303	69187	73093.3	0.0248922	0.879403	0.0558119	53748	14391	29225	32455.7	-1.14638	0.044367	1.35294	77692	49112	58584	61797	-0.217311	0.418228	0.378587
1093	8.695	184.096	110433	85693	63614	86581	77009	77714	76722	77149.3	-0.166397	0.524018	0.280654	65376	49567	45229	53391.7	-0.697436	0.0890288	1.05047	45381	50286	51839	49169.7	-0.816282	0.0519947	1.28404
1094	2.6	184.232	1440771	1549696	1425613	1.47203e+06	2392415	2683568	2116696	2.39756e+06	0.703763	0.00532637	2.27357	1206095	790779	1013184	1.00335e+06	-0.552975	0.0205845	1.68646	4500719	3558752	1352836	3.13744e+06	1.09178	0.149024	0.826745
1095	38.62	184.985	249603	290534	261352	267164	345122	376119	332438	351227	0.39468	0.00913001	2.03953	428712	407934	355099	397249	0.572319	0.00655989	2.1831	232905	247766	253623	244766	-0.126324	0.175936	0.754644
1096	4.628	185.042	79142	76692	69860	75232.3	77052	72722	88395	79390.7	0.0776166	0.486929	0.312535	45266	40921	22129	36106.3	-1.0591	0.00682829	2.16569	37058	44958	50399	44139.3	-0.769288	0.00285043	2.54509
1097	5.457	185.044	49442	49202	84778	61141.7	129108	123998	129275	127461	1.05983	0.00514991	2.2882	23557	27977	37332	29623	-1.04544	0.0652107	1.18568	40135	70725	233496	114786	0.908723	0.429953	0.366579
1098	10.384	185.044	25067	80093	13647	39603.3	90362	62576	31838	61593	0.637145	0.454538	0.34243	52453	25856	22535	33615.7	-0.236488	0.804077	0.0947024	98950	66310	108155	91139.3	1.20245	0.0994902	1.00222
1099	8.354	185.044	49274	47043	137532	77950.7	144269	68738	70009	94339.7	0.275303	0.695005	0.158012	15758	17974	59852	31195.7	-1.32122	0.230311	0.637685	91089	139960	146067	125706	0.689424	0.238567	0.62239
1100	6.288	185.078	283592	280266	473156	345672	396695	579219	428203	468040	0.437227	0.223703	0.650328	167613	86746	121819	125394	-1.46294	0.0315677	1.50076	285828	295379	384578	321929	-0.102661	0.755145	0.12197
1101	11.673	185.079	25784	16777	13199	18587.7	22827	11682	21709	18740.3	0.0118009	0.977792	0.00975346	57429	47225	35306	46654.3	1.32767	0.019294	1.71458	182664	54885	105283	114278	2.62013	0.062496	1.20415
1102	16.657	185.096	12238	16324	16231	14932	11638	7644	11370	10218.3	-0.547248	0.0647675	1.18864	64687	43084	60955	56243	1.91327	0.00371183	2.43041	2575	1708	1471	1919	-2.95998	0.000720916	3.14212
1103	13.316	185.117	14910	13163	11148	13074.7	10383	4289	11047	8574	-0.608734	0.135177	0.869099	13328	45123	27759	28737.7	1.13617	0.165846	0.780295	94207	81761	128381	101451	2.95593	0.00320293	2.49445
1104	9.883	185.117	77319	83771	92548	84547	94996	88464	101128	94863.7	0.166102	0.146221	0.834989	69753	17685	47350	44930.3	-0.912064	0.0652568	1.18537	57465	54058	61294	57606.7	-0.553518	0.00526916	2.27826
1105	9.284	185.118	206959	258363	201943	222423	19925	50527	18083	29512.7	-2.9139	0.000762106	3.11798	102560	94873	104713	100716	-1.14301	0.00264045	2.57832	10884	20934	25359	19060	-3.54468	0.0003917	3.40705
1106	12.419	185.132	48304	34759	14792	32619.3	24135	26479	21083	23900	-0.448717	0.426379	0.370204	59081	58641	62623	60116	0.882022	0.0487285	1.31222	26626	16547	27317	23497.7	-0.47321	0.427373	0.369193
1107	14.728	185.19	33719	24794	36028	31514.7	48110	42332	45727	45390.7	0.526372	0.0219922	1.65773	15084	7155	15051	12431	-1.34208	0.0115616	1.93698	58608	54386	70386	61127.7	0.955802	0.00733049	2.13487
1108	7.006	185.202	77218	68460	82153	75944.7	57176	583784	65440	235468	1.63251	0.411664	0.385457	51466	33150	50863	45160.7	-0.749882	0.0130112	1.88568	54343	62450	56620	57805.3	-0.393746	0.017844	1.74851
1109	8.816	185.241	37633	260041	88859	128845	58108	76688	108697	81165.3	-0.666705	0.526705	0.278432	154620	165079	142431	154044	0.257705	0.72809	0.137815	177928	153148	199191	176757	0.456124	0.523092	0.281422
1110	2.833	186.067	153530	188439	165876	169283	153733	165190	132373	150433	-0.170313	0.250341	0.601469	184512	163779	188641	178978	0.0803507	0.490666	0.309214	129851	340543	68206	179534	0.0848255	0.907745	0.042036
1111	4.908	186.075	60557	70671	90400	73877	168514	154723	131544	151595	1.03702	0.00501697	2.29956	30164	43220	30489	34625.3	-1.0933	0.0158444	1.80012	51105	135642	121035	102595	0.473763	0.355614	0.449021
1112	13.766	186.075	69675	63476	98694	77282.7	137518	120166	133405	130364	0.754329	0.0116486	1.93373	10276	6861	8983	8707.67	-3.14979	0.0032614	2.4866	72267	5334	92687	56763.7	-0.445177	0.51175	0.290942
1113	15.402	186.076	20784	17177	22377	20113.7	40883	34445	32401	35910.7	0.836236	0.00610425	2.21437	27869	9914	16726	18170.7	-0.146565	0.739673	0.13096	29675	22696	38761	30378.3	0.594867	0.10419	0.982174
1114	7.542	186.076	61950	74018	87643	74538	82318	97082	75554	84985.7	0.189243	0.345199	0.46193	63716	23045	19510	35424.7	-1.07322	0.0709426	1.14909	47650	65160	80083	64298.7	-0.213187	0.440006	0.356542
1115	16.103	186.076	114527	105987	192584	137700	197578	173691	186518	185930	0.433228	0.164744	0.783189	9095	13768	10404	11090	-3.6342	0.0101119	1.99517	2843	1462	1964	2090.67	-6.04143	0.00792216	2.10116
1116	18.307	186.076	128412	120301	260172	169629	390698	321082	368061	359948	1.0854	0.0186935	1.72831	5206	4515	4801	4841.67	-5.13074	0.0220607	1.65638	645	742	2166	1185.33	-7.16095	0.0205544	1.6871
1117	8.131	186.107	54449	71129	62466	62682.3	88448	99053	92202	93235.3	0.572818	0.0059576	2.22493	67213	46098	31479	48264.3	-0.377101	0.275919	0.559219	34521	31038	40566	35376	-0.825288	0.0079935	2.09726
1118	5.954	186.113	33699	61085	28808	41198.3	66788	64835	66162	65929.3	0.678335	0.0698163	1.15604	41598	36027	26198	34608.7	-0.251453	0.581619	0.235361	75557	75807	34745	62037.3	0.590551	0.286122	0.543449
1119	9.616	186.114	8568	11130	14724	11475	15121	14340	21814	17092.7	0.574883	0.131407	0.88138	82205	90845	75285	82779.3	2.85078	0.000123762	3.90741	10029	12331	9297	10553.3	-0.120795	0.669736	0.174096
1120	3.78	186.122	56144	63091	51966	57068	54921	72186	56548	61219.3	0.101305	0.551276	0.258631	59308	56502	43975	53262.7	-0.0995573	0.542423	0.265662	76677	44623	47129	56144	-0.0235502	0.935882	0.0287789
1121	14.05	186.148	76850	94175	127998	99675.3	102967	240641	96312	146641	0.55698	0.395402	0.402962	6920	10495	16820	11412.7	-3.1266	0.0044769	2.34902	18718	10251	13488	14153.3	-2.81609	0.00493135	2.30703
1122	38.366	186.185	8935	13830	14225	12331	10750	14990	18117	14620	0.245654	0.448918	0.347833	16318	28323	26152	23598.7	0.936416	0.0502839	1.29857	13520	12766	13971	13420	0.122095	0.564757	0.248138
1123	2.3	186.955	84169	60205	49181	64519.3	91007	102776	102402	98729.3	0.613747	0.0361313	1.44212	71254	147563	111797	110206	0.772395	0.133772	0.873634	39556	89827	93942	74442.7	0.206398	0.650642	0.186658
1124	38.622	186.981	110081	82891	103328	98767.7	161562	142946	127349	143953	0.54349	0.0244082	1.61246	174246	147421	168668	163446	0.726703	0.00500562	2.30054	88097	101668	87091	92286.3	-0.0979218	0.529615	0.276039
1125	3.291	187.038	118849	117268	54132	96750.7	95693	89593	69990	85093	-0.185231	0.634343	0.197676	129296	80831	114124	108085	0.159818	0.681691	0.166412	45026	75418	45115	55187.3	-0.809934	0.15291	0.815565
1126	2.89	187.059	170475	243083	185920	199827	185787	188174	146720	173561	-0.203306	0.367061	0.435262	113984	142481	101114	119194	-0.74544	0.033069	1.48058	74602	169064	82118	108596	-0.879785	0.0717786	1.144
1127	5.39	187.06	191475	200349	419043	270290	490839	542443	314817	449367	0.733387	0.152205	0.81757	22032	51465	60840	44780	-2.59358	0.0401999	1.39578	153623	323635	295558	257606	-0.0693401	0.896049	0.0476684
1128	3.785	187.06	76426	104738	94852	92006.3	82545	87676	71982	80735.3	-0.188533	0.300918	0.521551	67872	83748	63774	71799	-0.357769	0.121079	0.916931	47168	49678	40914	45921	-1.00258	0.00608779	2.21554
1129	14.972	187.075	224719	216733	181916	207790	170125	217673	177105	188302	-0.14208	0.380915	0.419172	621121	487373	637770	582089	1.48611	0.00162457	2.78926	8342	17148	15080	13524.3	-3.9415	0.000131883	3.87981
1130	16.655	187.077	17138	32301	38201	29214.3	18128	27470	28428	24676.3	-0.243548	0.556507	0.25453	76474	64464	76767	72569.3	1.31268	0.00438117	2.35841	8595	3684	3413	5231.67	-2.48133	0.0209771	1.67825
1131	7.966	187.096	75733	75314	132684	94578	86959	108911	96479	97450.7	0.0431674	0.89319	0.049056	137198	53724	128765	106563	0.172135	0.732261	0.135334	132741	128552	109929	123742	0.387755	0.22423	0.649306
1132	7.217	187.106	31469	39708	48720	39966.7	23664	31531	24998	26732	-0.580229	0.0753604	1.12286	64627	43398	56373	54800.3	0.455387	0.134988	0.869705	60862	40894	44062	48607	0.282367	0.338228	0.470791
1133	10.79	187.111	31993	27829	65469	41764.7	61689	55596	57571	58286.3	0.480875	0.24217	0.615881	101940	69741	96183	89289	1.0962	0.0374271	1.42681	91440	71213	66180	76278.7	0.868997	0.071879	1.1434
1134	17.882	187.112	78360	61402	109719	83161.3	93317	86224	88915	89486.3	0.105754	0.681194	0.166729	89793	63847	98984	84209	0.0180615	0.955476	0.0197802	3833	2583	3129	3182.67	-4.7076	0.0048364	2.31548
1135	17.776	187.112	78360	61402	64378	68047.7	14919	21122	88915	41653	-0.708125	0.337923	0.471182	99923	65474	84454	83284.7	0.291505	0.247069	0.607182	3833	2583	2363	2927.33	-4.53889	0.000242439	3.6154
1136	13.113	187.132	25057	7857	12078	14998.3	65092	46184	44123	51800.7	1.78817	0.0120797	1.91794	114532	133479	125707	124574	3.05413	0.000131144	3.88225	99616	114093	26670	80127.3	2.41749	0.0772754	1.11196
1137	9.641	187.133	223464	193442	202058	206322	291999	287747	319976	299908	0.539622	0.00226403	2.64512	52849	58141	44486	51826.3	-1.99314	9.34506e-05	4.02942	91984	171908	130283	131393	-0.651015	0.0388508	1.4106
1138	12.622	187.133	48509	39604	97719	61945	86924	83059	86033	85339.7	0.462229	0.265987	0.57514	113914	94237	16945	75033	0.276537	0.725014	0.139653	102984	89119	118834	103647	0.742614	0.105496	0.976762
1139	6.574	187.144	45592	54671	120761	73675.7	158070	150878	190213	166388	1.17529	0.0252172	1.5983	171464	172111	57773	133784	0.860642	0.250652	0.60093	124372	250576	149745	174899	1.24726	0.0888683	1.05125
1140	16.069	187.147	42923	37345	35263	38511.3	39538	45541	35259	40113.7	0.0588108	0.691767	0.16004	278867	267444	244890	263735	2.77573	2.5297e-05	4.59693	5561	5575	3648	4929	-2.96592	0.000145122	3.83827
1141	12.084	187.149	47098	34901	59760	47254	75951	58271	85752	73325.7	0.633882	0.0728411	1.13762	25530	42292	33965	33930	-0.477875	0.19855	0.70213	65390	59264	70631	65096	0.462132	0.0866222	1.06237
1142	14.539	187.2	60985	63333	39623	54648	94246	83915	80882	86348.7	0.660005	0.0207646	1.68268	631935	493454	647120	590837	3.43452	0.000411031	3.38613	29437	24274	28205	27306.3	-1.00093	0.023795	1.62351
1143	8.927	187.258	25074	8679	12695	15483.7	285608	24601	21378	110530	2.83562	0.339345	0.469359	164171	127481	130254	140636	3.18315	0.000610398	3.21439	12352	8977	13282	11538	-0.424354	0.48265	0.316367
1144	16.441	187.519	487	253	283	342	189	245	311	249.333	-0.455921	0.319179	0.495966	463	596	304	455.333	0.412927	0.368548	0.433506	36442	32525	53877	40949	6.90369	0.00346807	2.45991
1145	4.292	188.055	84512	64424	137617	95518.7	174774	200244	185881	186967	0.968932	0.0165626	1.78087	45822	21897	37118	34946.7	-1.45063	0.0574553	1.24067	106875	201069	133379	147109	0.623028	0.220263	0.657059
1146	5.211	188.09	10887	53422	42100	35470.7	40016	70936	34559	48504.7	0.451497	0.486739	0.312704	47539	33850	23835	35075.7	-0.0161559	0.979509	0.00899154	74037	186418	38281	99579.7	1.48922	0.239287	0.621082
1147	11.689	188.128	11812	10735	9280	10610	28688	29735	17723	25383	1.25844	0.0194786	1.71044	37677	50503	18516	35566.3	1.74509	0.0554082	1.25643	84074	48375	154936	95796	3.17454	0.0530106	1.27564
1148	10.059	188.128	76482	55428	1015564	382492	202622	275228	212308	230054	-0.73346	0.656129	0.183011	163843	110457	126662	133655	-1.51692	0.476338	0.322085	62257	244456	202821	169846	-1.17121	0.544329	0.264138
1149	6.235	188.128	313178	300482	518979	377547	169036	136835	178921	161598	-1.22425	0.0398749	1.3993	87615	67723	72331	75890.7	-2.31466	0.0132134	1.87898	173387	499592	292712	321898	-0.230054	0.66366	0.178054
1150	6.926	188.235	1306788	1515160	1417042	1.413e+06	1509609	1856756	1444624	1603664	0.182613	0.248759	0.604221	182827	132357	144705	153297	-3.20435	3.48092e-05	4.45831	1129761	1468084	884031	1.16063e+06	-0.283856	0.232854	0.632916
1151	6.463	188.253	316381	303374	525812	381857	174248	449636	261142	295010	-0.372269	0.468818	0.328996	26414	30044	14706	23722.3	-4.00871	0.00771363	2.11274	51792	507808	40021	199875	-0.933936	0.344788	0.462447
1152	9.762	188.253	56733	12433	1035293	368154	81650	79142	79845	80213.3	-2.1984	0.437018	0.3595	123330	22837	35594	60588	-2.60321	0.410903	0.38626	35189	245323	46305	108940	-1.75678	0.48917	0.31054
1153	6.759	189.073	171322	26322	110020	102556	99589	104531	88756	97626.3	-0.071065	0.912809	0.0396202	76761	72518	59780	69687.3	-0.557439	0.480848	0.317992	155320	210969	140547	168946	0.720158	0.2321	0.634324
1154	7.546	189.076	87192	82508	79377	83026.7	79488	69670	68426	72529	-0.195017	0.0655716	1.18328	35794	38229	24388	32804.7	-1.33967	0.000484221	3.31496	46067	68694	89395	68053	-0.286916	0.304264	0.51675
1155	2.891	189.076	365632	399150	530805	431863	272163	334692	237076	281311	-0.618407	0.0601236	1.22095	106782	120956	94971	107571	-2.00529	0.00312731	2.50483	138673	209290	100314	149427	-1.53114	0.00907777	2.04202
1156	11.108	189.091	15636	25718	21658	21005	53408	65146	63328	60628.3	1.52926	0.00106471	2.97277	152396	50268	136814	113160	2.42956	0.0446149	1.35052	24348	19987	48966	31101.3	0.566244	0.347096	0.459551
1157	38.418	189.112	24700	28630	27222	26851.7	29724	26337	28981	28348.3	0.0782523	0.386722	0.412601	45037	50061	47251	47450.7	0.821417	0.00037281	3.42851	26955	22724	21415	23699	-0.180185	0.195175	0.709576
1158	2.427	189.123	84534	77773	48187	70165.7	196935	50035	51759	99577.3	0.505052	0.587589	0.230927	294224	127164	238787	220059	1.64906	0.0409272	1.38799	38111	67872	52087	52691	-0.413209	0.282608	0.548815
1159	1.943	189.123	88084	94928	39705	74240	77114	31036	29920	46024.3	-0.6898	0.292913	0.533262	33101	24817	12647	23522.7	-1.65815	0.050778	1.29432	31482	40380	13041	28302	-1.39129	0.0744873	1.12792
1160	5.548	189.123	198413	243108	314850	252125	448903	347419	350088	382138	0.599955	0.0523493	1.28109	33474	51632	33018	39375.7	-2.67876	0.003497	2.4563	282505	577586	319217	393104	0.640773	0.226956	0.644059
1161	12.741	189.126	19382	15389	24521	19765	16685	29060	16671	20806.3	0.0740748	0.842129	0.0746212	263351	223628	259437	248806	3.654	5.9349e-05	4.22659	17593	4557	23563	15238.7	-0.375211	0.505997	0.295852
1162	13.294	189.126	15352	30167	25872	23798	34781	35712	34322	34939.3	0.554012	0.0652996	1.18509	285179	253940	264725	267949	3.49305	1.78076e-05	4.74939	9889	4956	21546	12131.3	-0.972102	0.151845	0.818601
1163	12.273	189.127	150592	131311	130412	137439	305032	215257	236377	252223	0.875905	0.0146609	1.83384	134191	461761	475722	357226	1.37804	0.120697	0.918304	220569	80236	136145	145651	0.0837207	0.85215	0.0694839
1164	16.674	189.127	244118	249145	224152	239139	377815	347458	357097	360791	0.593312	0.000493975	3.30629	637251	484087	650284	590542	1.30419	0.00285855	2.54385	211052	132432	110441	151309	-0.66035	0.049303	1.30713
1165	13.532	189.127	25677	9224	9249	14717.7	14475	22991	33881	23783.3	0.692402	0.312267	0.505474	277944	236055	293651	269218	4.19315	0.000146599	3.83387	42654	44415	41382	42818	1.54067	0.00716608	2.14472
1166	14.926	189.127	122328	114341	69639	102104	104094	98854	109964	104305	0.0307736	0.901528	0.0450207	276573	254930	302539	278015	1.44513	0.00119501	2.92263	124060	136310	156725	139033	0.445389	0.123307	0.909013
1167	10.369	189.127	24969	25044	42772	30929.3	15237	11407	38472	21706.3	-0.51086	0.422131	0.374553	49900	131235	85976	89038	1.52545	0.0747648	1.1263	33583	24667	36417	31556.7	0.0289691	0.931923	0.0306202
1168	15.667	189.127	36695	35480	53751	41976.3	48673	56333	36121	47043.3	0.164414	0.576135	0.239476	140626	88981	93362	107657	1.3588	0.0200917	1.69698	3475	2979	21734	9397	-2.1593	0.018833	1.72508
1169	18.809	189.163	108348	104776	97483	103537	303042	276096	302262	293801	1.5047	3.53861e-05	4.45117	4270	13245	14370	10629.3	-3.28402	3.31022e-05	4.48014	211989	282776	207544	234104	1.17701	0.00603755	2.21914
1170	20.214	189.163	10666	8504	4736	7969.67	6669	14234	6554	9153.33	0.199778	0.719926	0.142712	168997	153124	159257	160460	4.33155	6.53863e-06	5.18451	8469	6739	8118	7776.33	-0.0354293	0.920137	0.0361477
1171	19.373	189.164	13094	16430	14729	14752	37996	32550	26080	32209.7	1.12658	0.0081511	2.08878	5186	5116	7384	5896.33	-1.32302	0.00189723	2.72188	50029	34896	33444	39457.3	1.41938	0.010154	1.99336
1172	17.535	189.164	39778	38168	60632	46193.7	86832	70719	78371	78641.7	0.767599	0.0195677	1.70846	40221	15458	38200	31294	-0.561809	0.237672	0.624021	15400	26219	23113	21578.3	-1.09811	0.0359045	1.44485
1173	14.332	189.164	155289	240784	138694	178257	348018	277701	340278	322000	0.853105	0.0205383	1.68744	152710	119384	154092	142063	-0.327425	0.342057	0.465901	337856	300587	379451	339299	0.928601	0.0144736	1.83942
1174	2.726	189.249	370016	406204	538701	438308	76646	332629	77258	162179	-1.43436	0.0500083	1.30096	298248	127575	241572	222466	-0.97836	0.039613	1.40216	65271	471154	142139	226189	-0.954416	0.19023	0.720721
1175	12.919	190.044	73535	83642	91326	82835.3	92401	94962	93743	93703	0.177849	0.105052	0.978595	14486	11635	9244	11789.3	-2.81276	0.000188576	3.72451	102964	68257	93855	88359.7	0.0931417	0.658653	0.181344
1176	7.925	190.049	28471	25805	28698	27659	25900	27803	23944	25883.3	-0.0957256	0.288038	0.540549	311027	166174	282563	253256	3.19477	0.00702981	2.15306	6418	27660	31267	21782.7	-0.344568	0.493531	0.306686
1177	7.383	190.049	40538	39024	69712	49759	56577	59781	64032	60131	0.273151	0.36745	0.434802	123740	75488	85382	94871	0.93101	0.0642048	1.19243	93863	41221	48835	61307.3	0.301102	0.580395	0.236276
1178	6.283	190.056	127581	87330	248869	154594	136471	187866	183645	169328	0.131336	0.788084	0.103427	39541	30815	36068	35475.7	-2.12359	0.0704268	1.15226	119832	165328	182520	155894	0.012081	0.981262	0.00821508
1179	3.335	190.071	51006	44420	48675	48034.7	33444	117569	62728	71248	0.568774	0.401058	0.396792	14521	15233	12261	14006	-1.77803	8.90931e-05	4.05016	144680	190350	111510	148848	1.63169	0.0117322	1.93062
1180	3.991	190.071	64842	66949	107809	79867.7	181066	187458	192327	186951	1.22698	0.0017277	2.76253	53493	69285	36038	52939.7	-0.593262	0.187608	0.726748	215397	396631	271379	294470	1.88244	0.0179068	1.74698
1181	2.82	190.081	67305	70255	102514	80025.7	62007	22493	36468	40323.7	-0.988836	0.069878	1.15566	9532	48712	38286	32177.7	-1.3144	0.042284	1.37382	75765	44500	34496	51588	-0.633427	0.165421	0.78141
1182	8.661	190.108	218495	208387	134388	187091	163796	162746	178098	168214	-0.15344	0.522556	0.281867	24466	11483	26101	20684.3	-3.17713	0.00347617	2.4589	53379	10404	12279	25355	-2.8834	0.00572034	2.24258
1183	5.756	190.143	104034	15064	202947	107349	43864	29606	10902	28125	-1.93239	0.22383	0.650082	8168	7641	19083	11631.7	-3.20618	0.153248	0.814605	157650	161065	184091	167603	0.642735	0.334001	0.476253
1184	9.954	190.144	51293	62076	122338	78570	70601	87075	71181	76286.7	-0.0425476	0.924896	0.0339069	31090	20246	26568	25969	-1.59719	0.0780111	1.10784	54278	87485	71869	71211.7	-0.141865	0.775312	0.110523
1185	4.33	190.196	15301	23234	13141	17226.3	24676	34867	10300	23282	0.434599	0.478699	0.319938	35115	31902	15414	27478	0.673661	0.207781	0.682395	127672	394858	25656	182730	3.40702	0.207279	0.683444
1186	2.099	190.911	49348	53162	46726	49746.3	61095	55498	46021	54205.7	0.123853	0.403644	0.394002	26231	20922	26074	24410	-1.02712	0.000581454	3.23548	43273	65619	29002	45965.7	-0.114034	0.74436	0.128217
1187	6.284	191.057	43089	26323	74190	47868.3	51199	73699	50314	58405	0.28702	0.545565	0.263153	26138	28166	14321	22876	-1.06524	0.163711	0.785922	47759	37787	69634	51727.7	0.111865	0.830415	0.0807046
1188	3.771	191.066	17715	17043	34094	22951.7	10754	23022	23135	18971.3	-0.274778	0.596236	0.224582	26223	21186	5069	17493.7	-0.391766	0.554523	0.256081	82231	19367	14337	38646	0.75172	0.524617	0.280158
1189	10.492	191.08	46856	57411	53994	52754.7	31724	29297	38040	33021.3	-0.6759	0.00825481	2.08329	91853	72509	80659	81674.7	0.63059	0.0107353	1.96919	23523	28185	32738	28149.7	-0.906181	0.00385232	2.41428
1190	2.504	191.102	100780	151110	283176	178356	196664	183415	182665	187582	0.0727615	0.873964	0.0585064	97966	83712	89715	90465.3	-0.979325	0.182386	0.739008	414276	216828	129690	253599	0.507787	0.494561	0.30578
1191	14.949	191.105	73316	74664	17186	55056.3	12508	28323	13659	18164.3	-1.5998	0.133097	0.875832	181733	133729	155515	156993	1.51172	0.0122368	1.91233	60313	69356	81571	70414.3	0.354961	0.48363	0.315487
1192	16.351	191.106	108724	85832	88653	94404	79915	95401	67296	80871.7	-0.223214	0.28082	0.551572	485948	183691	451515	373719	1.98503	0.0434384	1.36213	8086	17581	11126	12265.3	-2.94426	0.000444368	3.35226
1193	12.573	191.107	31226	34068	19409	28235.3	59603	58326	57221	58384.3	1.04808	0.00267048	2.57341	101284	95424	101566	99425.7	1.81612	0.000132046	3.87928	27653	13689	13999	18448	-0.614037	0.202611	0.693336
1194	14.338	191.143	210603	189843	121194	173881	106328	142083	112469	120294	-0.531532	0.140221	0.853187	826207	1021839	678699	842249	2.27615	0.00290682	2.53658	56634	18076	12966	29226.3	-2.57276	0.00884329	2.05339
1195	13.654	191.143	59617	72260	55783	62554.3	167627	106631	110896	128386	1.0373	0.0314919	1.5018	146936	122458	126475	131957	1.07689	0.00156582	2.80526	47557	27978	32501	36013	-0.796592	0.0264867	1.57697
1196	23.083	191.178	8280	6801	7532	7538.67	45616	24707	34877	35067.7	2.21776	0.010426	1.98188	1202	3540	420	1721.67	-2.1305	0.00484018	2.31514	23957	16232	10013	16735	1.15049	0.0859608	1.0657
1197	23.795	191.178	9585	9218	16831	11879	58868	53465	49935	54090.3	2.18696	0.000299492	3.52361	544	201	204	317.333	-5.22627	0.00959404	2.018	37133	26791	16189	26705.3	1.16871	0.0858307	1.06636
1198	28.583	191.179	146570	119149	113110	126277	135987	212835	134077	160967	0.350172	0.281756	0.550127	445	201	594	414.333	-8.25159	0.000257114	3.58987	103314	61110	87523	83983.3	-0.588421	0.0578616	1.23761
1199	27.988	191.179	79949	62767	120852	87857	242519	209801	200508	217610	1.30852	0.00375321	2.4256	1293	241	212	583	-7.23552	0.00715593	2.14533	122056	96670	100084	106271	0.274519	0.386786	0.412529
1200	19.413	191.18	14534	15956	21601	17364.7	54979	50725	51469	52392	1.59319	0.000156662	3.80504	5750	7680	1348	4927	-1.81737	0.0121392	1.91581	72018	57316	69635	66324	1.93338	0.000629215	3.2012
1201	9.054	191.211	1191687	1307041	981260	1159997	1055856	1114148	1118281	1096096	-0.0817469	0.547903	0.261296	78148	228343	268002	191499	-2.59871	0.000967942	3.01415	812484	968486	982625	921199	-0.332536	0.0953967	1.02047
1202	18.227	191.269	17699	27375	9631	18236	21086	37566	48445	35700	0.969135	0.138725	0.857846	610157	519868	538571	556200	4.93074	4.31756e-05	4.36476	2219	2304	10337	4954.33	-1.88003	0.0835978	1.07781
1203	7.938	191.407	1530327	1715237	1277616	1.50773e+06	373659	363857	419674	385731	-1.96671	0.000933698	3.02979	41914	40191	23398	35168.7	-5.42194	0.000315841	3.50053	306530	695100	244532	415388	-1.85984	0.0045075	2.34606
1204	11.031	192.066	3096	4588	102461	36716	21737	4430	24862	17010.7	-1.10997	0.587825	0.230752	216456	201309	211125	209631	2.51337	0.00646097	2.1897	33126	28713	38980	33607.3	-0.127633	0.9295	0.0317505
1205	6.858	192.069	6953	13313	45663	21977.3	98093	98492	98088	98225.3	2.16008	0.00312977	2.50449	27952	25689	39748	31130.7	0.50232	0.512593	0.290227	63652	156098	157137	125630	2.51509	0.0355417	1.44926
1206	5.219	192.123	78808	69287	12913	53670.3	10453	23369	5048	12957.7	-2.05032	0.128125	0.892366	77163	33800	27130	46032	-0.221488	0.782421	0.106559	75241	9241	10086	31523.7	-0.767689	0.501505	0.299725
1207	10.147	192.234	988444	1023749	1116878	1.04302e+06	1062887	1026787	1151740	1.08047e+06	0.0508889	0.521397	0.282831	218060	187018	176629	193903	-2.42736	2.99288e-05	4.52391	905775	897286	1097784	966949	-0.109261	0.372619	0.428736
1208	1.887	192.976	49800	31109	36737	39216.3	49231	63139	48695	53689.3	0.453181	0.11772	0.929152	44825	42246	19535	35536.3	-0.14216	0.725216	0.139532	122234	52120	24167	66174.7	0.754824	0.415228	0.381713
1209	3.832	193.034	73069	76544	157434	102350	182567	155899	191144	176538	0.786465	0.0659154	1.18101	42206	38667	18940	33272	-1.62113	0.0724344	1.14005	90827	174722	116340	127297	0.314691	0.538114	0.269125
1210	2.799	193.07	89100	71614	88550	83089	84703	91025	88034	87921.7	0.0815612	0.467278	0.330425	37738	25857	24675	29424.3	-1.49765	0.0016376	2.78579	102884	131756	55754	96799	0.220335	0.581339	0.235571
1211	10.892	193.071	71717	81348	95543	82870.3	134260	134917	140330	136503	0.720009	0.00171884	2.76477	37593	19185	73063	43281.3	-0.937111	0.0835059	1.07828	81250	105325	92588	93055.3	0.167233	0.35781	0.446347
1212	9.099	193.081	85534	103839	83765	91047	91295	85326	92042	89555.3	-0.0238321	0.836153	0.0777145	67768	69547	65446	67588	-0.429844	0.0228633	1.64086	66554	93846	97129	85844	-0.0848942	0.677577	0.169041
1213	12.254	193.086	52650	29491	29246	37130	81810	38661	33898	51457.3	0.470791	0.44929	0.347473	169982	152239	142085	154770	2.05947	0.000473509	3.32467	18902	19433	13454	17264	-1.10482	0.0678058	1.16873
1214	15.923	193.097	72797	98080	89834	86904.7	102478	105581	96238	101433	0.223026	0.141069	0.850569	82513	58916	65544	68992	-0.333005	0.155041	0.809555	151373	156652	172476	160168	0.88208	0.00169736	2.77023
1215	6.992	193.106	16660	22315	30523	23167	43877	11053	60574	38502.3	0.732875	0.367047	0.435279	35872	26241	28321	30145.7	0.379879	0.233395	0.631909	13090	29716	8193	17000.7	-0.44648	0.46575	0.331847
1216	10.34	193.122	177543	47162	195708	140139	58605	59862	204354	107608	-0.38107	0.654083	0.184367	31368	25431	12558	23120	-2.59964	0.0679268	1.16796	464632	352218	380389	399081	1.50983	0.0109233	1.96164
1217	11.726	193.122	78209	82969	100281	87154	158306	133460	170120	153963	0.820945	0.00627977	2.20206	41004	55415	49655	48692.3	-0.839872	0.00825205	2.08344	111552	77137	84199	90963.7	0.0617235	0.774947	0.110728
1218	13.805	193.123	139178	167055	130377	145538	360917	272899	348651	327490	1.17006	0.0035792	2.44621	88688	74310	54401	72467.3	-1.00599	0.00795843	2.09917	152366	229748	208964	197027	0.437001	0.114926	0.939583
1219	6.035	193.123	10966	12791	10760	11506.7	20607	15078	13988	16558.7	0.525117	0.0783683	1.10586	174965	124348	100859	133392	3.53513	0.00508363	2.29383	5166	12376	26485	14676.7	0.351054	0.640974	0.19316
1220	14.721	193.158	79797	79956	85521	81759	132635	125134	121000	126257	0.626918	0.000333507	3.47689	35359	32107	29427	32298.7	-1.3399	4.14118e-05	4.38288	177594	184028	232566	198064	1.27651	0.0026346	2.57928
1221	19.142	193.159	26034	31232	23714	26994.3	81008	72862	69422	74431.7	1.46326	0.000316245	3.49998	2991	4129	1345	2822.67	-3.25753	0.00051644	3.28698	13102	9338	13796	12079.7	-1.16008	0.00469593	2.32828
1222	18.46	193.159	13734	16051	11248	13678.7	65532	69955	65308	66932.7	2.29078	1.3108e-05	4.88246	2483	6269	2037	3597.33	-1.92693	0.00641417	2.19286	45845	41427	40903	42726	1.64319	0.000156217	3.80627
1223	13.364	193.249	16341	42654	59546	39514.7	365417	274123	353504	331016	3.06644	0.000738798	3.13147	291242	205974	220542	239254	2.59808	0.00238343	2.6228	167182	239294	286452	230977	2.54729	0.00655971	2.18312
1224	38.434	193.973	51678	53207	47612	50833.3	52869	59048	62588	58169.3	0.194484	0.0899231	1.04613	45212	148836	118604	104218	1.03576	0.158197	0.800803	17756	72947	27447	39384.3	-0.368153	0.539711	0.267839
1225	12.886	194.048	21222	8248	40623	23365.3	24283	10584	16957	17275.7	-0.435628	0.582843	0.234448	72209	36145	51070	53142.3	1.18549	0.10175	0.992464	64682	68155	122084	84974.7	1.86266	0.0416349	1.38054
1226	7.16	194.066	105671	115281	95392	105449	110798	111481	111729	111337	0.0783877	0.363667	0.439296	38423	43946	47493	43288.3	-1.2845	0.000599195	3.22243	59340	59834	59966	59714.3	-0.820396	0.0013495	2.86983
1227	8.214	194.102	97916	83299	182922	121380	213833	217657	252689	228061	0.909887	0.033179	1.47914	27343	38696	16667	27569.7	-2.13838	0.041598	1.38093	380762	274284	328776	327942	1.43391	0.00912531	2.03975
1228	2.891	194.118	56971	82647	71298	70306.3	78999	85787	90901	85230	0.277707	0.142495	0.8462	138204	139739	117293	131746	0.906036	0.00407032	2.39037	94306	79445	82772	85508.7	0.282416	0.155005	0.809654
1229	10.354	194.245	388494	452012	474491	438333	162592	258433	198455	206494	-1.08593	0.00365493	2.43712	232788	187992	187888	202890	-1.11133	0.00138382	2.85892	1485461	421486	335805	747585	0.770209	0.451028	0.345796
1230	38.607	194.979	40477	43849	32534	38954.3	78869	63248	79296	73805.3	0.921941	0.00508421	2.29378	144570	131850	105361	127261	1.70794	0.00183146	2.7372	32515	54832	33958	40436	0.0538565	0.861265	0.0648634
1231	11.085	195.061	119249	72518	60450	84073.3	38812	56058	55132	50001.7	-0.749672	0.143906	0.841922	123517	109261	90076	107619	0.356213	0.312273	0.505465	69414	54434	85785	69878.7	-0.266796	0.518749	0.285043
1232	20.445	195.064	45045	40288	22452	35929.3	103908	87309	82305	91175	1.34348	0.00432307	2.36421	4877	8104	7974	6986	-2.36262	0.0141421	1.84949	80337	65254	61947	69180.3	0.9452	0.020237	1.69385
1233	16.378	195.066	85368	131611	274363	163782	153979	144072	143792	147282	-0.153193	0.786529	0.104285	93600	86990	78728	86440.3	-0.921997	0.246638	0.607941	652109	593141	171182	472145	1.52746	0.129314	0.888355
1234	4.529	195.072	25803	36679	16322	26269	107208	73145	87375	89243.7	1.76439	0.00540531	2.26718	61245	38180	26114	41847.3	0.671774	0.25948	0.585897	12450	18139	28405	19665.7	-0.417682	0.428842	0.367703
1235	3.801	195.076	34789	44425	56487	45234.7	72059	88869	72647	77859.3	0.783441	0.0174408	1.75843	46749	38339	42405	42498.7	-0.0900113	0.70516	0.151712	38829	80411	52606	57283	0.340678	0.430244	0.366286
1236	9.911	195.102	211942	216299	126584	184943	74817	79381	108490	87563.7	-1.07867	0.0349815	1.45616	51999	47647	24357	41335.3	-2.16163	0.00918756	2.0368	159562	101374	124162	128367	-0.526804	0.169056	0.771969
1237	6.757	195.112	36442	30738	26470	31217.7	12933	22088	22971	19331.7	-0.691397	0.0512201	1.29056	126408	105831	94574	108939	1.80308	0.00134595	2.87097	141929	80415	110431	110926	1.82916	0.0114216	1.94227
1238	5.829	195.122	74209	74821	110699	86577.3	133681	184360	133347	150464	0.797354	0.0372572	1.42879	115153	103975	78786	99305.7	0.197887	0.474977	0.323327	136217	177466	113892	142526	0.719164	0.0652387	1.18549
1239	13.369	195.137	23326	29094	22234	24885.7	54581	58134	62735	58484.3	1.23274	0.000452947	3.34395	31288	27231	10791	23104.3	-0.107152	0.801119	0.0963031	122049	129111	146997	132720	2.415	0.00015263	3.81636
1240	15.545	195.138	112318	111132	233079	152177	231378	218229	250657	233422	0.617189	0.122101	0.913282	19087	13441	32691	21740.7	-2.80729	0.0331296	1.47978	1793264	911782	1223085	1309378	3.10506	0.0114259	1.94211
1241	14.643	195.138	41332	20955	41158	34482.7	55174	52966	56643	54928.7	0.671688	0.0405001	1.39254	46375	16058	46508	36314.7	0.074681	0.887708	0.0517297	129879	162950	118619	137150	1.99181	0.0023396	2.63086
1242	17.781	195.174	10190	7980	18745	12306	50726	48202	47668	48866.3	1.98948	0.000431523	3.365	6923	16222	22115	15087.7	0.294008	0.640058	0.193781	93184	89839	95654	92893.3	2.91621	2.60042e-05	4.58496
1243	12.556	195.175	44246	42054	131957	72753.3	38771	56618	26202	40531.3	-0.843976	0.355869	0.44871	77135	75425	65224	72595.7	-0.00312991	0.996037	0.00172434	495703	747541	967672	736973	3.34053	0.00890165	2.05053
1244	18.363	195.175	119586	141359	122881	127943	469268	471952	419844	453689	1.8262	5.7828e-05	4.23786	10636	12161	13458	12086	-3.40409	7.05937e-05	4.15123	353280	314802	326798	331628	1.37406	0.000103957	3.98315
1245	2.79	195.214	635045	638237	895603	722963	1457082	1560233	1316316	1.44454e+06	0.998622	0.00294486	2.53094	151963	78699	122013	117559	-2.62053	0.00243058	2.61429	1420576	1889311	1214188	1508026	1.06067	0.0225977	1.64594
1246	11.768	195.422	60214	82413	128126	90252	99190	76739	97307	91079.7	0.0131701	0.970792	0.0128738	14512	6194	19316	13341.7	-2.75802	0.0194665	1.71071	90510	730220	100939	307224	1.76726	0.364885	0.437844
1247	8.586	196.06	359927	321139	394119	358396	242052	230176	256355	242862	-0.561418	0.00670697	2.17347	101078	73721	74588	83130	-2.10811	0.000275239	3.56029	560997	543593	681800	595464	0.732461	0.00799821	2.09701
1248	13.037	196.062	4926	4610	34536	14691.7	19847	21247	10421	17172.7	0.225116	0.824641	0.0837349	13325	8300	14361	11996.3	-0.292405	0.80273	0.0954306	82158	55068	102847	80025.3	2.44546	0.0184979	1.73288
1249	7.614	196.096	132015	163742	204525	166762	63354	66621	76970	68982.7	-1.27348	0.0102407	1.98967	17352	6325	12737	12139	-3.78007	0.00188812	2.72397	21983	153043	132453	102494	-0.702248	0.233078	0.632498
1250	2.9	196.096	229641	398951	271959	300185	386949	334346	206233	309177	0.0425827	0.909074	0.0414009	143969	102892	125445	124103	-1.27431	0.0280278	1.55241	141780	294680	71791	169418	-0.825263	0.19103	0.718899
1251	4.474	196.096	57921	33205	54709	48612.7	91669	89219	86639	89176.7	0.875334	0.00679691	2.16769	23009	16448	11508	16989.3	-1.5167	0.0200307	1.6983	172248	399274	282422	284649	2.54978	0.0232486	1.6336
1252	5.396	196.096	171746	218580	197234	195854	231122	258591	184717	224811	0.198932	0.318835	0.496435	60428	48781	49211	52807.7	-1.89096	0.000526265	3.2788	105811	614045	303241	341033	0.800132	0.383738	0.415965
1253	5.596	196.097	345537	360676	322494	342903	347748	422962	314855	361856	0.0776138	0.605581	0.217828	95020	98986	101271	98426.7	-1.80068	2.65266e-05	4.57632	219652	1132531	520663	624283	0.864398	0.354275	0.45066
1254	2.232	196.108	14916	27912	27796	23542.3	45255	29511	27777	34182	0.537979	0.205044	0.688153	6667	19265	9931	11955.3	-0.977603	0.113284	0.945831	8917	61724	31093	33912.3	0.526553	0.54997	0.259661
1255	5.65	196.224	351938	366893	327309	348714	353904	429970	319817	367898	0.0772602	0.608251	0.215917	95339	98741	101271	98451.3	-1.82456	2.79377e-05	4.55381	480775	2996715	1178581	1.55202e+06	2.15403	0.183889	0.735445
1256	8.353	196.225	498575	624092	931740	684803	196760	187528	243229	209173	-1.71099	0.0215115	1.66733	11199	7184	6048	8144.67	-6.39369	0.00626195	2.20329	571144	713048	803296	695830	0.0230458	0.943164	0.0254127
1257	8.801	196.225	51949	24562	50326	42280	28600	26595	27371	27523	-0.619338	0.172264	0.763807	8660	15143	8911	10905.7	-1.9549	0.0262968	1.5801	59301	554359	698101	437255	3.37043	0.111032	0.954552
1258	15.552	196.267	13939	13782	28674	18799.3	33008	30506	33252	32256.3	0.778901	0.055049	1.25925	9318	3945	3609	5625	-1.74076	0.0668789	1.17471	266464	141572	177837	195292	3.37688	0.00919653	2.03638
1259	14.803	196.575	1817	577	2128	1508.33	1810	953	880	1215.33	-0.311603	0.628465	0.201719	15132	16939	42496	24856.7	4.04261	0.057656	1.23916	916	224	237	460	-1.71325	0.11704	0.931665
1260	2.824	197.048	38605	35289	63737	45878	145010	157666	148644	150441	1.71332	0.000426283	3.3703	72215	106829	83318	87455	0.930738	0.0377098	1.42355	149604	159488	82541	130545	1.50868	0.0303992	1.51714
1261	12.098	197.117	120706	148916	83979	117868	69428	65817	76547	70598.3	-0.739466	0.068225	1.16606	25594	71645	29517	42253	-1.48005	0.034012	1.46837	55750	35057	55825	48878.3	-1.26991	0.0261866	1.58192
1262	12.906	197.118	97415	107922	68427	91255.7	73425	56361	78633	69474	-0.393441	0.184274	0.734537	73173	50505	49150	57610.3	-0.663587	0.0761562	1.11829	23634	37600	38461	33232.7	-1.45731	0.0104115	1.98249
1263	10.853	197.118	169401	119112	33893	107470	28150	18235	30064	25484	-2.07627	0.107939	0.966822	111894	143296	133378	129524	0.269286	0.616013	0.21041	16580	34358	103521	51487.3	-1.06164	0.304918	0.515817
1264	9.426	197.127	81871	73759	104698	86777	78888	90670	77345	82302	-0.0763852	0.682743	0.165743	62586	85402	85241	77744	-0.158581	0.492374	0.307705	93531	109300	125591	109475	0.335217	0.158033	0.801253
1265	13.741	197.132	33134	47973	40496	40535.3	75584	49289	74180	66352	0.71096	0.0539831	1.26774	37126	63652	42603	47794.7	0.23767	0.471966	0.32609	7935	20718	25766	18140.7	-1.15995	0.0303905	1.51726
1266	16.01	197.153	85601	88118	24056	65926	8270	17006	12826	12701.7	-2.37583	0.0651715	1.18594	19241	52378	35156	35592.7	-0.889268	0.258164	0.588104	132266	146868	162300	147146	1.15833	0.023115	1.63611
1267	11.61	197.153	98211	75657	209885	127919	33639	47713	52493	44616	-1.51959	0.117585	0.929649	85000	74562	42827	67464	-0.923037	0.235984	0.627118	29199	16567	37548	27772.3	-2.20351	0.0753593	1.12286
1268	20.556	197.188	1840	1747	2281	1957	29599	5137	9723	14820.7	2.92089	0.161857	0.790867	62928	64008	44186	57041.7	4.8653	0.00102382	2.98978	21946	14392	3225	13188.7	2.75258	0.107893	0.967005
1269	2.304	197.195	246462	271052	112602	210040	126258	136479	114983	125908	-0.738296	0.165236	0.781895	203705	210584	161358	191883	-0.130432	0.742609	0.12924	37743	48084	51946	45925.3	-2.1933	0.0293471	1.53243
1270	5.791	197.225	20183	14685	38993	24621.3	25479	30173	27580	27745	0.172319	0.697817	0.156258	74146	97484	119580	97071	1.97913	0.00854244	2.06842	104005	386276	197172	229152	3.21832	0.0701832	1.15377
1271	11.426	197.551	44937	83385	63831	64052	134954	64930	66710	88865.7	0.472383	0.387016	0.412271	67409	79892	87888	78397.3	0.291561	0.318395	0.497034	7890	16410	7953	10752	-2.57464	0.00963847	2.01599
1272	11.968	197.552	9375	15226	5009	9871	2338	3831	2984	3052	-1.69344	0.0848132	1.07154	39719	50949	32210	40960.3	2.05296	0.00740339	2.13057	231	323	485	347.333	-4.8288	0.0323818	1.4897
1273	14.078	197.554	5238	3625	5617	4827.67	1723	4367	2277	2790	-0.791061	0.113947	0.943298	27171	20306	27049	24843	2.36344	0.00104089	2.98259	266	195	261	241.667	-4.32024	0.00168748	2.77276
1274	7.432	198.075	151379	195243	194929	180518	73074	121192	86461	93576.7	-0.947922	0.0131252	1.88189	89028	107350	50162	82181	-1.13527	0.0115725	1.93657	57115	65260	73825	65401	-1.46476	0.00169016	2.77207
1275	7.917	198.112	113472	132735	135859	127356	203618	245601	228752	225991	0.827397	0.00217642	2.66226	74593	58661	35536	56264.3	-1.17858	0.00594444	2.22589	81118	92534	86972	86875.7	-0.551847	0.0063749	2.19553
1276	13.257	198.15	14767	15894	15555	15406.3	11765	8575	12508	10950.3	-0.492549	0.0235884	1.6273	19474	52741	32239	34819	1.17635	0.115815	0.936235	49809	6836	9526	22058	0.517778	0.657288	0.182244
1277	2.532	198.225	1387318	1906485	1469949	1.58792e+06	2028246	2296080	2183523	2169284	0.450082	0.031331	1.50403	3663584	3278244	2511316	3151049	0.988695	0.0140505	1.85231	4843001	2535901	2135783	3.17156e+06	0.998057	0.138984	0.857036
1278	2.106	198.252	499629	308448	318374	375485	127156	88499	90891	102183	-1.8776	0.0125283	1.90211	149599	103412	99621	117545	-1.67554	0.015879	1.79918	129122	276346	103644	169705	-1.14572	0.0665455	1.17688
1279	1.87	198.939	32479	32697	26668	30615.7	36658	56300	33230	42063.7	0.458305	0.199353	0.700377	52606	18511	34928	35349.3	0.207413	0.661884	0.179218	45530	26409	29573	33838.3	0.144388	0.632668	0.198824
1280	38.38	199.002	24914	23595	27538	25350	36478	26876	26276	29877.7	0.237082	0.265728	0.575563	42979	43095	51785	45954	0.858205	0.00278368	2.55538	24568	18389	20084	21014.7	-0.270589	0.117297	0.930714
1281	7.793	199.06	121595	109097	94506	108400	130876	158629	170582	153363	0.500584	0.0334505	1.4756	71187	14919	29965	38691.3	-1.48629	0.0198151	1.703	105323	97463	156567	119785	0.144082	0.601661	0.220648
1282	8.519	199.06	286171	255868	144709	228917	177346	181454	206036	188280	-0.281947	0.407255	0.390134	477289	433738	407196	439409	0.940739	0.0115002	1.93929	97063	36407	38542	57338.3	-1.99725	0.0223192	1.65132
1283	9.207	199.06	134761	131539	158730	141678	79407	68183	58854	68815.7	-1.0418	0.00221214	2.65519	67293	68628	76174	70699.3	-1.00284	0.0014048	2.85239	118793	143064	166545	142802	0.0114005	0.94813	0.0231321
1284	10.841	199.109	36181	33530	28037	32583.7	35505	18689	30073	28090	-0.214092	0.460125	0.337125	46666	31737	42074	40160	0.30161	0.206041	0.686047	64766	28580	34538	42629	0.387686	0.430056	0.366475
1285	15.739	199.111	43295	38518	64055	48623.7	92975	66916	65127	75007	0.625367	0.0915543	1.03832	136638	53741	127746	106043	1.12491	0.104354	0.981492	9987	3993	7801	7261.33	-2.74335	0.00674494	2.17102
1286	16.657	199.111	136403	126413	142363	135061	125062	126903	99974	117314	-0.203232	0.146063	0.835458	406209	281892	415808	367971	1.44598	0.0058101	2.23582	5907	9193	11103	8735.33	-3.9506	1.33846e-05	4.8734
1287	11.502	199.111	47959	46714	14105	36260.3	35774	47500	19341	34206	-0.0841428	0.888599	0.0512944	105128	131462	105318	113970	1.65219	0.00531383	2.27459	16571	72364	19175	36037.7	-0.00888658	0.992157	0.00341979
1288	14.855	199.112	85421	62834	54948	67735.3	35703	28383	23323	29137.3	-1.21704	0.0170565	1.76811	180810	155716	147905	161478	1.25336	0.00225138	2.64755	10356	6950	9791	9033.33	-2.90658	0.00308581	2.51063
1289	10.226	199.143	72917	74489	101603	83004	22500	56245	34016	37588	-1.14291	0.0288074	1.5405	130702	44883	70621	82069.7	-0.0163318	0.974127	0.0113844	71040	81804	72432	75093	-0.144502	0.46923	0.328614
1290	12.222	199.147	79019	55171	91382	75191.7	83612	96464	95347	91808.7	0.288058	0.218492	0.660564	118640	90581	123533	110919	0.560862	0.0729249	1.13712	70411	28503	70141	56352.7	-0.416089	0.342697	0.46509
1291	23.748	199.147	18035	14573	16248	16286.3	45184	40828	41682	42565.7	1.38603	9.43447e-05	4.02528	268	601	386	419.333	-5.27942	9.37845e-05	4.02787	592	752	1427	924.667	-4.13858	0.000118529	3.92618
1292	14.145	199.147	69028	59916	94644	74530.3	58093	58522	56431	57683	-0.369682	0.181062	0.742172	55247	36900	35510	42553.3	-0.808556	0.0585594	1.2324	22626	19884	20665	21059.3	-1.82337	0.00684872	2.16439
1293	28.324	199.148	47248	22468	89139	52952.7	35781	47247	35368	39466.3	-0.424081	0.534003	0.272457	4259	1067	1564	2297.67	-4.52646	0.0600394	1.22156	570	199	250	340.667	-7.2802	0.053868	1.26867
1294	20.518	199.148	25264	28192	31437	28298.7	80355	80168	75819	78781.7	1.47713	2.63085e-05	4.5799	6986	9464	5184	7212.33	-1.9722	0.000630176	3.20054	41598	26657	29517	32591.7	0.203769	0.431595	0.364924
1295	14.624	199.148	97712	72033	130596	100115	196225	156579	177815	176874	0.821069	0.0199055	1.70103	10820	14119	19664	14868.7	-2.75131	0.00763805	2.11702	22093	24388	24724	23736	-2.0765	0.0108124	1.96608
1296	17.922	199.149	42459	36100	73499	50687	49062	49061	45583	47903	-0.0814998	0.822297	0.0849713	9726	4687	3377	5931	-3.09527	0.0187678	1.72659	4816	2693	10020	5844	-3.11659	0.0188701	1.72423
1297	17.056	199.241	42763	6438	60946	36716.7	9772	7185	43420	20126.7	-0.867327	0.449731	0.347047	411237	22485	419371	284365	2.95324	0.133741	0.873734	6399	2990	8507	5966.33	-2.62152	0.128812	0.890044
1298	8.291	199.245	105896	111003	131487	116130	80868	95096	106941	94302.7	-0.300366	0.114831	0.939941	488043	440617	414427	447697	1.94679	0.000132721	3.87706	117976	113507	117721	116402	0.00338341	0.974291	0.0113112
1299	13.26	199.276	63513	46446	74212	61391.3	77704	82468	74502	78225.7	0.349607	0.115891	0.93595	307857	277362	262831	282684	2.20309	0.000141125	3.8504	64561	45681	43544	51263	-0.260117	0.38882	0.410251
1300	5.186	200.091	78223	96257	157059	110514	118397	96660	139708	118256	0.0976842	0.787728	0.103624	197821	153059	132009	160964	0.542509	0.176164	0.754082	25297	26302	22762	24788	-2.15652	0.0229381	1.63944
1301	7.659	200.091	91774	51165	42048	61663.3	67456	75479	64630	69189.3	0.166137	0.655226	0.183609	58204	104923	25580	62903.3	0.0287236	0.966362	0.0148602	153008	74821	120098	115977	0.91135	0.117876	0.928575
1302	3.797	200.103	98930	119592	78953	99159.3	109800	95464	78861	94709.3	-0.066242	0.777914	0.109068	87602	60554	63714	70624.3	-0.489583	0.120643	0.918499	72305	118723	94179	95070	-0.0607584	0.82971	0.0810736
1303	11.528	200.127	17066	8045	26745	17286.3	30200	26677	34345	30408.3	0.814835	0.0878097	1.05646	16291	17798	9153	14415	-0.262061	0.658367	0.181532	138278	128557	185246	150695	3.12392	0.00188838	2.72391
1304	7.2	200.128	39127	46394	79427	54983.7	48972	52675	60557	54069	-0.0242014	0.946724	0.0237766	61599	50262	54281	55381.7	0.0104054	0.976752	0.0102157	67786	41464	71673	60308.7	0.133362	0.750242	0.124799
1305	13.193	200.144	13376	19846	33581	22268.7	64605	64323	90492	73141	1.71567	0.00843865	2.07373	73714	57654	65007	65459.3	1.55558	0.00462489	2.3349	4616	9687	16232	10179.3	-1.12937	0.151909	0.818416
1306	24.109	200.201	14318	9357	19795	14491	17440	74522	33837	41934	1.53296	0.186512	0.729293	5566	4616	4481	4888.67	-1.56764	0.0340129	1.46836	25681	12020	10847	16183.7	0.159381	0.778858	0.108542
1307	2.852	200.232	510830	608847	409328	509669	486687	583792	452461	507648	-0.00573401	0.978265	0.00954354	388185	312212	361494	353965	-0.525956	0.0652446	1.18546	258630	325331	243332	275765	-0.88612	0.0204561	1.68918
1308	2.602	200.401	509440	390244	396389	432025	375164	411417	386468	391017	-0.143883	0.365371	0.437266	364977	323192	329116	339096	-0.349422	0.0854656	1.06821	285517	298127	224855	269501	-0.680827	0.0223091	1.65152
1309	5.389	201.039	125360	157359	263943	182222	60739	83208	66897	70282.3	-1.37446	0.0576702	1.23905	52441	39728	31364	41178.7	-2.14573	0.0290689	1.53657	88838	161113	137820	129258	-0.495441	0.322778	0.491097
1310	2.643	201.058	51232	8807	65918	41986.7	12985	72035	23291	36104.7	-0.217746	0.825518	0.0832734	95712	82038	89018	88923.7	1.08264	0.0557377	1.25385	52075	49343	46804	49408.3	0.234823	0.688181	0.162297
1311	6.421	201.078	70631	47328	146337	88099.7	25452	33184	20665	26434.7	-1.73671	0.109922	0.958915	20118	36257	35024	30467.3	-1.53187	0.130239	0.885261	104959	89403	90860	95075	0.109929	0.829195	0.0813431
1312	15.26	201.112	135419	108790	258582	167598	181568	162357	174862	172930	0.0451832	0.914197	0.0389601	33078	118415	144239	98578.3	-0.765662	0.293091	0.532997	41164	68197	72828	60730.7	-1.46451	0.0862028	1.06448
1313	8.088	201.123	118229	140680	74891	111268	88873	40839	107461	79058.7	-0.493039	0.309416	0.509458	152550	128600	93035	124729	0.164766	0.630896	0.200043	325580	90900	35800	150761	0.438229	0.686419	0.163411
1314	14.943	201.126	143823	134522	147925	142091	163635	160804	77508	133983	-0.0847616	0.790347	0.102182	323145	280220	270035	291134	1.03487	0.000881493	3.05478	44211	36012	37503	39243	-1.85631	2.57811e-05	4.5887
1315	14.371	201.127	188078	203934	151467	181161	199716	180151	198732	192867	0.0903391	0.524025	0.280648	511403	603053	458679	524379	1.53334	0.00158003	2.80134	109855	106693	125057	113869	-0.66989	0.0152358	1.81713
1316	16.629	201.127	138986	129384	138031	135468	163255	170281	145079	159539	0.23596	0.041163	1.38549	419840	297389	407824	375019	1.46901	0.0035921	2.44465	126109	137525	90977	118205	-0.196665	0.294885	0.530347
1317	18.984	201.128	12745	25813	21385	19982	117594	106662	21834	82031	2.03747	0.111698	0.951955	89228	119787	72327	93781.7	2.2306	0.00687709	2.1626	67881	34685	48474	50347.7	1.33322	0.0428286	1.36827
1318	31.857	201.16	9417	5018	20880	11772.7	35319	28845	21189	28452	1.27309	0.0558172	1.25323	1945	1659	1190	1599	-2.8802	0.0980356	1.00862	321	200	245	256.333	-5.52128	0.0715351	1.14548
1319	11.673	201.163	92064	101344	278341	157251	105351	96889	101506	101250	-0.635149	0.408113	0.38922	382801	255132	277738	305225	0.956805	0.10993	0.958883	95035	86156	114297	98497	-0.674914	0.391207	0.407594
1320	10.923	201.163	120916	97716	101689	106775	125079	119878	122535	122498	0.198193	0.0981727	1.00801	195417	152796	295451	214556	1.00678	0.0658104	1.18171	142961	114150	144344	133819	0.325717	0.0904457	1.04361
1321	20.108	201.163	35133	21657	66891	41228	84545	73958	71180	76562	0.893004	0.0652552	1.18538	6969	11405	8806	9061	-2.18588	0.0753321	1.12302	15239	24409	24170	21273.7	-0.954556	0.220181	0.65722
1322	12.025	201.163	220910	221426	216715	219685	135252	124298	131953	130502	-0.751362	1.52594e-05	4.81646	481391	259479	353826	364900	0.732066	0.0868901	1.06103	145118	79449	104308	109626	-1.00284	0.00458727	2.33845
1323	12.414	201.164	238276	236153	211531	228654	466162	401246	413177	426863	0.900604	0.000799721	3.09706	378286	310621	337371	342094	0.581223	0.00615091	2.21106	396660	259638	361740	339347	0.569593	0.0578329	1.23783
1324	10.188	201.164	89352	94272	38796	74141	33284	39113	64831	45743.7	-0.6967	0.232593	0.633404	120892	113830	98651	111125	0.583844	0.122056	0.91344	84137	97368	60306	80604.7	0.120592	0.771321	0.112765
1325	13.235	201.164	35009	138344	107368	93574.7	187130	201999	168622	185918	0.990477	0.0451742	1.34511	331296	264105	372650	322685	1.78594	0.00649545	2.18739	132617	242799	212785	196068	1.06716	0.0846899	1.07217
1326	19.413	201.164	28954	31347	39590	33298	107132	95362	90885	97794	1.55431	0.000376696	3.42401	20619	17731	10139	16164	-1.04265	0.0188189	1.7254	132935	102002	141610	125517	1.91437	0.00176951	2.75215
1327	17.95	201.164	58032	59659	89460	69051.3	49436	44299	53831	49189.7	-0.489314	0.133713	0.873827	18459	12593	11183	14079.3	-2.29409	0.00626475	2.2031	58450	47950	61680	56027.7	-0.30153	0.302902	0.518697
1328	9.965	201.164	16426	20552	22364	19781.7	23539	20218	34592	26117.3	0.400844	0.247814	0.605874	234127	210956	213377	219488	3.4719	1.22078e-05	4.91336	46775	44471	117002	69417	1.81113	0.106064	0.974433
1329	16.271	201.183	26621	67870	96817	63770.3	46730	50435	90124	62430.7	-0.0306306	0.959268	0.0180603	133998	42292	134910	103734	0.701936	0.33925	0.46948	108706	137525	17224	87819.3	0.461653	0.594117	0.226128
1330	7.79	201.253	15824	17299	15655	16260.3	24432	14360	23212	20669	0.346112	0.242338	0.615578	152832	69475	107318	109876	2.75645	0.0177803	1.75006	332942	28857	60502	140768	3.11389	0.266596	0.574146
1331	4.98	201.552	4517	4755	7559	5611.33	23905	20899	30275	25027.3	2.15709	0.00269549	2.56936	551	205	204	321	-4.1277	0.00577337	2.23857	15624	26364	28775	23588.7	2.07168	0.0124181	1.90595
1332	4.916	202.069	84228	87434	160131	110599	131592	144436	174568	150200	0.441548	0.228313	0.641469	145158	51564	78930	91885	-0.267433	0.641636	0.192711	112626	124281	103753	113554	0.0380488	0.913266	0.0394025
1333	7.869	202.107	9941	26650	17030	17874.7	43028	40229	34509	39256.3	1.13501	0.0172256	1.76382	98679	72777	46186	72548.3	2.02103	0.0263724	1.57885	42916	67235	64090	58081.3	1.70016	0.0112757	1.94786
1334	6.846	202.143	343098	378368	613695	445055	656308	543446	645651	615136	0.466923	0.138964	0.857099	242130	260410	192982	231842	-0.940843	0.0710036	1.14872	207679	550719	343435	367279	-0.277107	0.584664	0.233093
1335	11.029	202.144	18987	11534	12881	14468.3	21719	33952	71065	42246.3	1.54593	0.137935	0.860324	36803	37906	83435	52715.7	1.86533	0.0695249	1.15786	127732	88752	123924	113470	2.97134	0.00142513	2.84614
1336	11.227	202.144	21212	23629	17652	20832	28614	28925	28180	28574	0.455902	0.0114592	1.94084	129339	79857	59538	89579	2.10436	0.0297909	1.52592	157384	91078	86371	111612	2.42162	0.0168426	1.77359
1337	38.587	202.179	27309	42840	46926	39026	49585	99039	29171	59266	0.602769	0.4015	0.396314	206279	154409	173720	178137	2.19048	0.00102778	2.9881	28301	34104	21746	28051.3	-0.476366	0.189998	0.72125
1338	8.388	202.211	317993	300897	350476	323123	392608	405473	388798	395627	0.292059	0.00923284	2.03466	222278	143925	121869	162692	-0.989943	0.00895533	2.04792	110760	171771	130205	137580	-1.23182	0.00131125	2.88231
1339	6.468	202.238	726890	690976	618795	678888	648578	624880	639338	637600	-0.0905227	0.273104	0.563673	181119	196176	170154	182484	-1.8954	0.00010935	3.96118	556328	920635	807571	761512	0.165694	0.502527	0.29884
1340	16.656	203.069	379011	313306	350461	347594	288696	330162	263871	294244	-0.240389	0.120601	0.918648	1235707	890034	1272853	1.13287e+06	1.7045	0.00312275	2.50546	82091	81558	86713	83455	-2.05833	0.000158211	3.80076
1341	14.896	203.069	159297	121169	175350	151940	160298	226549	227242	204697	0.429994	0.126521	0.897838	638863	650509	491264	593546	1.96586	0.00119287	2.92341	252275	191206	222051	221845	0.546053	0.0427849	1.36871
1342	15.732	203.07	276608	187167	328434	264071	226788	218062	234278	226377	-0.222197	0.415356	0.38158	531094	226068	429520	395562	0.582979	0.253667	0.595736	36555	55210	51063	47610.3	-2.47158	0.00652628	2.18533
1343	10.76	203.07	88500	79435	80287	82741.7	68805	80196	66948	71984	-0.200938	0.100187	0.999187	327575	257989	263741	283103	1.77464	0.000876731	3.05713	17658	24090	21906	21219	-1.96326	5.82663e-05	4.23458
1344	11.42	203.07	168281	156537	172275	165699	107356	109984	97331	104891	-0.659667	0.000567751	3.24584	432137	456475	363704	417440	1.33301	0.000867052	3.06196	13366	19322	9860	14183.7	-3.54626	1.01148e-05	4.99504
1345	9.698	203.094	80073	103321	108554	97317	31747	81435	99087	70757.3	-0.459812	0.293412	0.532522	150954	135585	181256	155933	0.680159	0.0215993	1.66556	26377	63262	36462	42034.7	-1.21111	0.0170851	1.76738
1346	9.197	203.106	11361	10226	15531	12373.7	26403	14939	9167	16837.3	0.444391	0.448335	0.348398	271223	227532	245685	248148	4.32585	5.07119e-05	4.29489	11428	14934	17150	14505	0.229277	0.409986	0.387231
1347	13.276	203.118	166045	182426	402839	250438	367262	257291	320957	315171	0.331683	0.477697	0.320847	228207	156633	154069	179637	-0.479364	0.426787	0.369789	968576	1064826	1118573	1.05066e+06	2.06877	0.000813019	3.0899
1348	8.029	203.129	97647	92104	95233	94995.7	21857	19256	19899	20338.3	-2.22366	1.95348e-06	5.70919	43357	84025	29037	52140.7	-0.865453	0.0606992	1.21682	14012	23885	39682	25860.7	-1.8771	0.000828887	3.0815
1349	3.857	203.138	132287	134900	169065	145418	140198	192196	156711	163036	0.164981	0.414794	0.382167	39034	75781	31274	48697.3	-1.57829	0.00594865	2.22558	55191	120254	37810	71086	-1.03257	0.0552948	1.25732
1350	7.448	203.138	328815	363267	296186	329424	360007	383563	320591	354721	0.106742	0.396936	0.40128	45025	124263	57159	75483.3	-2.12571	0.00126124	2.8992	145816	211480	163182	173494	-0.925061	0.00482594	2.31642
1351	2.917	203.139	305553	392800	338165	345507	457692	482341	396513	445516	0.366763	0.050069	1.30043	121699	122992	128892	124529	-1.47224	0.000982769	3.00755	220021	344427	173965	246139	-0.489244	0.155781	0.807485
1352	5.495	203.139	325865	355030	467148	382682	602783	622672	488293	571250	0.577977	0.0348699	1.45755	174188	102576	100805	125857	-1.60436	0.00651372	2.18617	369780	451160	230107	350350	-0.127349	0.698304	0.155956
1353	5.853	203.139	110083	109105	93827	104339	113620	134533	102786	116981	0.164987	0.302916	0.518678	68353	50477	14292	44375	-1.23346	0.0231685	1.6351	89073	85270	44462	72936	-0.51658	0.108014	0.966522
1354	5.074	203.139	229134	246529	241584	239083	297247	381242	246601	308364	0.367122	0.155123	0.809324	39754	93401	95905	76354.3	-1.64673	0.00102694	2.98846	203754	248144	94580	182160	-0.392305	0.282864	0.548423
1355	14.458	203.143	189951	160729	288331	213005	226049	167694	142638	178795	-0.252581	0.496867	0.30376	223272	202721	178642	201546	-0.0797759	0.792234	0.101147	39915	36044	45437	40466.3	-2.39609	0.0111674	1.95205
1356	11.185	203.143	206281	132279	456186	264916	331909	257678	325698	305096	0.203726	0.710639	0.148351	227533	184161	195620	202439	-0.38805	0.561674	0.250516	36309	18755	9073	21380	-3.6312	0.068425	1.16479
1357	18.38	203.179	123554	85527	139502	116195	125673	139892	166669	144079	0.310308	0.236081	0.626938	122303	83627	104700	103544	-0.166304	0.552377	0.257764	163235	157909	167135	162761	0.4862	0.0455236	1.34176
1358	26.009	203.179	30760	21815	68210	40262.7	93285	95885	104546	97906.3	1.28196	0.0168923	1.77231	3578	5389	5555	4841.67	-3.05587	0.0674785	1.17083	1959	790	647	1133	-5.15122	0.0512505	1.2903
1359	20.883	203.179	45846	46253	110499	67533.7	96565	91305	94573	94148.7	0.479334	0.284175	0.546414	16502	17164	13195	15621.3	-2.11209	0.0733601	1.13454	65079	109942	65158	80060.7	0.245487	0.657138	0.182344
1360	23.099	203.179	12237	4935	41438	19537.7	103137	79705	84302	89049	2.18834	0.00632561	2.1989	3131	2789	5750	3891	-2.32805	0.234609	0.629656	33587	18173	18455	23406	0.26062	0.768123	0.114569
1361	30.174	203.18	24776	16558	83759	41698.7	52684	53699	53489	53291.7	0.353909	0.613019	0.212526	3274	5318	2686	3760.33	-3.47107	0.147725	0.830547	1424	2603	969	1666.33	-4.64525	0.131595	0.880762
1362	30.862	203.18	37615	13662	52736	34672	52692	79336	54702	62244.3	0.844171	0.124911	0.903399	6879	2902	23532	11105.3	-1.64252	0.144369	0.840527	2129	3847	3198	3059	-3.50264	0.0500027	1.30101
1363	19.023	203.18	225883	91665	130204	149252	215065	221148	206490	214235	0.521449	0.180643	0.74318	750799	563607	666549	660319	2.14542	0.00160807	2.79369	161058	159402	156347	158937	0.090705	0.82025	0.0860535
1364	16.515	203.199	418500	458760	588026	488430	799278	732259	747829	759790	0.637449	0.00785153	2.10505	1263865	906277	1298366	1.15617e+06	1.24313	0.00785813	2.10468	366144	337162	256698	320002	-0.610068	0.0501315	1.29989
1365	8.998	203.232	43227	47940	55602	48924	37010	50255	58124	48464	-0.0136289	0.951711	0.0214948	460859	360221	338201	386428	2.98159	0.000881281	3.05489	36279	40624	56190	44365.3	-0.14111	0.552483	0.257681
1366	12.712	203.248	119018	108416	388697	205378	344529	261054	354859	320148	0.640459	0.299646	0.523391	387559	328207	317724	344498	0.746213	0.213979	0.669629	159206	163043	195870	172707	-0.249952	0.741626	0.129815
1367	13.086	203.248	247642	173804	414381	278610	369617	322895	348695	347070	0.31698	0.398054	0.400058	88014	72000	70810	76942.3	-1.8564	0.047553	1.32282	987486	1086548	1144277	1.07277e+06	1.94502	0.000717863	3.14396
1368	7.248	203.269	7656	364376	298388	223474	365114	134311	315871	271766	0.282258	0.729369	0.137053	73307	55184	29517	52670.3	-2.08505	0.196448	0.706751	145617	214430	164016	174689	-0.355323	0.684284	0.164764
1369	17.056	203.415	117004	105732	176514	133084	959319	248930	114969	441074	1.72868	0.306433	0.513664	314788	61716	89194	155234	0.222101	0.803055	0.0952546	147948	232741	270932	217208	0.706736	0.118635	0.925785
1370	18.036	204.086	73920	75075	130508	93168.7	187586	138711	166424	164241	0.8179	0.0386489	1.41286	6469	2492	5125	4696.33	-4.31024	0.0091128	2.04035	37840	28419	27804	31355.3	-1.57113	0.0310421	1.50805
1371	15.398	204.086	132602	115675	220333	156204	268150	242713	267631	259499	0.732295	0.0368205	1.43391	43893	32238	36814	37649.3	-2.05274	0.0220552	1.65649	281609	245070	314577	280420	0.844153	0.0311848	1.50606
1372	5.318	204.086	45068	54066	56412	51849.7	101657	93929	101668	99085.7	0.934342	0.000394681	3.40375	23816	12679	25467	20655	-1.32784	0.0041628	2.38061	80647	125436	109394	105160	1.02018	0.0170415	1.76849
1373	13.397	204.087	166744	138990	274642	193460	323090	280227	320581	307967	0.670743	0.0585721	1.23231	36041	32812	30345	33067	-2.54857	0.01794	1.74618	12341	195469	204413	137409	-0.49356	0.496535	0.30405
1374	14.206	204.087	285552	282166	444595	337439	408678	501768	460776	457075	0.437806	0.11682	0.932484	41911	45891	43341	43715.3	-2.94841	0.005399	2.26769	78381	42664	43968	55005.3	-2.61698	0.00674767	2.17085
1375	16.103	204.087	895095	771118	1464028	1.04341e+06	1446685	1271876	1443371	1.38731e+06	0.410979	0.194674	0.710693	23144	15701	18502	19116.7	-5.77034	0.00864053	2.06346	9600	20361	24742	18235.3	-5.83843	0.00861968	2.06451
1376	3.781	204.087	97222	107636	139774	114878	147089	148442	142277	145937	0.345239	0.0743713	1.12859	66719	62285	74857	67954.7	-0.757462	0.0244165	1.61232	107076	162165	81281	116842	0.0244481	0.945672	0.0242594
1377	14.383	204.087	399433	315037	409018	374497	551354	493342	557458	534052	0.512027	0.0115991	1.93558	8064	21077	43341	24161.7	-3.95416	0.000375785	3.42506	47777	32869	51001	43883.3	-3.09321	0.000404506	3.39307
1378	5.926	204.122	55401	55375	28704	46494.3	107692	113757	102820	108091	1.21712	0.00284961	2.54521	179322	156610	169802	168579	1.8583	0.00038387	3.41582	122092	129591	117393	123026	1.40384	0.0013298	2.87621
1379	7.949	204.123	51674	37529	151354	80186.7	11477	29285	16765	19176.7	-2.06401	0.167244	0.776649	20759	20793	11622	17725.7	-2.17752	0.157285	0.803313	37934	148467	67292	84565.3	0.076704	0.932736	0.0302415
1380	6.735	204.123	30139	37363	60822	42775.7	32530	24151	19344	25342.7	-0.755222	0.157218	0.803497	124719	145262	113026	127670	1.57756	0.00301582	2.52059	29719	18635	32055	26804	-0.674342	0.190505	0.720094
1381	10.451	204.123	149259	202795	145117	165725	128934	139639	144898	137825	-0.265954	0.21904	0.659477	24561	12771	17235	18190	-3.18757	0.00145018	2.83858	110560	114198	151293	125351	-0.402811	0.149655	0.82491
1382	2.628	204.123	1105121	1155150	2294372	1.51822e+06	3116784	2923234	2634060	2.89136e+06	0.929372	0.029225	1.53425	938702	599870	770629	769735	-0.979943	0.134991	0.869696	1815836	6420156	2528876	3.58829e+06	1.24092	0.235137	0.628679
1383	13.87	204.217	457499	429265	579789	488852	829284	679980	774202	761156	0.638795	0.0127735	1.89369	13797	33531	16244	21191.7	-4.52783	0.000554747	3.2559	43905	25844	60585	43445.7	-3.49211	0.000707223	3.15044
1384	18.312	204.217	805688	731033	1700344	1.07902e+06	2426581	2040048	2328922	2.26518e+06	1.0699	0.0233911	1.63095	11548	10270	7659	9826.67	-6.77881	0.026453	1.57753	22641	23132	18603	21459.7	-5.65195	0.0273772	1.56261
1385	16.004	204.218	910801	785760	1491658	1.06274e+06	1474456	1294278	1470945	1.41323e+06	0.411204	0.195033	0.709893	11544	15701	18502	15250	-6.12284	0.00854551	2.06826	9600	20361	316804	115589	-3.20071	0.0167843	1.7751
1386	16.569	204.222	213865	54988	259396	176084	329191	295712	284292	303066	0.783368	0.11576	0.936442	188619	131977	196052	172217	-0.0320363	0.955535	0.0197533	157752	149777	145012	150848	-0.223168	0.705131	0.15173
1387	10.84	204.254	8279	204734	10318	74444.7	27046	28675	27811	27845	-1.41875	0.513971	0.289061	57117	39060	47357	47845.7	-0.63778	0.704857	0.151899	20123	46577	48113	38272	-0.959879	0.611637	0.213506
1388	14.827	204.56	20571	51962	50353	40963	43003	51275	41052	45111	0.139158	0.717421	0.144226	60248	63076	41759	55028.7	0.425862	0.313157	0.504238	390	2520	430	1114.33	-5.20007	0.0176134	1.75416
1389	20.413	205.085	41028	40975	39613	40539.7	78010	80604	64481	74366	0.875309	0.00252736	2.59733	23523	24753	21573	23284	-0.799995	7.58752e-05	4.1199	62947	52424	51935	55769.7	0.460146	0.0136382	1.86524
1390	15.025	205.085	156716	155444	129673	147279	145219	145770	134648	141880	-0.0538772	0.601125	0.221035	386908	325394	373764	362023	1.29753	0.00048506	3.3142	86785	132303	163940	127677	-0.20605	0.461026	0.336275
1391	11.034	205.086	69148	61840	75212	68734.3	72956	82139	68011	74369.7	0.113683	0.376047	0.424757	581909	379652	393971	451845	2.71673	0.00420941	2.37578	21292	19682	37837	26271.3	-1.38754	0.00367471	2.43478
1392	26.946	205.086	837329	702420	418093	652615	415644	871369	549028	612015	-0.0926659	0.835474	0.078067	465002	283922	356401	368443	-0.824792	0.101798	0.992259	301259	243861	222628	255917	-1.35056	0.0343772	1.46373
1393	8.172	205.096	149836	232438	254990	212422	95552	124125	94027	104569	-1.02248	0.0320836	1.49372	295889	87044	229167	204034	-0.0581235	0.909606	0.0411464	78169	90983	98688	89281	-1.25051	0.0193211	1.71397
1394	8.677	205.109	42666	57076	81357	60367.3	51277	50341	44068	48563	-0.313911	0.363221	0.439829	242230	178702	222891	214609	1.82987	0.00215343	2.66687	29004	29624	28955	29195.3	-1.04803	0.0508177	1.29399
1395	14.301	205.121	78279	72555	76475	75770.7	97646	87014	68181	84281.3	0.153574	0.387227	0.412034	203504	148604	131168	161093	1.08818	0.0174966	1.75705	18431	8562	111666	46220.7	-0.713101	0.419744	0.377015
1396	10.337	205.122	88539	38483	96936	74653.7	54844	69739	91586	72057.3	-0.0510679	0.908164	0.0418358	317289	199914	201452	239553	1.68206	0.0184571	1.73384	13412	15766	34083	21088	-1.82379	0.0506505	1.29542
1397	9.667	205.144	147434	194117	159714	167089	239123	238766	255049	244314	0.548115	0.00670078	2.17387	151666	102701	386658	213676	0.354805	0.627371	0.202476	122776	95453	128176	115469	-0.53311	0.040285	1.39486
1398	20.945	205.157	48514	40657	60452	49875.3	58975	68156	44061	57065	0.19428	0.472687	0.325426	7390	33572	16601	19188.7	-1.37807	0.0328754	1.48313	6498	4601	2297	4466.33	-3.48116	0.00151512	2.81955
1399	22.272	205.158	12895	10038	24447	15794.3	56514	56773	44214	52501.3	1.73295	0.00372144	2.42929	10220	3555	4509	6095.67	-1.37355	0.117333	0.930578	12001	6537	10176	9572.33	-0.722465	0.255157	0.593192
1400	13.19	205.158	44860	54520	45767	48383.3	105537	109288	89409	101412	1.06765	0.00148469	2.82836	34119	54750	47831	45567.7	-0.0864997	0.700058	0.154866	107836	94084	103530	101818	1.07341	0.000468005	3.32975
1401	16.01	205.159	148112	143953	206094	166054	220499	110664	210704	180623	0.121332	0.736741	0.132685	399249	396524	423765	406514	1.29165	0.000387275	3.41198	20661	132303	18715	57227.3	-1.53688	0.0628527	1.20168
1402	16.839	205.159	77405	78742	94064	83404.7	111583	100255	115904	109248	0.389411	0.0219102	1.65935	12930	98795	150314	87347.3	0.0666356	0.926997	0.0329217	137774	162675	174210	158221	0.923738	0.00337841	2.47129
1403	11.994	205.159	39242	76594	126730	80856.3	97458	77237	107729	94142.3	0.219483	0.647047	0.189064	169747	151375	162387	161171	0.995157	0.0361941	1.44136	24676	18322	97349	46783.3	-0.789366	0.395675	0.402662
1404	17.334	205.159	145448	124301	188437	152730	251174	203646	248021	234281	0.617262	0.0284835	1.54541	107106	27996	95819	76974.7	-0.988525	0.0714448	1.14603	170355	250475	267884	229572	0.587968	0.0961786	1.01692
1405	26.264	205.194	146457	130198	156087	144248	186634	215782	198786	200402	0.47434	0.00774392	2.11104	13445	8827	12050	11441.7	-3.65619	6.55445e-05	4.18346	22897	19244	13324	18489.3	-2.96379	9.81936e-05	4.00792
1406	27.99	205.194	146618	79705	76676	101001	85073	87605	74469	82383.3	-0.29394	0.466853	0.330819	62534	37597	58429	52854.3	-0.934271	0.116368	0.934167	5318	5219	6820	5786.67	-4.12549	0.0140285	1.85299
1407	19.753	205.195	41937	10115	29853	27302.7	44416	37468	63163	48350	0.824474	0.155291	0.808855	13878	16609	26845	19111.7	-0.514588	0.46201	0.335349	134480	118460	125952	126298	2.20972	0.000671199	3.17315
1408	2.86	205.199	363693	472053	406487	414079	239800	263690	211482	238325	-0.796975	0.0073303	2.13488	225334	227104	539733	330725	-0.324274	0.487636	0.311904	146465	204702	180021	177064	-1.22564	0.00268393	2.57123
1409	5.386	205.2	345462	328062	616074	429867	643136	673322	554457	623639	0.536822	0.124231	0.905769	94133	85222	95280	91546	-2.23132	0.0222304	1.65305	259086	791930	534333	528451	0.297878	0.612835	0.212657
1410	3.783	205.201	199179	274757	249790	241243	144498	198709	148502	163904	-0.557636	0.052068	1.28343	199926	148011	97892	148611	-0.698949	0.0660532	1.18011	129909	145233	92916	122687	-0.975505	0.0119512	1.92259
1411	27.33	205.215	198335	104583	167588	156836	480576	493783	491375	488579	1.63933	0.000286118	3.54345	471329	10225	20798	167452	0.0944849	0.948505	0.0229605	143487	126977	178896	149788	-0.066341	0.834202	0.0787288
1412	18.158	205.221	28468	109898	236880	125083	353488	301906	355232	336876	1.42933	0.0284157	1.54644	107085	42469	96099	81885.3	-0.611209	0.535743	0.271044	112422	99744	102793	104987	-0.25267	0.757444	0.120649
1413	6.928	205.227	3123181	3671876	4072574	3.62254e+06	4202025	4351268	4152723	4.23534e+06	0.225474	0.095134	1.02166	397638	316388	326128	346719	-3.38516	0.000290041	3.53754	2756250	3675326	2233749	2.88844e+06	-0.326712	0.218405	0.660738
1414	4.525	206.044	297039	353468	365297	338602	354561	376576	373313	368151	0.120706	0.25306	0.596777	103544	86770	94102	94806.3	-1.83654	0.000351905	3.45357	338827	395904	309127	347954	0.0393033	0.791217	0.101705
1415	3.981	206.045	59006	89140	114865	87671.3	110547	114612	116022	113728	0.37541	0.183558	0.736227	39485	33488	25303	32759.7	-1.42018	0.0300281	1.52247	86049	114396	89801	96749.7	0.142152	0.648084	0.188369
1416	2.699	206.047	113247	41130	91817	82065.7	115798	101177	112418	109799	0.42001	0.272875	0.564036	170616	212114	180058	187597	1.19279	0.0130974	1.88282	115993	30498	109178	85224	0.054481	0.932013	0.0305779
1417	6.367	206.048	36644	41026	76345	51339.3	163394	190329	194159	182628	1.83077	0.0011632	2.93434	31915	26925	45854	34899	-0.556879	0.298916	0.524451	104090	129769	135517	123126	1.262	0.0105879	1.97519
1418	11.844	206.081	10556	11114	31450	17707.7	31595	16635	34896	27709.7	0.646015	0.322899	0.490934	47363	12669	35675	31903.3	0.849333	0.312462	0.505203	53646	44776	74899	57774.7	1.70606	0.0237203	1.62488
1419	10.121	206.085	34660	79076	75533	63090.7	106584	107921	121096	111868	0.826299	0.0312256	1.50549	37123	50632	40218	42658.7	-0.564588	0.240228	0.619376	45809	35959	66305	49358.7	-0.354123	0.460157	0.337094
1420	7.548	206.102	73854	83008	79679	78848	65957	72624	86733	75105.7	-0.0701524	0.605378	0.217973	46444	35146	38261	39951.3	-0.980831	0.000828977	3.08146	41979	73654	104559	73398.3	-0.103327	0.780254	0.107764
1421	2.227	206.103	41892	48046	61294	50411.7	68107	76315	83964	76129.7	0.594701	0.0247041	1.60723	29305	38760	25758	31275.3	-0.688732	0.0504786	1.29689	13396	48582	33400	31793.7	-0.665018	0.186367	0.729631
1422	15.196	206.154	19419	19130	29636	22729.3	77111	73196	60837	70382.3	1.63066	0.00135998	2.86647	17563	41603	21182	26783.7	0.236798	0.648573	0.188041	59543	79272	90303	76373.7	1.74852	0.00510311	2.29216
1423	8.465	206.175	13448	18145	47899	26498.3	62982	48499	57140	56208	1.08487	0.0622346	1.20597	41811	129462	44322	71866	1.43941	0.214274	0.669031	44968	57240	59353	53854.7	1.02317	0.0792176	1.10118
1424	4.805	206.242	14112	17175	13155	14815	31882	17964	12782	20877	0.494856	0.357166	0.44713	27233	44230	21317	30927.7	1.06184	0.0819853	1.08626	90091	403123	12533	168583	3.50833	0.267238	0.573102
1425	6.924	206.397	150921	151168	188630	163574	582547	158880	554672	432034	1.4012	0.122386	0.912269	40024	21949	19566	27180.7	-2.58929	0.000638272	3.19499	389610	167333	326202	294383	0.847749	0.123796	0.907294
1426	2.097	206.884	31585	23420	22693	25900.3	38873	33305	18883	30354.7	0.228948	0.536932	0.270081	30486	14848	7462	17599.7	-0.557423	0.322559	0.49139	15332	38313	6295	19981	-0.374342	0.583841	0.233706
1427	5.516	207.051	161571	169707	340331	223871	374094	393514	369292	378968	0.759409	0.0575741	1.23977	43136	27410	38835	36461.3	-2.61823	0.0327317	1.48503	302783	530617	513957	449120	1.00444	0.0739658	1.13097
1428	6.729	207.123	15660	29574	8154	17797	103217	9706	18225	43717	1.29656	0.443351	0.353253	119776	71442	93505	94908.7	2.41491	0.00730747	2.13623	17869	12097	23871	17946.7	0.0120818	0.984272	0.00688471
1429	11.183	207.136	13838	30872	38488	27733.7	41167	35181	43175	39842	0.522652	0.189662	0.722021	213221	73883	171684	152930	2.46316	0.0405322	1.3922	21838	10832	20942	17871.7	-0.633964	0.29013	0.537408
1430	15.025	207.137	75049	91957	27929	64979.3	14484	110771	15313	46857	-0.471716	0.652149	0.185653	273677	292885	195888	254151	1.96763	0.00585252	2.23266	92187	117398	110975	106854	0.717593	0.111811	0.951515
1431	13.659	207.137	29059	22583	20832	24159	33325	17180	33790	28099.3	0.217975	0.547651	0.261497	381424	333547	365573	360182	3.89809	1.94547e-05	4.71097	8704	11222	17875	12601.3	-0.938984	0.0356121	1.4484
1432	16.661	207.138	122265	100668	99572	107503	120972	100206	100718	107300	-0.00272685	0.984878	0.00661752	629211	604286	548806	594102	2.46634	4.03358e-05	4.39431	42719	31636	43644	39334	-1.45052	0.00121712	2.91467
1433	13.315	207.138	55800	65984	55051	58946	85927	54010	63822	67920.7	0.204457	0.423418	0.373231	789175	660584	694716	714826	3.60013	7.04898e-05	4.15187	33972	34597	50079	39550.3	-0.575704	0.0376706	1.424
1434	12.275	207.138	130792	122402	133576	128924	221548	195149	206870	207857	0.689064	0.000696041	3.15737	453348	385923	142598	327291	1.34405	0.103587	0.984697	187403	94316	144618	142113	0.140517	0.652065	0.185709
1435	12.741	207.138	15436	10767	13984	13396.7	17745	18418	11770	15978.7	0.254273	0.364029	0.438864	357128	311250	300547	322976	4.59148	5.87502e-05	4.23099	35433	9587	31366	25463	0.926528	0.212456	0.67273
1436	17.855	207.172	37927	33571	21733	31078	39495	39161	19101	32586.7	0.0683881	0.864593	0.0631885	96645	73034	121194	96958.7	1.64148	0.0110304	1.95741	41223	60699	65293	55739.3	0.842802	0.0490515	1.30935
1437	9.734	207.174	39734	36174	40017	38642.7	60121	40120	58546	52930	0.453891	0.0942089	1.02591	32619	40586	26794	33334	-0.2132	0.273347	0.563286	35115	33150	58657	42308.3	0.130747	0.681118	0.166778
1438	23.345	207.174	192929	112005	220051	174996	570100	475906	538451	528153	1.59363	0.00116121	2.93509	48094	13376	13542	25005	-2.80703	0.0121153	1.91666	773135	636318	675020	694825	1.98933	0.000565621	3.24747
1439	14.31	207.175	119261	131990	97992	116415	233820	225143	283434	247467	1.08795	0.00318021	2.49754	105479	116841	146542	122955	0.0788493	0.699369	0.155294	259790	239734	281182	260236	1.16054	0.000758281	3.12017
1440	19.378	207.175	19586	27412	21191	22730.7	48688	43537	30850	41026	0.851899	0.034601	1.46091	33204	55312	56292	48270.3	1.0865	0.0319723	1.49523	79642	72760	48477	66960.7	1.55867	0.0105224	1.97788
1441	16.184	207.204	49461	7368	9656	22162.7	67966	67986	53607	63187.3	1.5115	0.0471984	1.32607	635811	366388	552215	518139	4.54714	0.00356829	2.44754	43633	31005	27134	33925	0.614217	0.464056	0.333429
1442	2.145	207.206	88045	88915	70001	82321.3	108972	101740	44910	85208.3	0.0497282	0.898134	0.0466591	41204	15833	12573	23204.3	-1.82687	0.00569617	2.24442	41291	165553	11179	72675.3	-0.179801	0.849445	0.0708646
1443	2.824	207.217	278597	319471	428328	342133	224861	233284	176895	211681	-0.692665	0.0531448	1.27454	54415	63814	47806	55346	-2.62801	0.00308994	2.51005	79558	160497	100705	113588	-1.59075	0.0108563	1.96432
1444	12.886	207.267	13104	43968	19251	25442	49043	18418	11770	26411.3	0.053945	0.951107	0.0217705	804631	389672	56706	417004	4.03478	0.144846	0.839094	12595	44534	8473	21868.3	-0.218369	0.820981	0.0856666
1445	10.86	207.269	15573	43496	32812	30628	21558	17006	24623	21063.3	-0.540117	0.319923	0.494955	482042	272681	396734	383820	3.64751	0.00450821	2.346	41948	20899	26166	29672	-0.045749	0.930536	0.0312667
1446	8.22	207.59	4819	529	845	2065.33	570	2124	2006	1567.67	-0.397756	0.751643	0.123988	241	290	203	245.667	-3.0716	0.257901	0.588546	43002	21662	32049	32238.7	3.96435	0.00878222	2.0564
1447	6.865	208.06	228420	244013	216711	229716	188513	193672	187743	189977	-0.274024	0.00809339	2.09187	47947	44206	49970	47375.3	-2.27764	2.29045e-05	4.64008	141725	153895	148746	148123	-0.633054	0.000707068	3.15054
1448	7.785	208.061	55071	53276	55237	54529	67979	64452	61646	64693.3	0.246593	0.00630474	2.20033	29535	30994	28011	29514.3	-0.885608	1.95321e-05	4.70925	19001	31432	57701	36045.7	-0.597198	0.181003	0.742315
1449	8.914	208.062	18828	6448	90336	38538.3	19039	25996	9859	18299	-1.07453	0.488488	0.311146	9524	12017	8520	10021.3	-1.94322	0.337027	0.472335	15074	14592	16892	15520.3	-1.31213	0.42851	0.368039
1450	3.045	208.062	145294	126855	64011	112054	64256	90190	140341	98263.3	-0.189473	0.699401	0.155274	57398	56045	46392	53279.3	-1.07255	0.0771979	1.11239	56852	79838	148403	95032	-0.237713	0.668536	0.174875
1451	3.797	208.064	186790	150749	114173	150572	152970	172883	217304	181053	0.265964	0.342104	0.465842	40114	43309	28703	37376.3	-2.01025	0.00615782	2.21057	99673	167262	222991	163310	0.11716	0.773468	0.111558
1452	11.164	208.096	48557	34205	188649	90471.3	238158	248356	282271	256263	1.50209	0.0314205	1.50279	20755	39760	19079	26532.3	-1.76971	0.267747	0.572275	234370	329318	430301	331331	1.87274	0.0325616	1.48729
1453	10.226	208.098	90152	99944	77540	89213	100693	93220	89150	94355.3	0.0808501	0.520696	0.283415	46847	39050	42272	42724	-1.06221	0.002485	2.60467	57557	42527	56667	52251.3	-0.771786	0.0103524	1.98496
1454	2.507	209.038	21909	22209	34536	26219	20450	29401	43260	31038	0.243423	0.571616	0.242895	47720	92063	85130	74972	1.51574	0.027559	1.55974	24353	32328	98774	51819.3	0.982878	0.345405	0.461671
1455	5.575	209.091	21081	20929	33128	25047	38766	37006	30687	35487.3	0.502666	0.0917812	1.03725	49966	32603	26518	36363.3	0.537847	0.235124	0.628703	132585	29119	37955	66554	1.40989	0.281349	0.550754
1456	10.386	209.11	79069	71848	53987	68302.3	94015	93172	85996	91062	0.414914	0.0445863	1.3508	88671	87097	26154	67308.3	-0.0211497	0.965958	0.0150417	146838	85738	72441	101673	0.573935	0.238201	0.623056
1457	13.671	209.117	90215	81604	68533	80118.3	189543	192898	155722	179389	1.16288	0.00179226	2.7466	119567	92735	102997	105101	0.391568	0.0676341	1.16983	60289	95626	82933	79617	-0.0090559	0.96895	0.0136985
1458	15.356	209.117	16642	7888	14782	13105	30287	26747	35132	30723	1.2292	0.00811926	2.09048	27680	14701	15262	19215.3	0.552141	0.289046	0.539034	137015	100054	113654	116909	3.15719	0.000732312	3.1353
1459	11.678	209.117	32847	15737	26710	25099	14247	11111	11384	12248.3	-1.03504	0.0655151	1.18366	161422	166430	134363	154073	2.61791	0.000318693	3.49663	51010	42772	60283	51356	1.0329	0.0210153	1.67746
1460	19.216	209.153	48075	49024	31070	42724	210083	192047	162408	188180	2.139	0.000644858	3.19054	13660	23162	12247	16357.3	-1.38511	0.0175807	1.75496	28022	38186	21510	29240.3	-0.547087	0.150186	0.82337
1461	9.004	209.153	41115	35010	60674	45600.7	27708	28100	35747	30519.3	-0.579331	0.13867	0.858017	329674	233809	271037	278174	2.60886	0.00130408	2.8847	54070	96468	105164	85235	0.902391	0.0871938	1.05951
1462	9.305	209.153	68979	53135	47831	56649.3	35578	30753	33251	33195	-0.771093	0.0226295	1.64533	272558	162721	216877	217386	1.94013	0.00764888	2.1164	102353	122916	126264	117179	1.04858	0.00350323	2.45553
1463	18.141	209.153	132991	134189	77753	114979	258318	270094	226960	251792	1.13086	0.0037777	2.42277	696822	578231	612984	629347	2.45249	0.000207113	3.68379	47104	56222	57911	53746.7	-1.09712	0.0317612	1.4981
1464	9.756	209.153	104089	103737	102642	103490	66573	60642	64702	63973.3	-0.693953	2.56996e-05	4.59007	35973	31898	46132	38002	-1.44535	0.000103949	3.98318	18515	203674	185188	135793	0.391917	0.612462	0.212921
1465	12.436	209.154	124429	153278	118481	132064	278226	226509	295256	266665	1.01379	0.00445684	2.35097	32749	20813	35912	29825.7	-2.14661	0.000941295	3.02627	58146	48255	51847	52750.3	-1.32398	0.00204857	2.68855
1466	14.504	209.154	63906	60865	28325	51033	36438	31288	33106	33611.7	-0.602468	0.203951	0.690474	228467	251643	189002	223038	2.12779	0.00133347	2.87502	155922	132828	152293	147015	1.52646	0.00204302	2.68973
1467	12.798	209.154	70286	94203	16771	60421	154022	140545	156032	150201	1.31377	0.0185143	1.73249	143104	145765	128320	139064	1.20263	0.0287562	1.54127	16265	17909	75399	36525.3	-0.726153	0.470791	0.327172
1468	12.142	209.154	172314	162647	113367	149444	231806	257398	223383	237530	0.668508	0.0135852	1.86694	91701	101472	60361	84512.3	-0.822368	0.0422807	1.37386	93652	97492	107832	99659.7	-0.58452	0.0565689	1.24742
1469	17.742	209.405	2534	5153	4842	4177.33	1782	6940	25133	11286	1.43388	0.375206	0.425731	58503	587966	618328	421600	6.65715	0.0832551	1.07959	83376	109202	194256	128946	4.94804	0.0204076	1.69021
1470	9.911	210.021	33890	18525	29009	27142.3	10244	10215	23346	14602.7	-0.894313	0.117298	0.930709	8246	12932	4852	8677.67	-1.64517	0.0223779	1.65018	234493	53387	51084	112989	2.05757	0.231608	0.635247
1471	10.193	210.023	20094	5655	5403	10385	4755	3816	23472	10682	0.0406806	0.972283	0.0122071	8543	16453	19095	14698	0.501119	0.498327	0.302485	248252	7014	50119	101796	3.29311	0.286753	0.542493
1472	2.531	210.046	50646	44051	245400	113367	133820	223116	214015	190318	0.747416	0.34467	0.462596	72391	74866	61422	69560.7	-0.704653	0.544173	0.264263	81546	114015	136588	110717	-0.0341154	0.970767	0.0128851
1473	3.834	210.06	211670	230642	487829	310048	488754	481151	522678	497529	0.682288	0.105566	0.976476	62571	44918	33246	46912.7	-2.72444	0.0423402	1.37325	233068	480835	341006	351637	0.181597	0.734485	0.134017
1474	6.38	210.112	216017	148007	117536	160521	116633	130849	107947	118477	-0.438151	0.231953	0.6346	102043	61829	58084	73986.3	-1.11743	0.0554312	1.25625	137826	155269	61667	118255	-0.440861	0.359854	0.443873
1475	11.063	210.112	18054	20712	40098	26289	151148	145701	135437	144096	2.4545	0.000145495	3.83715	18427	18624	23458	20170.7	-0.3822	0.439777	0.356768	88810	152385	163820	135006	2.36049	0.0111109	1.95425
1476	11.264	210.127	24037	31031	41859	32310	48560	49403	54497	50821	0.653444	0.0282535	1.54893	18695	12585	12809	14697.3	-1.13643	0.0338725	1.47015	6765	152571	3614	54317.7	0.749441	0.679057	0.168094
1477	9.688	210.241	33890	23140	21636	26223	16439	20912	17763	18372.3	-0.513298	0.126673	0.897317	14290	65967	9835	30031.7	0.195652	0.846312	0.0724694	646329	53652	59605	253196	3.27135	0.312602	0.505008
1478	7.441	211.059	111607	118174	116596	115460	83285	148906	47462	93218.7	-0.308702	0.496501	0.30408	206281	149446	112284	156005	0.434196	0.21309	0.671437	53640	128048	156082	112591	-0.0363016	0.929878	0.0315741
1479	9.871	211.059	60768	74008	91192	75323.7	88599	65090	99357	84349.7	0.163279	0.537898	0.2693	216218	155894	104702	158939	1.0773	0.0665718	1.17671	166514	200680	292605	219934	1.5459	0.0201232	1.6963
1480	9.016	211.06	35975	27884	21506	28456	46796	75602	64677	62359.3	1.13187	0.0224828	1.64815	119781	114399	79838	104674	1.87909	0.00446193	2.35048	417223	185376	301741	301448	3.4051	0.0152118	1.81782
1481	11.855	211.096	73081	108237	40249	73856.7	130556	101502	145082	125714	0.767349	0.0913951	1.03908	54991	31486	161556	82678.7	0.162787	0.85276	0.069173	129047	19251	159710	102670	0.475219	0.572512	0.242215
1482	8.463	211.133	33308	33966	50660	39312.3	49353	50145	32653	44051.3	0.164204	0.587588	0.230927	144163	115989	117499	125885	1.67905	0.00129932	2.88628	112600	136186	214344	154378	1.97341	0.0212019	1.67363
1483	15.995	211.133	15129	18082	16546	16586.7	20968	24187	14874	20010.7	0.270745	0.297447	0.526591	88579	60816	39514	62970.7	1.92466	0.0310947	1.50731	139834	121401	155914	139051	3.06751	0.000256018	3.59173
1484	17.934	211.134	148739	223256	159359	177119	268713	276624	268040	271127	0.614248	0.0159765	1.79652	95327	70184	94890	86801.3	-1.02893	0.0216756	1.66403	209986	190348	277607	225981	0.351485	0.237565	0.624217
1485	10.272	211.135	109571	35500	40038	61704	41047	37581	67673	48768	-0.339429	0.642254	0.192293	257405	59027	198003	171479	1.4746	0.158823	0.799086	151968	140757	102357	131695	1.09376	0.0686323	1.16347
1486	13.205	211.169	88022	95450	232045	138507	62636	62092	60790	61840.3	-1.16334	0.176889	0.7523	1374520	965816	962463	1100934	2.9907	0.00264558	2.57748	804559	1222012	1518275	1.18162e+06	3.09273	0.00796025	2.09907
1487	18.438	211.169	51245	57591	43527	50788.7	247568	242088	232291	240650	2.24436	6.11096e-06	5.21389	36011	25342	36929	32761.7	-0.632498	0.0307474	1.51219	152513	124988	151655	143053	1.49397	0.000740171	3.13067
1488	14.723	211.169	193060	202886	196773	197574	323724	319818	328883	324143	0.714236	5.29569e-06	5.27608	119738	96211	55813	90588.3	-1.125	0.00478734	2.31991	474990	536536	691076	567535	1.52232	0.00453492	2.34343
1489	19.151	211.169	310931	334312	252231	299159	1091135	1033687	952088	1.02564e+06	1.77754	0.000103567	3.98478	154605	117288	114665	128854	-1.21518	0.00350874	2.45485	410440	419829	438152	422808	0.49909	0.00861888	2.06455
1490	2.909	211.241	1418319	1354053	909786	1227387	1163800	1333424	1358622	1285283	0.0664958	0.752212	0.12366	1050146	938045	936030	974741	-0.332499	0.198866	0.70144	2899402	1720418	602158	1.74066e+06	0.504044	0.493696	0.306541
1491	4.35	211.403	719380	672766	417300	603150	582297	574637	545179	567372	-0.0882211	0.724423	0.140008	637900	77339	576544	430595	-0.486183	0.43864	0.357892	1427698	811164	279812	839559	0.477116	0.530504	0.275312
1492	18.983	211.406	301835	8585	8329	106251	248691	1045246	943953	745964	2.81163	0.0759781	1.11931	22024	29253	31544	27608	-1.94431	0.466548	0.331104	415910	13517	18013	149148	0.48927	0.808159	0.0925032
1493	9.778	212.018	7991	11144	7489	8875.67	10937	10043	13590	11524.3	0.376756	0.16539	0.781492	32799	28509	23609	28306.7	1.67321	0.00255117	2.59326	64404	28166	36840	43137.7	2.28102	0.0355541	1.44911
1494	8.256	212.091	32419	36933	39500	36285	15454	18546	26519	20174	-0.846876	0.0143832	1.84214	25113	16347	11006	17489.7	-1.05287	0.0150649	1.82204	46399	56328	79971	60900.3	0.747077	0.0727348	1.13826
1495	14.13	212.144	44939	53875	24528	41115	60518	54857	59500	58292.7	0.50365	0.124487	0.904875	26985	15377	12748	18371	-1.16223	0.0794719	1.09979	11341	5396	7836	8192	-2.32738	0.0205075	1.68809
1496	14.803	212.166	27193	1647	38954	22599	57734	49597	63882	57072	1.33652	0.0427913	1.36864	9993	4537	30775	15102.7	-0.581456	0.611019	0.213945	177206	80707	126502	128139	2.50338	0.0244049	1.61252
1497	8.806	212.224	99467	89439	108082	98997	111520	104966	114990	110493	0.158498	0.134304	0.87191	168003	52645	88359	103003	0.0572343	0.913198	0.0394351	1396262	463875	600653	820264	3.05063	0.0681548	1.1665
1498	2.79	212.246	2588268	2621066	3758426	2.98925e+06	6008050	6493361	5505555	6002323	1.00574	0.00325972	2.48682	306335	242759	275125	274741	-3.44364	0.00213655	2.67029	6057960	7712016	4745867	6.17195e+06	1.04594	0.0276756	1.5579
1499	9.738	213.075	63257	37553	44150	48321	32398	13190	28085	24558.7	-0.976418	0.0696476	1.15709	18166	9959	26911	18346.3	-1.39716	0.0304143	1.51692	58475	60210	85714	68134	0.495725	0.165674	0.780745
1500	5.138	213.086	70194	84145	116719	90353.7	100614	110976	107545	106379	0.235563	0.319713	0.49524	55534	64150	54575	58087.3	-0.63736	0.0842581	1.07439	83804	161795	118356	121319	0.425154	0.306543	0.513509
1501	2.521	213.095	19428	18268	60784	32827.7	23220	37488	27529	29413.3	-0.158442	0.826658	0.0826739	17674	14390	14925	15664	-1.06746	0.288028	0.540565	9045	42482	24357	25295.7	-0.376022	0.680581	0.16712
1502	8.858	213.102	79006	34872	205761	106547	97306	93935	110525	100590	-0.0830124	0.913423	0.0393278	102190	86734	65470	84799	-0.329375	0.698932	0.155565	638322	863094	703771	735063	2.78637	0.00171615	2.76544
1503	6.98	213.112	27804	29696	23896	27133	37631	26467	30150	31417	0.211497	0.311558	0.506461	104510	101161	95458	100377	1.88731	2.01772e-05	4.69514	17866	14776	23590	18745	-0.533543	0.0535573	1.27118
1504	11.202	213.115	83980	70337	50568	68296	46642	74148	61065	60619.3	-0.172023	0.573417	0.24153	57203	39478	16863	37849	-0.851546	0.11531	0.938133	29713	37509	52245	39823.3	-0.778187	0.0722744	1.14102
1505	6.258	213.123	14837	71073	25712	37208.3	15048	19701	13053	15935	-1.22343	0.287006	0.542109	12668	15780	19744	16065	-1.2117	0.289763	0.537957	78735	155297	124109	119381	1.68188	0.0431402	1.36512
1506	14.701	213.148	12061	14699	19675	15479.3	21169	14064	18523	17919.7	0.2112	0.467991	0.329762	17102	20062	24280	20482.3	0.404037	0.17661	0.752985	91597	117000	108844	105815	2.77312	0.000319743	3.4952
1507	11.694	213.148	134800	119474	273356	175878	162462	133708	168354	154842	-0.183772	0.696135	0.157306	93196	94081	53847	80375.7	-1.12974	0.132753	0.876956	135246	170854	199961	168688	-0.0602149	0.897488	0.0469715
1508	16.329	213.149	75103	121744	76033	90961	175162	169277	155926	166789	0.874707	0.00987988	2.00525	136259	95897	116056	116072	0.351696	0.263256	0.579621	129877	110885	174819	138528	0.606858	0.123255	0.909197
1509	15.539	213.15	25411	8184	55268	29622	41727	24896	28005	31543.7	0.0906813	0.902263	0.0446671	20246	15902	45724	27291.7	-0.118209	0.895169	0.048095	78108	78213	99149	85157.7	1.52347	0.0227798	1.64245
1510	18.367	213.186	374698	465210	370863	403591	1657575	1643787	1441321	1.5809e+06	1.96977	0.000103468	3.98519	8175	5386	9809	7791	-5.69494	0.000212937	3.67175	944262	900530	888861	911219	1.1749	0.00013348	3.87458
1511	12.589	213.186	215604	177979	732649	375412	108726	91787	86685	95733.7	-1.97138	0.193361	0.71363	351436	263318	258283	291013	-0.367388	0.666093	0.176465	3495578	4719362	6134286	4.78308e+06	3.67139	0.00490157	2.30966
1512	8.522	213.233	17757	15504	18726	17330	19376	26169	15207	20251.7	0.224769	0.430335	0.366193	25930	22663	18672	22422.7	0.371686	0.0917366	1.03746	69568	871206	706492	549090	4.9857	0.095223	1.02126
1513	10.769	213.261	307537	302793	223549	277961	74427	60878	81261	72189.7	-1.94502	0.00179902	2.74496	726392	595650	618363	646803	1.21844	0.00162552	2.78901	93329	78276	97163	89590.3	-1.63347	0.00249007	2.60379
1514	4.483	213.979	166018	6486	119035	97180.7	195769	210704	215928	207468	1.09415	0.0819106	1.08666	16563	19592	30389	22182.3	-2.13126	0.189629	0.722096	104039	70000	179598	117880	0.278578	0.736411	0.13288
1515	4.333	213.98	166018	210041	119035	165032	195769	210704	215928	207468	0.33014	0.190611	0.719852	29852	26221	30389	28821.7	-2.51752	0.00661787	2.17928	176620	150816	179598	169012	0.0343798	0.893156	0.0490726
1516	10.138	214.047	47596	45302	55661	49520.7	48660	43744	53778	48728.3	-0.0232699	0.861917	0.0645344	37832	33858	21822	31171.7	-0.667795	0.0331353	1.47971	54403	44534	60723	53221	0.103965	0.54907	0.260372
1517	8.723	214.105	20271	12377	9254	13968.3	17973	24821	14495	19097.3	0.451211	0.314818	0.501941	26252	16371	17852	20159.3	0.529288	0.24054	0.618812	140184	174559	160809	158518	3.50442	0.000162134	3.79012
1518	6.383	214.106	50826	69215	39435	53159.7	185910	133833	173868	164538	1.63002	0.00344803	2.46243	14906	27316	15035	19086.7	-1.47777	0.0238308	1.62286	47365	64999	43797	52054.7	-0.0303046	0.923942	0.0343552
1519	7.382	214.107	172505	167898	108303	149570	239319	255376	265806	253501	0.761176	0.00923669	2.03448	22746	23798	23162	23236.3	-2.68636	0.00363299	2.43974	62196	68499	62184	64294	-1.21806	0.0148133	1.82935
1520	2.864	214.109	87276	54003	111012	84098	65286	63058	148576	92307.7	0.134379	0.813801	0.0894815	23587	47906	39857	37117.7	-1.17997	0.0595506	1.22511	56363	195517	172760	141548	0.751145	0.281213	0.550965
1521	16.309	214.253	16150	27765	74217	39378.3	170173	149302	199434	172971	2.13505	0.0043278	2.36373	31549	19810	53203	34855	-0.176036	0.834245	0.0787066	132594	76734	126772	112034	1.50847	0.0442545	1.35404
1522	38.386	214.253	19874	30441	26534	25617.3	27632	31062	26273	28323.3	0.144871	0.470411	0.327522	43963	42499	45915	44126.7	0.78453	0.00464152	2.33334	20816	21903	21946	21556	-0.249031	0.261214	0.583004
1523	12.591	214.404	32812	32582	121981	62459.3	17184	18355	21604	19048.7	-1.71323	0.218796	0.65996	69476	53705	49556	57580	-0.117349	0.880161	0.055438	544526	760469	968584	757861	3.60094	0.00526014	2.279
1524	1.871	214.918	19246	27750	21790	22929.7	25255	34525	32460	30747.7	0.423262	0.107065	0.970352	17630	11171	15401	14735	-0.637968	0.0600863	1.22122	56500	22234	18756	32497.7	0.503121	0.480228	0.318553
1525	3.914	214.987	65807	71408	76140	71119.3	70979	77089	81213	76428	0.103859	0.276224	0.558739	57928	61376	7879	42395.3	-0.746336	0.176888	0.752301	55585	80243	62155	65995.3	-0.107878	0.554541	0.256066
1526	6.622	215.048	46446	63513	74217	61393	63331	72667	77232	71077.7	0.211322	0.345429	0.461641	24644	26930	22500	24692.3	-1.31401	0.010967	1.95991	64335	84343	78699	75793.3	0.303997	0.22492	0.647973
1527	5.884	215.102	28408	21668	41461	30513.3	9084	10786	20764	13545.7	-1.17161	0.0686272	1.1635	74922	75868	68298	73030.3	1.25906	0.00248196	2.6052	523230	59785	48478	210499	2.7863	0.314219	0.502767
1528	9.421	215.132	91634	105446	87590	94891	30757	74039	32871	45890	-1.04809	0.0314553	1.50231	28292	20746	17564	22201.7	-2.0956	0.000316724	3.49932	16853	19043	17079	17659.3	-2.42584	0.000143982	3.84169
1529	2.914	215.139	105971	132834	100449	113086	157148	161254	122447	146951	0.377916	0.0996236	1.00164	45115	60298	75849	60421.7	-0.904278	0.0169764	1.77016	117260	169703	71318	119428	0.078725	0.84357	0.0738789
1530	10.219	215.139	33295	74865	84831	64331.3	90745	110237	143239	114741	0.834792	0.0836831	1.07736	84431	64456	105719	84869.7	0.399727	0.357624	0.446573	178175	228019	359492	255230	1.9882	0.0275675	1.5596
1531	13.733	215.142	106037	124152	122620	117604	266437	203876	250526	240281	1.03078	0.00335373	2.47447	13644	12101	16458	14068.7	-3.06338	6.35377e-05	4.19697	54943	34661	46500	45369	-1.37416	0.000942495	3.02572
1532	19.657	215.142	50907	40417	64397	51908	45481	39432	61664	48860	-0.087303	0.766809	0.115313	37247	21933	28076	29086.3	-0.835615	0.0504246	1.29736	3728	3468	2238	3145.67	-4.04452	0.0021799	2.66156
1533	11.926	215.143	113110	91593	252030	152245	312427	204337	318748	278505	0.871305	0.113482	0.945071	28256	23726	58638	36874.3	-2.04571	0.0884251	1.05342	9869	6782	7073	7909	-4.26676	0.0454587	1.34238
1534	14.231	215.143	162197	210319	121990	164836	224028	171746	244126	213301	0.371856	0.220679	0.656239	58770	54423	69159	60785	-1.43925	0.0159065	1.79842	47567	6865	5065	19833.3	-3.05504	0.00754479	2.12235
1535	21.166	215.143	227344	226954	301233	251845	425616	361721	353613	380318	0.594671	0.0187032	1.72808	20794	3502	1995	8764.67	-4.84469	0.000668165	3.17512	3736	603	571	1637.67	-7.26475	0.000536059	3.27079
1536	10.905	215.144	79514	89833	49817	73055.7	28316	36615	85294	50076	-0.544877	0.34418	0.463214	97587	56767	83987	79448	0.121015	0.725493	0.139367	36719	13158	13507	21129	-1.78977	0.0221636	1.65436
1537	14.85	215.144	137212	71232	224105	144184	151642	159289	143303	151412	0.0705716	0.878861	0.0560798	15356	8745	13310	12471.3	-3.53122	0.0410446	1.38674	7663	6128	7041	6945	-4.37579	0.0362203	1.44105
1538	18.435	215.144	24386	13471	28120	21993.3	78470	77371	78137	77993.7	1.82629	0.000220909	3.65579	5642	11768	6782	8065	-1.44732	0.0435228	1.36128	59932	59872	53423	57743.3	1.39259	0.00187185	2.72773
1539	17.632	215.145	66968	16588	97839	60466	38642	40498	47618	42253.7	-0.517048	0.487426	0.312091	51751	45901	42026	46560.3	-0.377023	0.591115	0.228328	18817	6688	4915	10141	-2.57592	0.104832	0.979507
1540	16.043	215.164	75835	62962	73732	70844	107959	107051	104245	106419	0.587043	0.00100838	2.99638	81874	63779	74394	73350	0.0501513	0.723154	0.140769	334247	378738	378398	363795	2.36041	4.38694e-05	4.35784
1541	16.885	215.165	107459	110749	113339	110517	85592	71187	74859	77213.7	-0.517336	0.00200297	2.69833	23577	4825	22828	17077.7	-2.69408	0.000125011	3.90305	50887	50886	237439	113072	0.0329735	0.969207	0.0135836
1542	2.777	216.098	83398	102766	85362	90509.7	122304	124222	117873	121467	0.424425	0.00858281	2.06637	43094	16164	14011	24424	-1.88977	0.00412636	2.38443	67266	124350	79259	90292.7	-0.00346306	0.991172	0.00385094
1543	6.377	216.121	56587	55622	37967	50059.7	63606	61778	45142	56843	0.183334	0.466309	0.331326	42519	23798	7453	24591	-1.02552	0.09708	1.01287	24979	77896	68274	57050.7	0.188595	0.707806	0.150086
1544	7.915	216.123	896446	821403	1132214	950022	1598098	1946673	1805763	1.78351e+06	0.908688	0.00377973	2.42254	108067	86244	97240	97184.7	-3.28916	0.000813064	3.08988	381427	535838	331403	416224	-1.1906	0.00887725	2.05172
1545	8.652	216.123	84069	22400	61670	56047.3	46701	78375	47842	57640.3	0.0404329	0.942616	0.0256651	30086	9746	19021	19618.7	-1.51442	0.127041	0.896058	58152	100012	82617	80261.3	0.518059	0.327602	0.484653
1546	13.257	216.161	8100	9636	6219	7986	5678	16303	26348	16110.7	1.01247	0.250367	0.601422	12234	12075	19222	14511.3	0.861635	0.0630454	1.20035	42443	5172	4532	17383.3	1.12216	0.496275	0.304278
1547	15.109	216.196	4209	3575	8336	5374.33	6691	6982	3848	5841.33	0.120212	0.80773	0.0927339	10092	8309	6006	8136.67	0.598352	0.220527	0.656538	40858	5904	4724	17163	1.67514	0.379611	0.420661
1548	7.099	216.256	1155050	1382361	1110971	1.21613e+06	933221	959696	996670	963197	-0.336393	0.042452	1.3721	352150	283578	319714	318482	-1.93301	0.000484344	3.31485	905739	1289865	1169926	1.12184e+06	-0.116423	0.540922	0.266865
1549	2.791	217.068	197904	241898	303894	247900	471794	449847	410299	443981	0.840742	0.00531222	2.27472	84532	70660	67848	74347.7	-1.7374	0.00509878	2.29253	357591	531857	400190	429880	0.794179	0.0402083	1.39568
1550	11.354	217.121	220276	229218	233432	227643	134293	205383	202848	180842	-0.332041	0.118458	0.926436	832664	742769	683362	752933	1.72575	0.000271453	3.56631	181722	105001	144100	143609	-0.66463	0.02017	1.69529
1551	15.739	217.122	248399	214338	334827	265856	254013	180826	213598	216147	-0.298633	0.29853	0.525012	825897	370512	762110	652841	1.29609	0.057821	1.23791	74771	10010	20182	34988.7	-2.92568	0.00494264	2.30604
1552	14.93	217.122	471530	367919	218047	352500	423956	208074	436038	356024	0.0143513	0.974689	0.0111341	1263429	1117644	1039513	1.1402e+06	1.69359	0.00133026	2.87606	732892	850938	954119	845984	1.26301	0.00716324	2.14489
1553	16.633	217.122	1029778	969341	1032908	1.01068e+06	865163	957256	810931	877784	-0.203383	0.0487938	1.31164	3478330	2456268	3577623	3.17074e+06	1.6495	0.00384197	2.41545	95811	42806	125592	88070.7	-3.52052	8.44842e-06	5.07322
1554	4.284	217.154	67373	79523	103776	83558.3	110087	119281	101048	110140	0.398479	0.0897055	1.04718	60212	53420	22049	45228	-0.885568	0.0734372	1.13408	104346	113692	57899	91980	0.138536	0.699547	0.155183
1555	6.286	217.154	907971	1024143	439313	790477	664515	1256298	1016134	978983	0.308561	0.489455	0.310287	195806	231402	219898	215703	-1.87368	0.032592	1.48689	243578	371454	191078	268704	-1.5567	0.0490067	1.30974
1556	6.443	217.154	642925	658819	467429	589725	697416	748345	644455	696740	0.240577	0.19202	0.716654	112153	89735	82792	94894.3	-2.63565	0.00133225	2.87541	332834	379746	237853	316812	-0.896416	0.0212176	1.6733
1557	20.427	217.157	98760	109423	133075	113754	331317	306036	312063	316473	1.47617	8.96624e-05	4.04739	133568	138875	126315	132920	0.224649	0.149844	0.824361	125618	80680	94545	100282	-0.18185	0.465399	0.332174
1558	18.675	217.157	76497	30973	57919	55130.7	232604	60657	55860	116375	1.07785	0.362329	0.440897	20067	9363	12515	13982.7	-1.97922	0.0388781	1.4103	13382	8651	13246	11760.7	-2.22889	0.0311018	1.50722
1559	9.528	217.158	178989	105877	195080	159983	225554	209793	152438	195929	0.292415	0.366263	0.436207	320586	153239	155010	209613	0.389807	0.467659	0.330071	79499	59764	62337	67201	-1.25136	0.0300088	1.52275
1560	23.751	217.158	228045	172240	181610	193966	515668	445952	576123	512582	1.40198	0.00153046	2.81518	1027	919	978	975.667	-7.6352	0.000363674	3.43929	880	719	249	617	-8.29632	0.000361135	3.44233
1561	10.424	217.158	309821	274646	227585	270685	235539	256713	261241	251165	-0.107978	0.480264	0.31852	509814	444259	395592	449889	0.732955	0.0117376	1.93042	61552	44380	53164	53033	-2.35165	0.000863959	3.06351
1562	22.258	217.158	13916	10375	29441	17911.7	64103	57016	53104	58075.3	1.69703	0.00385632	2.41383	186	2341	558	1029.33	-4.12112	0.0457012	1.34007	2020	1205	590	1272.67	-3.81497	0.047119	1.3268
1563	28.323	217.158	96290	45394	184353	108680	77551	95576	61868	78332.7	-0.4724	0.507473	0.294587	2889	3046	1768	2568.67	-5.40292	0.0591628	1.22795	1080	1109	254	815.333	-7.05848	0.056544	1.24761
1564	13.272	217.159	225971	125110	312106	221063	329506	270054	319491	306351	0.470727	0.20941	0.679002	2122043	1919217	1822653	1.95464e+06	3.14437	7.43299e-05	4.12884	149580	151593	132684	144620	-0.612193	0.23244	0.63369
1565	12.383	217.159	330452	383860	390741	368352	458138	369949	546855	458315	0.315254	0.174189	0.75898	523598	410365	401712	445226	0.273453	0.152973	0.815385	142511	120704	155052	139423	-1.40161	0.000443288	3.35331
1566	17.781	217.159	273639	182296	278425	244788	226291	151939	176280	184838	-0.405272	0.191392	0.718075	13648	32970	15963	20861.3	-3.55263	0.00215996	2.66555	38469	57701	33612	43261.7	-2.50037	0.00329755	2.48181
1567	2.918	217.2	86933	111188	116559	104894	486474	175977	136183	266212	1.34364	0.220151	0.65728	90102	63440	70882	74809	-0.487653	0.0675789	1.17019	116462	545539	410252	357419	1.76868	0.11762	0.929519
1568	8.37	217.229	1119344	1116509	502385	912747	441163	574741	471999	495969	-0.879966	0.117044	0.931649	266405	290867	228875	262050	-1.80037	0.0342122	1.46582	186300	218320	184878	196500	-2.21568	0.0252176	1.5983
1569	5.365	217.252	32957	29890	42117	34989	21236	25133	11828	19400	-0.850845	0.0445376	1.35127	61162	26607	61381	49717.7	0.506857	0.291258	0.535722	588015	111912	90917	263616	2.91346	0.231845	0.634803
1570	17.197	217.256	187737	129007	369245	228664	343411	319495	290028	317646	0.474189	0.295141	0.529971	3570678	2508664	3657448	3.2456e+06	3.82718	0.0013134	2.8816	95353	81746	115408	97503.3	-1.22971	0.146649	0.833721
1571	14.98	217.257	478577	372460	219259	356766	202333	209547	53288	155057	-1.20218	0.0906579	1.04259	1285562	1132911	1065696	1.16139e+06	1.7028	0.00126981	2.89626	752840	874582	956923	861449	1.27179	0.00622227	2.20605
1572	24.104	217.293	5421	31411	196524	77786.3	524115	96395	6930	209148	1.42693	0.483868	0.315273	407	927	492	609.667	-6.99535	0.266678	0.574013	197	1411	350	653.667	-6.89482	0.266916	0.573626
1573	7.553	217.401	969574	1175018	1054284	1066293	991940	1386403	1176764	1.18504e+06	0.152328	0.408069	0.389267	189501	387237	401207	325983	-1.70974	0.00122646	2.91135	476712	699605	497213	557844	-0.934669	0.00540294	2.26737
1574	14.402	217.402	929625	825409	946251	900429	2015604	1758807	1954240	1.90955e+06	1.08455	0.000304028	3.51709	1304962	1140290	1230731	1.22533e+06	0.444484	0.0059116	2.2283	1887145	1951189	2480644	2106327	1.22604	0.00327098	2.48532
1575	13.793	217.407	396341	167445	424397	329395	428420	455186	228123	370577	0.169955	0.723378	0.140635	483876	1968749	1871159	1.44126e+06	2.12944	0.0842258	1.07455	271519	224600	364567	286896	-0.199291	0.665401	0.176917
1576	23.495	217.434	46858	44402	164728	85330.3	75518	59912	569565	234999	1.46153	0.433288	0.363223	328	243	272	282	-8.24122	0.0988689	1.00494	1996	293	477	923	-6.53058	0.100702	0.996963
1577	5.221	218.066	41404	49671	109434	66837.3	72426	45988	70755	63057.3	-0.08399	0.877816	0.0565967	105419	84277	82181	90626.7	0.439281	0.353424	0.451704	11825	22354	38657	24279.7	-1.46091	0.135486	0.868107
1578	7.837	218.099	27397	31825	64091	41105.3	35228	90172	89050	71484.3	0.798301	0.230619	0.637105	21593	20769	29769	24044.7	-0.773609	0.225465	0.64692	45384	44917	54063	48122.3	0.227381	0.588331	0.230379
1579	15.582	218.138	9657	28123	112627	50136.7	7909	8841	10706	9153	-2.45355	0.265779	0.575479	139621	107035	66274	104311	1.05695	0.228549	0.641021	5400	7865	6485	6584.33	-2.92876	0.241502	0.617079
1580	6.852	218.139	3434817	3381920	3489234	3.43532e+06	5402394	5491334	5862666	5.58547e+06	0.701231	0.00011822	3.92731	636836	605063	563152	601685	-2.51337	1.86127e-07	6.73019	513656	1154435	516076	728057	-2.23832	0.000230747	3.63686
1581	3.883	218.139	30419	25117	8616	21385	44357	37995	30148	37501	0.81033	0.105922	0.975015	20509	37934	30060	29502	0.464214	0.382187	0.417725	62871	44771	25322	44322.3	1.05143	0.144593	0.839851
1582	2.907	218.139	46743	44307	60479	50510.7	77259	95225	57766	76751	0.603597	0.0927119	1.03286	79281	34927	52015	55408.7	0.133524	0.741672	0.129788	255819	161076	60322	159073	1.65503	0.127894	0.893151
1583	8.301	218.204	213209	218166	117432	182937	113552	137139	113275	121323	-0.592491	0.141717	0.848578	29307	17801	15004	20705	-3.14329	0.00801446	2.09613	75975	61794	52920	63564	-1.52506	0.0234334	1.63016
1584	10.838	218.211	59525	55410	104576	73171.3	107071	81503	84352	90976.3	0.314213	0.37146	0.430088	106676	82670	88385	92578	0.339391	0.325538	0.487399	80786	78275	112702	90588.7	0.308052	0.416865	0.380005
1585	14.404	218.235	165737	149982	183928	166550	366440	326824	353548	348938	1.06702	0.000279436	3.55372	268921	218764	251795	246494	0.565599	0.0106607	1.97221	351348	368320	457385	392352	1.23619	0.00276137	2.55888
1586	16.656	218.259	177568	169655	162801	170009	140128	161529	140104	147255	-0.207298	0.0521017	1.28315	613090	433960	602032	549695	1.69302	0.00283504	2.54744	7046	8993	5980	7340.67	-4.53356	3.07266e-06	5.51249
1587	14.843	218.26	88673	72116	48395	69729	30363	28205	38189	32253.3	-1.11231	0.0361004	1.44249	240472	226260	199262	221999	1.67072	0.00082374	3.08421	9020	5414	3639	6025.33	-3.53265	0.00568898	2.24497
1588	1.865	219.023	124814	131311	96933	117687	107003	136697	102141	115281	-0.029796	0.881094	0.0549778	111669	66825	58650	79049	-0.574136	0.119504	0.922617	122223	121504	27981	90570.3	-0.377844	0.457692	0.339427
1589	9.551	219.076	388657	384682	375059	382800	345175	403236	401298	383237	0.00164602	0.983161	0.0073752	218348	190244	202446	203680	-0.910285	3.8996e-05	4.40898	182885	248954	237806	223216	-0.778152	0.00155598	2.808
1590	6.421	219.086	23227	43116	148123	71489.7	31667	42543	23861	32691.3	-1.12883	0.377466	0.423123	79241	54514	59888	64548.7	-0.147347	0.868938	0.0610113	103245	93932	108131	101770	0.50951	0.480515	0.318293
1591	20.419	219.101	523429	416862	584644	508313	1067427	956624	925792	983282	0.951889	0.00188825	2.72394	78420	77016	62088	72509	-2.80948	0.000903967	3.04385	879389	867871	725647	824303	0.697459	0.0105081	1.97847
1592	8.94	219.113	100540	114442	115381	110122	116104	110991	135484	120861	0.134242	0.292641	0.533665	235505	163567	179335	192803	0.808027	0.0208532	1.68083	102036	84788	100055	95627.3	-0.203608	0.116603	0.933289
1593	7.23	219.113	215701	378486	595310	396500	195114	218560	243989	219222	-0.854928	0.185027	0.732766	162231	89768	106073	119358	-1.73202	0.068815	1.16232	24218	65755	55142	48372.7	-3.03506	0.0346468	1.46034
1594	5.267	219.134	169469	186810	216346	190876	277510	297320	266797	280543	0.555588	0.00537871	2.26932	65943	68094	45177	59739	-1.67589	0.00107283	2.96947	148944	240910	84873	158243	-0.270491	0.528239	0.277169
1595	16.618	219.135	147021	129196	175579	150600	256980	222839	217543	232455	0.626233	0.011067	1.95597	393140	373342	373763	380083	1.33559	0.000106592	3.97227	74510	79846	73914	76091	-0.984921	0.00546058	2.26276
1596	17.377	219.137	169386	159392	165652	164811	235062	355153	364562	318260	0.949393	0.0213535	1.67053	154141	393662	113067	220291	0.418598	0.56067	0.251292	205415	166898	290513	220943	0.422862	0.200244	0.698441
1597	18.047	219.137	88593	139384	214624	147535	204443	193799	213050	203765	0.465852	0.203506	0.691422	132694	323378	138298	198124	0.425352	0.524072	0.280609	124051	151165	172311	149177	0.0159679	0.968582	0.0138635
1598	13.587	219.138	352474	309493	274136	312035	265989	297086	354615	305898	-0.0286603	0.867264	0.0618484	1393536	976290	1271854	1.21389e+06	1.95986	0.00201276	2.69621	388644	302933	424129	371903	0.253217	0.231813	0.634863
1599	16.058	219.138	96228	142025	94123	110793	179161	159709	145510	161461	0.543319	0.0513543	1.28942	451473	405920	393762	417053	1.91236	0.00020045	3.69799	290492	205217	254788	250167	1.17502	0.0088733	2.05191
1600	30.522	219.174	34792	21182	40212	32063	123983	146687	127983	132885	2.0512	0.000361579	3.4418	3796	1983	2861	2881	-3.47627	0.00682221	2.16608	16051	34456	22150	24220	-0.404711	0.373299	0.427943
1601	11.541	219.174	272460	266780	348440	295894	237850	233327	235885	235688	-0.328202	0.08439	1.07371	1102464	921126	934087	985893	1.73635	0.000421368	3.37534	70963	71278	68617	70287	-2.07375	0.00101999	2.99141
1602	11.236	219.174	286633	245509	433536	321894	183788	157889	200959	180880	-0.831554	0.0732754	1.13504	1133620	843762	919398	965594	1.58483	0.00344932	2.46227	216902	131266	174580	174250	-0.885423	0.0764953	1.11637
1603	15.03	219.174	413473	295193	423174	377281	399074	407647	537742	448155	0.248359	0.308983	0.510065	853867	558622	843098	751863	0.994831	0.0234717	1.62946	368460	353252	338473	353396	-0.0943537	0.600308	0.221626
1604	10.208	219.174	203420	352834	258897	271718	422946	225181	141544	263225	-0.0458155	0.932449	0.030375	290083	248139	256586	264937	-0.0364608	0.888613	0.0512874	312965	329148	314191	318769	0.230401	0.344326	0.46303
1605	15.52	219.174	69607	110630	327265	169168	435920	235286	320643	330617	0.966703	0.177697	0.75032	402877	391224	350667	381590	1.17357	0.0596089	1.22469	355661	426022	394991	392226	1.21322	0.0538548	1.26878
1606	12.809	219.174	319684	208171	420953	316270	424602	400819	184155	336526	0.0895612	0.846526	0.0723595	802624	673556	697695	724626	1.19608	0.00503987	2.29758	260053	352302	348813	320390	0.0186724	0.9549	0.0200423
1607	19.712	219.174	135529	134005	187669	152402	411793	395758	374877	394144	1.37084	0.000303035	3.51851	88383	135208	56444	93346	-0.707222	0.110366	0.957163	190340	182844	176371	183186	0.265427	0.164122	0.784833
1608	12.428	219.174	841714	709822	851591	801043	1042057	964335	984996	997130	0.315902	0.0187045	1.72805	1273044	1017783	1070377	1.1204e+06	0.484065	0.024038	1.6191	763401	523864	674122	653797	-0.293038	0.152626	0.816372
1609	21.353	219.175	78052	31210	101671	70312	68939	77809	59427	68726	-0.0329149	0.944414	0.0248376	14908	12752	13584	13749	-2.35444	0.0524129	1.28056	34015	23791	17115	24974.7	-1.49331	0.100156	0.999323
1610	18.93	219.175	179047	150383	197602	175678	242545	278790	232743	251360	0.516821	0.0181732	1.74057	84889	79595	17476	60654.3	-1.53425	0.010928	1.96146	346881	199519	256396	267600	0.60714	0.110899	0.955074
1611	19.415	219.175	125845	108019	165545	133137	369362	349640	359260	359422	1.43276	0.000226924	3.64412	21903	19574	16304	19261.3	-2.78914	0.00262915	2.58019	489433	404281	493478	462398	1.79622	0.000613925	3.21188
1612	27.662	219.175	30099	13072	69158	37444	41172	37887	39157	39406.3	0.073693	0.911753	0.040123	4392	500	636	1843.67	-4.34408	0.0993034	1.00304	596	295	407	433.667	-6.432	0.0896842	1.04728
1613	9.667	219.211	396372	392470	383932	390926	352213	409273	408195	389895	-0.00380989	0.959746	0.0178438	535951	191675	467504	398378	0.0272425	0.946972	0.023663	154617	154454	167583	158886	-1.29891	2.16538e-06	5.66447
1614	16.365	219.244	96062	126244	162119	128143	177556	165680	108157	150465	0.23168	0.480146	0.318626	455245	373348	231672	353423	1.46364	0.0296245	1.52835	94454	105023	64355	87945	-0.543077	0.150583	0.822223
1615	8.37	219.248	909686	945148	999684	951507	1142740	1250840	1177400	1.19033e+06	0.323073	0.0044192	2.35466	194397	155060	162282	170581	-2.47976	1.10465e-05	4.95677	306131	514570	373487	398064	-1.25722	0.00115579	2.93712
1616	14.308	219.273	3178852	2799584	2139299	2.70591e+06	2011143	2253185	1208853	1.82439e+06	-0.568697	0.114466	0.941323	9619967	12064497	8183636	9.95603e+06	1.87946	0.0034796	2.45847	1245707	1449678	1603416	1.43293e+06	-0.917142	0.0165832	1.78033
1617	8.175	219.398	916805	55377	1012200	661462	25151	35372	16636	25720.7	-4.68466	0.104958	0.978984	195840	151561	297625	215010	-1.62126	0.219986	0.657604	17831	16317	13566	15905.7	-5.37804	0.101172	0.994941
1618	10.892	219.419	352167	265208	318268	311882	462063	430478	410897	434480	0.478291	0.0139807	1.85447	584740	826673	889773	767063	1.29834	0.00914142	2.03899	468775	403821	474761	449120	0.526101	0.0156575	1.80528
1619	6.851	219.425	478363	505528	497532	493809	729119	782037	807584	772914	0.646356	0.000337098	3.47224	164053	134072	90081	129403	-1.93208	9.18451e-05	4.03694	94638	202250	86345	127745	-1.95068	0.000661983	3.17915
1620	12.498	219.435	826863	668934	852599	782800	1068375	790397	998507	952427	0.282966	0.169423	0.771027	323443	1007404	1058128	796326	0.024716	0.958408	0.0184497	764946	499335	670381	644888	-0.279594	0.226704	0.644541
1621	2.753	220.082	22186	78513	98935	66545.7	69814	68229	75564	71203.3	0.0976001	0.849772	0.0706977	11954	5940	4325	7407.33	-3.16732	0.0623856	1.20492	5685	68837	42520	39015	-0.770316	0.401513	0.396301
1622	2.104	220.105	48679	33374	30210	37422	18286	9598	9422	12436.3	-1.58933	0.0175667	1.75531	43664	22687	18863	28405.7	-0.397708	0.400315	0.397598	18218	36901	13485	22869	-0.710493	0.186713	0.728826
1623	7.502	220.154	106871	99168	111260	105767	94905	80393	93569	89623.3	-0.238948	0.05026	1.29878	19787	17357	14773	17306.7	-2.61149	2.05879e-05	4.68639	30836	72927	67979	57248.3	-0.885589	0.0242308	1.61563
1624	12.395	220.177	147609	135291	146545	143149	200455	185178	191006	192214	0.425192	0.00117571	2.9297	240207	195683	205531	213808	0.578795	0.00736774	2.13267	148495	108532	134844	130625	-0.132094	0.368639	0.433399
1625	13.164	220.178	12874	20003	37002	23294	51038	16872	72928	46947	1.01107	0.254907	0.593618	234243	157928	193896	195357	3.06808	0.00175674	2.75529	22132	16568	19046	19249.7	-0.275125	0.610751	0.214136
1626	8.387	220.25	173150	148830	170260	164081	206148	237375	217520	220349	0.42538	0.00916967	2.03765	45670	33283	42327	40427.7	-2.02099	0.000130829	3.8833	76339	95820	84022	85394.7	-0.94219	0.00117659	2.92937
1627	6.084	220.254	833431	858881	1457254	1.04986e+06	1440214	1672700	1654541	1.58915e+06	0.598066	0.0678898	1.1682	304525	244982	242689	264066	-1.99122	0.0185192	1.73238	3329784	1753398	1108626	2063937	0.975207	0.215857	0.665834
1628	6.414	220.403	20132	74476	28813	41141.3	33988	43677	66746	48138	0.226588	0.737303	0.132354	18056	7530	6170	10586.3	-1.95839	0.151546	0.819456	415372	47531	1058307	507071	3.62353	0.190398	0.720337
1629	14.311	220.407	520564	506901	372613	466694	366448	108264	335408	270041	-0.789297	0.104804	0.97962	1649672	2033178	185905	1289586	1.46636	0.218862	0.65983	228816	260375	275628	254941	-0.872314	0.0125857	1.90012
1630	19.598	221.08	7422	8584	71750	29253	11329	11038	13518	11962.7	-1.29005	0.461812	0.335534	49923	85990	52639	62851.7	1.10337	0.237494	0.624347	86846	11041	5429	34439.7	0.235487	0.885395	0.0528628
1631	11.423	221.081	1677314	1513837	1126307	1.43915e+06	874543	1090854	994023	986474	-0.544867	0.0608485	1.21575	4414164	5267494	3756009	4.47922e+06	1.63803	0.00287506	2.54135	112773	103659	101640	106025	-3.76274	0.00122916	2.91039
1632	16.678	221.081	181575	155400	165687	167555	149958	153629	157658	153749	-0.124055	0.156729	0.80485	525368	351509	492307	456396	1.44565	0.00582958	2.23436	105554	122823	125956	118112	-0.504479	0.00754725	2.12221
1633	3.929	221.093	39099	69633	31691	46808.7	78069	66861	49014	64649	0.465852	0.282148	0.549523	30311	30732	23281	28109	-0.735744	0.189998	0.721251	28083	59714	37907	41902.3	-0.159745	0.758554	0.120014
1634	7.23	221.093	47404	42416	77140	55654.3	61064	55496	67081	61214.7	0.137383	0.649688	0.187295	54670	49851	109492	71338.7	0.35819	0.515016	0.288179	60377	30883	62119	51127.3	-0.122399	0.775524	0.110405
1635	2.776	221.096	32231	26526	107313	55357.7	110399	89575	120690	106889	0.949258	0.135207	0.869002	92662	125787	92082	103511	0.902934	0.164217	0.784582	113489	156253	63874	111206	1.00638	0.208503	0.680889
1636	8.912	221.116	82320	73463	76366	77384	79404	78446	82937	80263.3	0.0527058	0.383276	0.416488	315471	273181	262971	283875	1.87515	0.000222576	3.65252	40716	48671	62467	50619	-0.612356	0.0175849	1.75486
1637	9.623	221.116	90643	80719	91162	87509	86801	90696	82363	86621	-0.0147146	0.841559	0.0749152	190675	158986	165535	171733	0.972664	0.00119055	2.92425	56898	71950	77159	68670	-0.349751	0.0537232	1.26984
1638	7.936	221.118	11496	13187	65011	29899	12866	12643	24920	16810.7	-0.83072	0.507985	0.294149	199982	177514	188310	188603	2.65718	0.00106184	2.97394	29131	11582	9228	16648	-0.844748	0.51666	0.286795
1639	2.003	221.15	132005	108943	70080	103677	92583	69345	18855	60262	-0.782775	0.199613	0.699812	38344	60058	26328	41577.7	-1.31822	0.0393133	1.40546	16576	61318	19250	32382.3	-1.67882	0.0369946	1.43186
1640	10.846	221.188	31894	40785	24247	32309.7	41820	39951	34671	38815	0.264648	0.281954	0.549822	230768	207955	201155	213294	2.7228	5.81446e-05	4.23549	20902	15156	28824	21628.3	-0.579043	0.160422	0.794736
1641	20.256	221.188	4591	6016	39430	16680	80996	70753	67412	73054.7	2.13086	0.0095805	2.01861	34425	12986	18405	21939.7	0.395422	0.708087	0.149913	85185	108975	103395	99186	2.57202	0.00358909	2.44502
1642	10.545	221.189	44551	34818	31733	37035	36371	38528	49227	41376.3	0.159916	0.477242	0.321261	210387	186141	156974	184502	2.31667	0.000754706	3.12222	31661	22436	39788	31296	-0.242911	0.415744	0.381174
1643	12.49	221.189	215205	92683	155235	154375	171489	72305	106456	116751	-0.403007	0.457488	0.339621	327107	291518	259491	292706	0.923012	0.02669	1.57365	303395	375145	415358	364634	1.24001	0.0120429	1.91927
1644	17.315	221.19	91061	144851	235728	157214	319504	280126	284859	294831	0.907154	0.0352743	1.45254	248332	143459	46491	146095	-0.105826	0.88469	0.0532088	247244	294371	392079	311232	0.985259	0.0622112	1.20613
1645	20.892	221.19	57059	48092	130903	78685.7	106692	108473	123021	112730	0.518694	0.271956	0.565501	40976	21469	59699	40715.7	-0.950517	0.253099	0.596709	85204	133410	86085	101567	0.368264	0.49737	0.30332
1646	18.087	221.19	177996	162993	263050	201347	298612	294346	270836	287932	0.516043	0.05533	1.25704	173829	118595	149132	147186	-0.452043	0.196777	0.706025	454408	482639	510735	482595	1.26113	0.00132196	2.87878
1647	14.121	221.19	215836	223190	189844	209624	238284	167002	214010	206433	-0.0221326	0.897412	0.0470082	677228	722603	568058	655964	1.64581	0.000684212	3.16481	209077	220132	205185	211466	0.0126173	0.875867	0.0575617
1648	18.974	221.19	287735	235325	312098	278387	220583	325332	190605	245508	-0.181324	0.52023	0.283804	683781	542756	621126	615889	1.14558	0.0019384	2.71256	254934	182002	247366	228102	-0.287415	0.195491	0.708874
1649	18.599	221.19	95016	54372	82437	77276	113498	95908	108952	106120	0.457609	0.0927934	1.03248	156963	114220	133659	134948	0.804315	0.02866	1.54272	98291	92092	96381	95589	0.306824	0.206302	0.685496
1650	15.075	221.19	488119	560782	787017	611974	717086	563250	650005	643448	0.072354	0.769607	0.113731	682047	125039	268743	358611	-0.771051	0.252544	0.597662	982498	790771	895958	889743	0.53992	0.058318	1.2342
1651	16.476	221.218	248000	257007	192561	232524	295791	247580	386017	309797	0.413946	0.16324	0.787174	535515	357599	501787	464968	0.999754	0.0161767	1.79111	455618	449669	440912	448734	0.948483	0.000465619	3.33197
1652	14.862	221.225	295460	262568	446646	334892	443828	373617	434339	417262	0.317257	0.246929	0.607428	304748	724220	245770	424914	0.343472	0.60574	0.217713	237319	388159	396721	340734	0.0249486	0.942992	0.0254921
1653	15.409	221.231	244458	206054	372111	274209	237594	249972	277829	255133	-0.104027	0.730266	0.136519	118510	104683	114234	112477	-1.28565	0.0325369	1.48762	989326	796020	903237	896195	1.70854	0.00116231	2.93468
1654	6.009	221.257	119402	133382	199705	150831	197046	225941	240211	221067	0.551554	0.0651164	1.18631	104282	91754	68351	88130	-0.775225	0.0802806	1.09539	451749	238423	88358	259511	0.782866	0.372399	0.428991
1655	9.225	222.076	23545	28867	41072	31162.3	24541	20693	31328	25521.7	-0.288081	0.403813	0.39382	52257	37768	41463	43830.3	0.492126	0.134571	0.871048	156965	95142	97681	116597	1.90366	0.0148907	1.82709
1656	9.803	222.079	66423	67123	79261	70936.7	27289	22069	18466	22609	-1.64963	0.000588977	3.2299	56199	45497	52668	51455.7	-0.463202	0.0203012	1.69248	60697	12281	23081	32020.7	-1.14753	0.0632255	1.19911
1657	6.141	222.079	35006	38771	71787	48522.3	73083	78436	82061	77861	0.682252	0.0703832	1.15253	50260	38152	26390	38268.3	-0.342498	0.491751	0.308254	129167	179582	137148	148633	1.61504	0.00685303	2.16412
1658	5.076	222.08	188410	159878	92126	146806	90862	94595	121481	102314	-0.520909	0.213914	0.669762	47323	61720	40130	49725.3	-1.56185	0.0294065	1.53156	40060	45258	67148	50823	-1.53035	0.0320379	1.49434
1659	7.078	222.081	7298	32303	84417	41340.3	22423	31653	32183	28754	-0.523787	0.612365	0.21299	21647	18058	21500	20402.7	-1.01879	0.409411	0.387841	15366	12250	29028	18882.3	-1.13051	0.389572	0.409412
1660	14.343	222.097	307081	280854	320437	302792	340664	448919	345830	378472	0.321861	0.111116	0.954222	174419	163104	139444	158990	-0.929389	0.000757354	3.1207	57324	45730	50840	51299	-2.56132	3.16665e-05	4.4994
1661	13.395	222.097	93598	87223	150424	110416	189513	174095	184606	182739	0.726835	0.0246432	1.6083	27073	24887	23975	25312.7	-2.12502	0.0133498	1.87453	32182	44628	28755	35189.3	-1.64974	0.0219408	1.65875
1662	13.87	222.097	224846	214687	340580	260039	461480	396458	444290	434077	0.739225	0.0177942	1.74972	45217	50179	30353	41917.3	-2.63311	0.0059087	2.22851	10827	83078	111903	68603.7	-1.92237	0.019057	1.71994
1663	12.57	222.098	15047	34215	45946	31737	47229	39547	85943	57574	0.859252	0.202067	0.694504	49247	71185	68240	62891.7	0.986703	0.051382	1.28919	61305	58465	93117	70963.3	1.16091	0.051736	1.28621
1664	11.418	222.217	288009	264304	192659	248325	167256	191008	176530	178266	-0.478201	0.0762982	1.11749	752202	800953	574206	709121	1.5138	0.00349503	2.45655	28733	31078	32162	30658.7	-3.01786	0.00161657	2.79141
1665	13.957	222.231	145142	166079	346088	219104	470506	403239	452239	441996	1.01242	0.0290141	1.53739	45217	19076	27324	30540	-2.84284	0.0425967	1.37062	70200	83389	112149	88580.3	-1.30656	0.114935	0.939546
1666	18.31	222.233	498182	445080	1012733	651999	1474267	1221619	1434444	1.37678e+06	1.07835	0.0213175	1.67126	34871	15636	6882	19130.7	-5.09091	0.0250652	1.60093	13989	16729	7748	12823	-5.66806	0.0242166	1.61589
1667	2.636	222.233	455119	537606	803465	598731	696087	782713	707018	728607	0.283233	0.29767	0.526265	482745	370440	442004	431731	-0.471776	0.203934	0.69051	614449	757234	426117	599268	0.00129257	0.997171	0.00123043
1668	4.968	223.063	78519	93653	107514	93229.7	251759	217848	259928	243179	1.38316	0.000617525	3.20935	24519	17551	21111	21061.3	-2.14619	0.00110882	2.95514	141981	241040	271562	218195	1.22676	0.0353799	1.45124
1669	2.379	223.075	58976	73441	38023	56814.3	209220	96044	83583	129617	1.18992	0.152462	0.816839	26400	14290	16621	19104.7	-1.57233	0.0260528	1.58415	256771	61206	21941	113307	0.99591	0.484139	0.31503
1670	3.785	223.082	38201	50240	54540	47661.3	35506	35217	40496	37074	-0.362412	0.110523	0.956546	23690	31015	17091	23933	-0.993818	0.0199825	1.69935	37441	29911	29556	32303.7	-0.561121	0.0498263	1.30254
1671	20.418	223.096	90946	74713	103988	89883.3	186281	195628	188070	189994	1.07983	0.000361957	3.44134	10688	11202	4320	8737.67	-3.36273	0.000752661	3.1234	201734	186832	173530	187366	1.05974	0.00115251	2.93835
1672	11.057	223.096	52789	44321	55196	50769.7	54325	51387	50117	51944	0.0329903	0.755785	0.121602	162927	158684	151720	157778	1.63586	2.09829e-05	4.67814	12633	13633	8666	11645	-2.12426	0.000420165	3.37658
1673	6.375	223.107	65477	74689	120521	86896.7	119331	160405	106740	128826	0.568055	0.148951	0.826956	28937	21915	25289	25381.3	-1.77553	0.0229911	1.63844	78842	174723	57801	103790	0.25629	0.693119	0.159192
1674	2.901	223.108	71570	74335	80038	75315.3	42301	46399	44529	44410.7	-0.762037	0.00036227	3.44097	54050	68078	55351	59160.7	-0.348305	0.0343937	1.46352	43834	74607	31773	50072.3	-0.58893	0.123992	0.906608
1675	8.725	223.132	14558	16759	9782	13700.7	6476	5926	18523	10309.3	-0.410295	0.501652	0.299597	146410	113688	128710	129604	3.24179	0.000278629	3.55497	21977	14804	5330	14038	0.0350913	0.95178	0.0214634
1676	10.204	223.133	156824	130967	154059	147284	87456	91122	105410	94663.7	-0.637721	0.00593477	2.2266	153298	202188	179584	178358	0.276169	0.12986	0.886526	27229	24180	32514	27975.3	-2.39638	0.000153038	3.8152
1677	14.671	223.133	37806	50526	64887	51074	34616	14141	54987	34582.3	-0.562554	0.308582	0.510629	11922	15444	21189	16186	-1.65784	0.0135228	1.86893	61875	57747	99089	72904.7	0.513422	0.226738	0.644477
1678	18.1	223.169	70171	61290	61232	64232	174505	123309	119117	138978	1.11349	0.0143674	1.84262	55693	58530	47527	53917.7	-0.252534	0.0807889	1.09265	149329	208727	201513	186524	1.538	0.00296668	2.52773
1679	17.289	223.17	89561	79022	119414	96000	154875	130946	150882	145569	0.600594	0.024999	1.60208	11191	21433	33140	21922.3	-2.13063	0.0056023	2.25163	107427	142465	160056	136650	0.509383	0.107214	0.969749
1680	13.061	223.17	37530	44024	43723	41760	51668	48430	50696	50265.7	0.267452	0.0215683	1.66618	100567	83063	79180	87604.3	1.06888	0.00267836	2.57213	79751	84076	92213	85347.7	1.03123	0.000496622	3.30397
1681	9.296	223.171	38949	36361	29177	34830	49661	46893	48510	48355.7	0.473354	0.0111434	1.95298	166457	41767	138655	115627	1.73108	0.100028	0.999879	28305	35609	44817	36244.7	0.0574382	0.81303	0.0898937
1682	15.327	223.204	25218	47807	104335	59121	80929	78359	79377	79556	0.4283	0.434339	0.362171	38645	42002	38909	39853	-0.568982	0.459263	0.337938	98756	91567	113553	101293	0.776792	0.159028	0.798527
1683	19.761	223.205	26742	22981	38476	29400.7	53830	30507	42455	42265	0.523615	0.191434	0.717982	8524	16299	11844	12223.3	-1.26621	0.0295111	1.53002	287954	263397	274366	275240	3.22677	8.49936e-06	5.07061
1684	14.046	223.205	52872	61104	38453	50810.7	71609	70216	69796	70541.3	0.473337	0.0411243	1.3859	17972	18853	11664	16164	-1.65235	0.00774816	2.1108	117943	108045	148540	124844	1.29692	0.00593455	2.22661
1685	8.151	223.61	8201	17627	13846	13225.7	37477	33906	24150	31845.3	1.26774	0.0182697	1.73827	7921	7218	7069	7403.67	-0.837029	0.101789	0.992298	220	1231	229	561	-4.5592	0.010107	1.99538
1686	1.86	223.987	56027	55387	39591	50336	55762	36663	29550	40659.3	-0.308004	0.365727	0.436843	21276	78765	45074	48372.7	-0.0573985	0.916183	0.0380179	51873	36442	38932	42416.7	-0.246959	0.33283	0.477778
1687	3.969	224.055	115588	171250	208494	165112	194407	120033	101850	138764	-0.250805	0.537535	0.269593	63640	59190	33142	51991.7	-1.66709	0.0167858	1.77506	131000	115125	63290	103139	-0.678847	0.141211	0.850131
1688	4.519	224.055	427761	464614	555347	482575	519593	602193	599192	573660	0.249444	0.122126	0.913191	276799	276317	194773	249297	-0.952886	0.00751257	2.12421	510149	581097	454957	515402	0.094945	0.566615	0.246712
1689	5.516	224.076	242497	229038	395353	288964	425100	431545	453069	436572	0.595333	0.0522627	1.28181	162627	98471	176513	145871	-0.986192	0.0707562	1.15024	365714	585967	538443	496709	0.781513	0.0721622	1.14169
1690	7.786	224.092	106249	124752	212881	147962	180893	185829	231746	199490	0.431095	0.232617	0.633359	146390	69840	74337	96856.7	-0.6113	0.282592	0.548841	83348	181737	242327	169138	0.19298	0.728264	0.137711
1691	9.588	224.092	106223	98907	110498	105210	240256	204125	274076	239487	1.18667	0.00279784	2.55318	61782	191536	79861	111061	0.0780716	0.892697	0.0492962	152750	128640	179183	153525	0.5452	0.0321371	1.49299
1692	12.559	224.127	49434	33547	135828	72937.3	26554	40611	32284	33150.7	-1.13762	0.282148	0.549523	196758	208325	219729	208272	1.51374	0.0140439	1.85251	41639	16145	34918	30901.7	-1.23897	0.267765	0.572246
1693	38.415	224.127	75334	67846	60474	67885.7	119452	75951	75868	90424.7	0.413609	0.210668	0.676401	244890	150867	111192	168984	1.31571	0.0642973	1.19181	86044	74442	96723	85737.3	0.336817	0.0821613	1.08533
1694	2.592	224.128	61353	63562	93139	72685.7	72969	108859	84325	88718.7	0.287567	0.337772	0.471377	146721	160936	288047	198569	1.4499	0.0523468	1.28111	82691	60455	36516	59888.3	-0.279396	0.489024	0.310669
1695	12.741	224.129	23469	15143	135629	58081.3	38074	40611	19665	32784.3	-0.825068	0.555836	0.255054	162073	166709	158217	162334	1.48282	0.0553314	1.25703	32050	25887	22609	26849.7	-1.11317	0.467546	0.330176
1696	7.869	225.087	52737	85896	69475	69370.3	117837	155116	116569	129842	0.904363	0.0188863	1.72385	35354	104851	32050	57419.3	-0.272782	0.664827	0.177291	127186	204506	296372	209356	1.59357	0.0483479	1.31562
1697	4.141	225.133	20838	17183	52665	30229.7	12043	20686	32758	21830	-0.469653	0.546586	0.262342	21781	18535	20786	20368.3	-0.569637	0.432409	0.364105	116912	46097	18617	60543	1.002	0.388652	0.410439
1698	2.826	225.135	88309	92802	104575	95229.7	57368	69490	60718	62526.3	-0.606947	0.00566583	2.24674	10384	47016	46666	34689.7	-1.45691	0.00983103	2.0074	162230	63571	46847	90883.7	-0.06739	0.910533	0.0407044
1699	11.104	225.149	95788	107324	120043	107719	92779	88171	96592	92515	-0.219518	0.109651	0.959987	184418	134434	97258	138704	0.364736	0.302525	0.519238	88163	78652	106067	90961.7	-0.243947	0.191075	0.718796
1700	10.528	225.149	22081	45777	31717	33192.7	36539	30414	13003	26653	-0.316567	0.543077	0.265139	136544	74835	113053	108145	1.70403	0.0176466	1.75334	53192	21790	60172	45052.3	0.440737	0.434351	0.36216
1701	12.3	225.16	137959	154225	106164	132784	167861	168872	158124	164953	0.31298	0.091115	1.04041	217849	173824	195556	195744	0.55989	0.0295155	1.52995	368451	405016	744317	505929	1.92986	0.0363306	1.43973
1702	17.863	225.185	9942	11432	26617	15998	16756	18857	14892	16836	0.0736579	0.885225	0.0529464	15223	14507	14195	14642.7	-0.127713	0.812022	0.0904323	72881	89165	125050	95699.7	2.58062	0.00811274	2.09083
1703	8.314	225.204	67597	60245	47251	58365.3	18043	41249	35121	31472	-0.891043	0.0423248	1.37341	32305	21202	24105	25871.7	-1.17374	0.00884966	2.05307	21857	37646	298531	119346	1.03196	0.534813	0.271798
1704	6.418	225.233	603430	607662	474210	561768	281496	368858	338915	329757	-0.768571	0.0102445	1.98951	179832	166204	164171	170070	-1.72385	0.000885439	3.05284	115364	127296	85878	109514	-2.35886	0.000574963	3.24036
1705	11.754	226.106	12295	18991	13647	14978.7	39477	32406	35285	35723.7	1.25397	0.00201338	2.69608	16146	9416	9930	11831.7	-0.340256	0.349935	0.456012	53639	40100	72314	55352	1.88573	0.0134427	1.87151
1706	8.843	226.117	49773	43674	24681	39377	16219	23934	17882	19346	-1.02532	0.0645198	1.19031	11019	13647	17442	14037	-1.48812	0.031193	1.50594	16802	18672	28404	21293.7	-0.886929	0.0967733	1.01424
1707	7.211	226.119	152729	142617	77046	124132	71835	78949	70323	73703.3	-0.752069	0.1022	0.990549	38750	35009	60226	44662.7	-1.47473	0.0335334	1.47452	85138	35090	38885	53038.7	-1.22675	0.0681891	1.16628
1708	6.873	226.12	120188	112158	67527	99958.7	50084	57216	49491	52264.7	-0.935496	0.0450663	1.34615	39079	27628	37993	34901	-1.51806	0.0178917	1.74735	119628	59490	64748	81289.7	-0.29826	0.500891	0.300257
1709	2.911	226.128	45156	31767	72994	49973.3	20660	35410	33032	29701.7	-0.750615	0.193227	0.713933	24123	36425	27377	29309.3	-0.769798	0.17872	0.747826	22382	45304	29056	32248.3	-0.631934	0.271864	0.565648
1710	3.808	226.128	31893	33330	60892	42039.3	23814	30884	22642	25781	-0.705432	0.171794	0.764992	15536	16094	13044	14892.3	-1.49717	0.0457964	1.33917	21467	20626	24784	22293.3	-0.915127	0.106751	0.971628
1711	17.235	226.18	790	1170	1287	1083.33	9733	6036	3436	6402.67	2.5632	0.0440379	1.35617	2761	6010	4109	4294.33	1.98696	0.0281789	1.55008	151370	124684	178736	151598	7.12863	0.000646181	3.18965
1712	16.299	226.181	7579	10586	17352	11840	6596	11322	6799	8240	-0.522953	0.333495	0.47691	34569	46802	26147	35840.3	1.59791	0.022645	1.64503	139543	7553	15258	54119	2.19247	0.379839	0.4204
1713	9.595	226.243	26276	27755	24108	26047.3	18132	33014	20975	24041.3	-0.115619	0.690425	0.160884	51245	25736	36300	37761.3	0.535774	0.192176	0.716301	248634	286676	392539	309284	3.56972	0.00276645	2.55808
1714	12.794	227.081	73077	97583	85919	85527.3	176514	162825	175901	171748	1.00583	0.000500377	3.3007	133828	124969	113510	124103	0.537084	0.0137819	1.86069	303662	184701	301338	263235	1.62189	0.0112181	1.95008
1715	10.503	227.09	90415	86646	79878	85647.3	112949	117951	115687	115530	0.431787	0.000929424	3.03179	115667	118580	89497	107916	0.333424	0.0843632	1.07385	44476	30756	48164	41133	-1.05811	0.00190733	2.71957
1716	8.587	227.09	31946	30059	19231	27079.7	43302	18147	20896	27449.3	0.0195611	0.968849	0.0137438	117245	88411	95634	100431	1.89092	0.00152996	2.81532	16823	63917	24019	34920.7	0.366871	0.632573	0.19889
1717	2.79	227.101	30515	37889	25441	31282.7	66396	48598	54206	56401	0.850357	0.0169716	1.77028	16041	14795	18660	16499.7	-0.922927	0.0175191	1.75649	33846	77281	39154	50094.7	0.679294	0.254419	0.59445
1718	6.053	227.103	53330	56471	71061	60288.3	77296	62447	73145	70963.7	0.235202	0.203436	0.691572	88610	62633	51017	67421	0.161319	0.595468	0.225141	107994	124449	98324	110257	0.870915	0.00597817	2.22343
1719	14.724	227.105	48665	45810	4297	32925	9826	17434	7092	11451.7	-1.52363	0.217033	0.663475	160709	161132	140606	154150	2.22708	0.00157259	2.80339	130936	118846	137074	128953	1.96959	0.00329347	2.48235
1720	16.621	227.107	147854	119618	112151	126542	105747	115187	94537	105158	-0.267058	0.159777	0.796487	506096	338327	514601	453009	1.83992	0.00502823	2.29859	9379	12518	75499	32466.3	-1.9626	0.0175481	1.75577
1721	15.737	227.107	38214	24612	18443	27090.7	21231	19696	19348	20092.7	-0.431127	0.299008	0.524317	167068	109800	146897	141256	2.38244	0.0030106	2.52135	9489	7356	12239	9695.67	-1.48238	0.044345	1.35316
1722	11.533	227.127	21681	50415	15934	29344.3	9695	32517	70450	37555	0.355923	0.711626	0.147748	366818	285752	320401	324325	3.46628	0.000333522	3.47688	34879	85589	94465	71645.3	1.28779	0.119337	0.923224
1723	18.696	227.163	13199	14339	5729	11090	85250	87625	76082	82986.7	2.90362	8.47705e-05	4.07176	13169	8606	13919	11899	0.101581	0.811131	0.0909088	24922	10321	9036	14760.7	0.412499	0.558988	0.252597
1724	19.217	227.164	63910	70348	42148	58803	277328	285220	243403	268651	2.19177	0.0001682	3.77417	15046	5759	17964	12924	-2.18584	0.00782961	2.10626	39825	26487	25808	30707.7	-0.937291	0.0439534	1.35701
1725	11.036	227.164	47631	52985	58825	53148	69319	58774	64463	64186.3	0.272251	0.0678611	1.16838	252342	191048	190932	211442	1.99217	0.00157248	2.80342	70773	65452	71050	69092.7	0.378517	0.0126725	1.89714
1726	13.383	227.164	45512	61289	55778	54194	25502	20673	17336	21171.3	-1.35602	0.00313931	2.50317	139518	83941	116644	113369	1.06482	0.0242915	1.61455	73858	67751	96299	79303.7	0.549254	0.0630721	1.20016
1727	12.436	227.164	145750	196230	141721	161235	349471	284538	357225	330412	1.03511	0.00428077	2.36848	41822	24774	23102	29900.3	-2.43093	0.00209157	2.67953	110981	99026	124785	111598	-0.530846	0.0597022	1.22401
1728	18.116	227.164	124336	116558	73305	104734	343572	356714	304442	334910	1.67705	0.000499293	3.30164	14663	27166	11161	17664.3	-2.56782	0.00631834	2.1994	72201	78673	76314	75730.3	-0.467787	0.143821	0.842178
1729	9.463	227.164	41614	24404	47663	37894.7	35316	29433	41059	35270.3	-0.10354	0.751416	0.12412	82910	37535	40630	53692.7	0.50273	0.384955	0.41459	41021	92189	82851	72021.3	0.926429	0.118339	0.926872
1730	12.135	227.165	293854	251042	183630	242843	378361	437632	383079	399692	0.718864	0.0136353	1.86533	40349	59081	16053	38495.3	-2.65727	0.00403372	2.39429	90617	133110	131818	118516	-1.03494	0.0237197	1.62489
1731	7.707	227.175	113228	77999	64153	85127.7	50718	58278	74407	61135.3	-0.477622	0.212551	0.672536	84351	49049	53325	62242.7	-0.451724	0.280629	0.551868	36358	22721	64588	41223.3	-1.04617	0.0832267	1.07974
1732	11.678	227.233	25078	50415	48829	41441.7	73401	30773	70450	58209	0.49016	0.353835	0.4512	372988	289441	323984	328805	2.98808	0.000357933	3.4462	34382	28340	28298	30341	-0.449813	0.258741	0.587136
1733	16.801	227.243	61377	68016	60779	63391.7	57814	64652	66600	63023	-0.00841477	0.921894	0.0353192	517547	344498	523992	462013	2.86557	0.00247626	2.6062	28521	21594	20948	23688.7	-1.4201	0.000291759	3.53498
1734	6.405	227.994	98643	121946	83099	101230	107802	107422	128298	114508	0.177811	0.37229	0.429118	42143	39908	35779	39277.7	-1.36586	0.00563643	2.249	109877	58470	84837	84395.7	-0.262401	0.417674	0.379163
1735	6.745	228.086	97668	121025	58350	92348.7	16341	53387	128298	66009.7	-0.484414	0.522913	0.28157	32197	25333	13497	23676.7	-1.96363	0.0227956	1.64215	298163	460544	536065	431592	2.2245	0.00946637	2.02382
1736	2.772	228.107	71512	74163	91758	79145.3	91571	94983	87735	91430.7	0.208174	0.140149	0.853411	15211	15645	54561	28473.3	-1.47489	0.025071	1.60083	104841	144373	62699	103972	0.393619	0.366847	0.435515
1737	13.713	228.158	6037	10930	18409	11793	7915	6907	6818	7214.33	-0.708993	0.273989	0.562266	15217	20574	19383	18392.3	0.641174	0.169842	0.769954	97658	126717	137525	120634	3.35464	0.000939186	3.02725
1738	16.136	228.16	1266	1228	2787	1761.33	3134	1420	2591	2382.67	0.435909	0.437236	0.359284	8981	9582	4428	7664.67	2.12156	0.0258194	1.58805	50279	39853	59117	49750.7	4.81998	0.00101206	2.99479
1739	10.234	228.16	10680	16800	19035	15506	16990	9516	7117	11208.7	-0.468212	0.330456	0.480886	29596	8046	31891	23178.7	0.579971	0.391551	0.407211	179822	145708	175227	166920	3.42826	0.00016003	3.7958
1740	18.402	228.192	14428	24015	15958	18134.7	20956	20625	12980	18188	0.00423668	0.989883	0.00441627	105007	236650	34246	125302	2.78859	0.145419	0.837379	50793	13726	37109	33877	0.901556	0.233354	0.631985
1741	7.238	228.224	94517	71505	50244	72089.7	59710	57603	61344	59553.3	-0.27561	0.383828	0.415863	27656	32282	8418	22786.3	-1.66162	0.0286126	1.54344	14135	467192	545061	342130	2.24668	0.179167	0.746742
1742	1.861	229.016	58510	52438	49460	53470.3	61872	59031	58274	59726.7	0.159637	0.095506	1.01997	69796	39848	47103	52250	-0.0333076	0.903023	0.044301	44030	64771	33735	47513	-0.170416	0.564908	0.248022
1743	9.305	229.107	58907	69703	76721	68444.7	31308	44128	45763	40400.7	-0.760559	0.0153577	1.81367	35879	50732	26090	37568	-0.865434	0.0250636	1.60096	43978	27343	39004	36776	-0.896174	0.0114374	1.94167
1744	4.415	229.118	13862	32840	31872	26192.3	57575	46261	49404	51081	0.963642	0.0240289	1.61927	32921	19469	20969	24454	-0.0990741	0.828004	0.0819678	197137	74697	46864	106234	2.02002	0.160772	0.793791
1745	14.062	229.122	36002	39254	18858	31372.3	62643	50001	73759	62135.3	0.985921	0.0300543	1.52209	167026	150862	141594	153162	2.28749	0.000237165	3.62495	9637	11113	5978	8910.33	-1.81594	0.0260229	1.58464
1746	14.973	229.122	246021	238199	206425	230216	207957	236970	198554	214495	-0.102046	0.400848	0.397021	727008	542263	716688	661987	1.52382	0.00212166	2.67333	10912	192612	4476	69334.3	-1.73135	0.0626387	1.20316
1747	11.121	229.122	68084	65348	77718	70384.3	44861	52383	55618	50955	-0.466031	0.0168544	1.77329	279037	117445	275504	223996	1.67015	0.0452073	1.34479	97074	83791	77906	86258	0.293404	0.0798058	1.09797
1748	13.611	229.123	34285	48912	40751	41317	48165	45737	61492	51799	0.326189	0.180662	0.743134	202959	182260	170766	185329	2.16528	0.000153305	3.81444	51618	75525	102453	76533	0.889346	0.0825255	1.08341
1749	2.212	229.129	46117	52194	35913	44742.3	52349	48543	33815	44903.3	0.00518205	0.983645	0.00716142	36125	22344	22159	26877	-0.735268	0.0543869	1.26451	27328	60745	24350	37475.3	-0.255699	0.594927	0.225537
1750	17.866	229.143	42148	67989	46124	52088	90647	93055	85929	89878	0.787017	0.0104005	1.98295	63409	67289	48868	59856.3	0.200553	0.472175	0.325897	84614	74915	124560	94697.3	0.862373	0.0682546	1.16587
1751	5.521	229.154	132377	147035	233350	170922	218528	222205	200798	213845	0.323228	0.25321	0.596519	63328	29203	58022	50185.3	-1.768	0.0221079	1.65545	126163	243730	223276	197724	0.210153	0.606612	0.217089
1752	6.037	229.154	294539	402188	295029	330586	498255	608606	377445	494770	0.58173	0.096079	1.01737	54830	53397	69571	59267	-2.47973	0.00169033	2.77203	474246	820786	237207	510747	0.627583	0.356969	0.447369
1753	13.2	229.179	11878	11847	20136	14621.3	23204	16844	9327	16459.3	0.170831	0.724893	0.139726	131463	103844	105222	113511	2.95668	0.000461529	3.3358	80072	115592	144152	113273	2.95366	0.00623498	2.20516
1754	17.114	229.179	119538	122299	67415	103085	242689	272490	234375	249852	1.27724	0.00231493	2.63546	17045	25089	7885	16674	-2.62816	0.00956805	2.01918	127262	110800	127065	121710	0.239613	0.37487	0.42612
1755	10.395	229.179	32129	61833	53524	49163	28513	44780	41223	38173	-0.36502	0.339076	0.469703	85645	75508	82019	81058.3	0.721388	0.0268295	1.57139	72636	118328	159833	116933	1.25004	0.0640406	1.19354
1756	19.147	229.18	276572	298428	223603	266202	1008799	923912	825831	919515	1.78835	0.000338505	3.47043	35424	20078	27771	27758.7	-3.26151	0.000460567	3.33671	86352	116122	52681	85052.7	-1.64609	0.00326256	2.48644
1757	11.435	229.225	45663	53865	44075	47868.7	54875	55552	54380	54936.7	0.198688	0.0815377	1.08864	281907	22064	43832	115935	1.27617	0.459625	0.337596	10813	6106	63453	26791.7	-0.837297	0.321143	0.493302
1758	14.729	229.261	160311	127538	115223	134358	184961	184695	188362	186007	0.469271	0.018715	1.72781	118764	28710	733790	293756	1.12853	0.512377	0.29041	153159	194596	249865	199208	0.568187	0.105207	0.977955
1759	15.931	229.396	6449	4380	3224	4685.33	137393	130133	122890	130140	4.79577	8.15288e-06	5.08869	737762	132415	735360	535180	6.83573	0.0579293	1.2371	76997	62419	71011	70143.3	3.90408	0.00011207	3.95051
1760	10.789	230.095	23804	7074	20659	17180	18028	19633	25337	21000.3	0.289682	0.532013	0.274078	20974	10978	14239	15398	-0.157987	0.778304	0.108851	101602	66091	39093	68929.7	2.0044	0.0513458	1.2895
1761	10.146	230.095	35029	73293	41060	49795	88572	80485	58764	75941.3	0.608884	0.152925	0.81552	54173	59906	44720	52934	0.0881938	0.816612	0.0879843	32361	31177	24579	29373.3	-0.761494	0.167334	0.776416
1762	8.151	230.095	190692	255127	208693	218172	401177	404815	327947	377981	0.792849	0.00715364	2.14547	78841	69469	84677	77663.3	-1.49016	0.00204308	2.68972	64923	108769	87002	86899	-1.32805	0.00465387	2.33219
1763	2.822	230.096	70264	44252	59415	57978	140982	98366	111040	116797	1.01043	0.0161672	1.79136	32269	9036	24249	21852.3	-1.40772	0.0237124	1.62502	86046	587039	52650	241913	2.06091	0.347608	0.45891
1764	8.971	230.138	257422	237827	148186	214479	85684	131743	101364	106265	-1.01318	0.0405009	1.39254	59021	62980	48256	56753.3	-1.91806	0.00965388	2.0153	86708	106371	118513	103865	-1.04613	0.0338128	1.47092
1765	9.355	230.139	133901	98171	113436	115170	92699	154925	104274	117300	0.026438	0.926633	0.0330921	24870	14675	19918	19822	-2.53859	0.000896017	3.04768	35890	51463	45615	44323.7	-1.37762	0.0033065	2.48063
1766	38.417	230.14	48210	51238	43376	47609	51301	57187	41030	49840.3	0.0660794	0.692521	0.159567	84806	90719	85682	87070	0.870941	0.00017792	3.74978	52377	36462	34834	41225.3	-0.207703	0.35061	0.455176
1767	5.276	230.14	8999	5532	35367	16633.7	37714	46297	27822	37278.7	1.16424	0.129236	0.888616	15196	7876	8764	10613	-0.648274	0.568372	0.245367	33778	63697	25728	41068.7	1.30393	0.176483	0.753297
1768	14.897	230.175	45564	50586	42858	46337	44187	55973	41816	47326.3	0.0304785	0.850697	0.0702252	159737	116891	163320	146650	1.66214	0.00265585	2.5758	233412	3782	6497	81231.3	0.809872	0.670491	0.173607
1769	19.114	230.211	44438	45869	34152	41487.3	165557	158188	136130	153293	1.88555	0.000308165	3.51122	61823	59862	54637	58775	0.502532	0.0154719	1.81046	16572	18382	14496	16484.3	-1.33158	0.00292004	2.53461
1770	17.842	230.401	1844	1171	10889	4635.67	18807	11616	17554	15993.3	1.78662	0.0416078	1.38082	2805	4889	2184	3293.67	-0.493082	0.699824	0.155011	913141	1013860	1693368	1.20679e+06	8.02418	0.00800971	2.09638
1771	13.017	231.013	128293	112767	124372	121812	142750	139676	114082	132170	0.117746	0.367817	0.434368	99208	105041	64921	89724.3	-0.441081	0.0741414	1.12994	82174	91135	126842	100051	-0.283912	0.205731	0.686701
1772	8.341	231.014	96983	264074	107554	156205	227211	127517	143060	165930	0.0871401	0.883449	0.0538186	57179	83706	9937	50275	-1.63552	0.142704	0.845564	43378	135569	35297	71415.7	-1.12913	0.248753	0.604231
1773	13.546	231.014	26700	19224	48452	31459.7	44169	41948	52603	46241	0.555669	0.188981	0.723582	522976	239578	69356	277304	3.13989	0.137325	0.86225	16092	12635	48976	25902	-0.28044	0.721449	0.141794
1774	11.081	231.014	392943	344059	271751	336252	156802	202577	159181	172854	-0.959986	0.0128935	1.88963	248100	337868	190129	258700	-0.378263	0.235213	0.628538	37602	58933	52335	49624.3	-2.76042	0.00131465	2.88119
1775	15.614	231.014	300169	377748	427880	368600	205696	253893	260815	240136	-0.618206	0.0350616	1.45517	578146	373291	560992	504144	0.45178	0.146637	0.833757	160525	192022	193161	181904	-1.01888	0.00846494	2.07238
1776	9.385	231.112	283071	235427	148926	222476	98792	143240	103199	115078	-0.951035	0.0617427	1.20941	62825	113690	13954	63490.7	-1.80903	0.0309242	1.5097	10465	116213	83912	70197.7	-1.66415	0.0386593	1.41275
1777	9.065	231.124	167286	175457	138499	160415	48241	88989	82097	73110	-1.13367	0.00661161	2.17969	39427	49369	16724	35174.3	-2.18921	0.00106791	2.97147	46717	55618	68206	56848	-1.49663	0.00127761	2.8936
1778	5.903	231.134	153027	184001	193880	176970	245678	270157	219595	245144	0.470124	0.023364	1.63145	93971	90809	101405	95396	-0.891507	0.00302076	2.51988	290116	278396	170957	246491	0.478025	0.156123	0.806534
1779	14.659	231.137	145907	125992	138016	136639	91286	26678	27898	48621.7	-1.4907	0.0163821	1.78563	286483	277426	269041	277651	1.0229	5.16038e-05	4.28732	12002	49326	55943	39091.3	-1.80545	0.0027813	2.55575
1780	16.271	231.138	162825	137226	135425	145160	109626	129052	103778	114153	-0.346672	0.0568337	1.24539	480070	292355	421660	398029	1.45523	0.0108027	1.96647	161745	5601	17117	61488.7	-1.23925	0.176303	0.75374
1781	13.832	231.138	396001	421919	422698	413540	334171	250472	272429	285692	-0.533569	0.00854757	2.06816	512925	1608542	1653735	1.2584e+06	1.60549	0.0862385	1.0643	141999	141942	175390	153111	-1.43345	5.16948e-05	4.28655
1782	2.902	231.143	28528	55168	101397	61698.7	73350	73823	66318	71164.7	0.205922	0.681457	0.166561	24418	30170	16290	23627	-1.3848	0.153699	0.81333	33072	123335	52637	69682.3	0.175554	0.829364	0.0812551
1783	1.905	231.144	64819	71478	51197	62499	62079	45327	40282	49230.3	-0.344286	0.20982	0.678153	30823	24601	12729	22718.7	-1.45995	0.00759405	2.11953	36962	44641	21675	34427	-0.860293	0.0356791	1.44759
1784	5.564	231.169	125894	201336	167352	164862	196882	263712	165546	208714	0.340274	0.292959	0.533194	59809	77890	64269	67323.7	-1.29207	0.0122665	1.91128	212366	222505	114655	183176	0.151977	0.676177	0.16994
1785	6.438	231.17	495463	570400	1036358	700741	1032329	1090395	610410	911046	0.378641	0.406546	0.390891	174822	185542	142057	167475	-2.06494	0.0347684	1.45882	484004	695276	319645	499643	-0.487985	0.373935	0.427204
1786	7.29	231.171	338524	351927	348408	346287	448549	470592	453951	457698	0.402427	0.000136217	3.86577	91579	99197	75310	88696.3	-1.96502	5.84797e-06	5.23299	144205	139660	94111	125993	-1.45863	0.000181534	3.74104
1787	18.388	231.196	26637	31143	23202	26995	177070	166042	152298	165138	2.61291	5.18061e-05	4.28562	52645	49339	51274	51087	0.920264	0.000639743	3.19399	76051	68255	65835	70048	1.37565	0.000362358	3.44086
1788	10.661	231.2	636437	703397	657844	665894	419106	426644	449400	431718	-0.625204	0.000421381	3.37533	1062709	996393	899088	986064	0.56639	0.00339616	2.46901	251708	283720	293448	276293	-1.26909	7.65812e-05	4.11588
1789	9.314	231.218	287448	238443	150112	225335	98792	144288	103479	115521	-0.963923	0.0618706	1.20852	28295	17453	13954	19901.7	-3.50111	0.0070653	2.15087	58992	116901	84313	86736.3	-1.37737	0.0334286	1.47588
1790	13.97	231.277	404455	432762	436180	424467	339443	254414	276575	290145	-0.548877	0.00800923	2.09641	1344782	1415186	1497896	1419289	1.74145	2.56129e-05	4.59154	16164	19349	14119	16545	-4.68118	2.30703e-06	5.63695
1791	17.421	231.405	7031	7031	16649	10238	41194	8520	39714	29810.3	1.54188	0.153346	0.814329	67297	10665	70618	49527.7	2.2743	0.11709	0.931481	2242	398305	4734	135095	3.72196	0.396619	0.401626
1792	17.832	231.41	30117	20399	74786	41768.3	157049	140653	151046	149584	1.84047	0.00346211	2.46066	5070	16684	10152	10636.3	-1.97341	0.142427	0.846407	334520	398648	557002	430058	3.36405	0.00470273	2.32765
1793	6.505	231.415	422663	649726	1036089	702827	989424	967074	607113	854538	0.281975	0.524319	0.280405	245396	170806	149347	188517	-1.89847	0.0471027	1.32695	479350	707051	830233	672212	-0.0642526	0.889294	0.0509547
1794	11.693	231.421	386694	326021	549391	420703	344859	276572	398067	339834	-0.307973	0.34381	0.463682	555688	677299	363274	532088	0.338863	0.380666	0.419456	235130	341077	341203	305804	-0.460193	0.202557	0.693454
1795	12.497	231.421	620003	554886	902347	692413	582989	561213	524468	556224	-0.315966	0.275827	0.559363	1197469	1036633	1019533	1084546	0.647387	0.0314615	1.50222	1270847	1718819	2252585	1747418	1.33552	0.0253459	1.59609
1796	9.829	232.101	31344	39071	29933	33450.3	100354	88679	93072	94036	1.49119	0.000166101	3.77963	12729	4623	15629	10994.7	-1.60522	0.00668233	2.17507	147190	119543	167657	144798	2.11395	0.00143898	2.84195
1797	7.703	232.119	143114	149665	81327	124703	119131	227022	179989	175382	0.492002	0.253921	0.595302	79630	84085	56231	73316.3	-0.76629	0.093271	1.03025	9483	22242	12576	14768	-3.07795	0.00763515	2.11718
1798	2.415	232.127	23428	22540	23049	23006.7	38526	36037	24610	33058.7	0.522977	0.0792129	1.1012	16244	18550	10184	14993.7	-0.617699	0.0330594	1.4807	14623	45905	20415	26982	0.229945	0.700395	0.154657
1799	5.872	232.154	65735	240797	342620	216385	346547	331555	326533	334879	0.630041	0.217695	0.662152	49484	31341	25444	35424	-2.6108	0.0896957	1.04723	437419	729669	266355	477815	1.14285	0.172465	0.763298
1800	16.483	232.155	29137	5275	24926	19780.3	7335	8839	6157	7444.67	-1.40979	0.170583	0.768065	96412	4531	2585	34510.3	0.802962	0.667467	0.17557	116354	67595	83244	89065.3	2.1708	0.0127318	1.89511
1801	11.618	232.17	218705	160213	407193	262038	306191	285397	332608	308066	0.233465	0.576276	0.239369	136848	135993	101063	124636	-1.07206	0.142666	0.84568	73615	71057	97218	80631	-1.70037	0.0728101	1.13781
1802	7.105	232.256	8175147	9223074	3470036	6.95609e+06	19832458	21195524	20564340	20530775	1.56144	0.00169947	2.76969	1195266	871902	987729	1018300	-2.77211	0.0285254	1.54477	2388718	2428632	1724640	2.18066e+06	-1.67351	0.0553908	1.25656
1803	13.967	232.274	72805	74350	79404	75520.7	20946	29420	9905	20091.3	-1.9103	0.000758681	3.11994	330291	295630	299538	308487	2.03027	3.09001e-05	4.51004	10016	10788	13905	11570.7	-2.7064	1.03087e-05	4.9868
1804	6.178	232.292	29635	238276	242264	170059	447189	369851	395873	404305	1.24941	0.0337334	1.47194	16500	11438	6172	11371	-3.90261	0.0868913	1.06102	444815	571718	76711	364416	1.09955	0.302123	0.519817
1805	12.523	232.401	114153	105450	185199	134935	95070	121216	97741	104677	-0.366325	0.318647	0.49669	219788	186262	212195	206083	0.610959	0.0591871	1.22777	215099	291348	367322	291257	1.11003	0.0367807	1.43438
1806	14.655	233.117	406503	344145	412212	387621	383100	363831	391051	379328	-0.0311996	0.73935	0.13115	643730	618429	615437	625866	0.691208	0.000539523	3.26799	39322	30170	45471	38322	-3.3384	9.6141e-05	4.01709
1807	3.8	233.148	28871	46639	61600	45704.3	59882	63001	67153	63346.3	0.47093	0.142809	0.845245	44271	29611	45850	39911.7	-0.19552	0.61953	0.207938	60440	55368	30629	48813.3	0.0949443	0.825387	0.0833422
1808	4.658	233.149	79918	106943	90269	92377.7	132609	144793	120764	132723	0.522802	0.0183783	1.73569	23129	31834	26620	27195.3	-1.76418	0.00140009	2.85384	104299	133831	72174	103436	0.163118	0.600375	0.221578
1809	5.503	233.15	180159	222616	304305	235694	357107	381348	299243	345900	0.553439	0.065712	1.18236	93829	68619	87543	83331.3	-1.49999	0.0149164	1.82634	195461	318294	147758	220505	-0.0961035	0.819967	0.0862035
1810	2.896	233.15	132755	199082	172418	168086	234437	253146	190856	226147	0.428063	0.0951463	1.02161	110092	81439	86881	92805	-0.856925	0.023697	1.62531	212664	253941	90334	185647	0.143365	0.755992	0.121483
1811	7.221	233.151	207636	226534	179758	204644	3084627	3312136	3170242	3.189e+06	3.96192	1.58529e-06	5.79989	131137	105618	116951	117903	-0.795514	0.00496	2.30452	119305	110161	77098	102189	-1.00187	0.00538117	2.26912
1812	15.59	233.153	296689	302718	259590	286333	443719	418036	420428	427395	0.577876	0.000865456	3.06275	132383	109922	146110	129473	-1.14505	0.000787603	3.10369	87359	114443	104876	102227	-1.48592	0.000298216	3.52547
1813	12.082	233.153	607136	398139	746047	583775	953284	756359	919015	876220	0.585881	0.0682575	1.16585	469559	363200	448026	426929	-0.451415	0.213736	0.670121	28117	38058	32131	32769.7	-4.15498	0.00551605	2.25837
1814	11.223	233.153	345565	314432	326902	328967	419153	348272	441604	403011	0.292874	0.0663302	1.17829	318207	279371	257240	284940	-0.207284	0.0923251	1.03468	55071	19975	29495	34848	-3.2388	2.9017e-05	4.53735
1815	19.655	233.153	140328	126105	151354	139263	144943	118227	140724	134632	-0.0487905	0.69675	0.156923	41998	19212	22601	27938	-2.31751	0.000398346	3.39974	45143	20922	33434	33167.3	-2.06998	0.000467059	3.33063
1816	29.304	233.153	10203	6887	38516	18536.3	12558	16480	12237	13759.3	-0.429945	0.661755	0.179303	608	1201	2173	1328.33	-3.80267	0.161901	0.790751	290	209	207	236.333	-6.29339	0.142312	0.846759
1817	22.826	233.153	72516	65928	51332	63259.7	152788	199371	141893	164685	1.38035	0.00560791	2.2512	849	1818	555	1075	-5.87888	0.000580556	3.23616	105207	56198	51633	71013.7	0.166811	0.692856	0.159357
1818	13.289	233.154	243629	251674	165537	220281	462856	354018	445401	420759	0.93365	0.00997729	2.00099	206946	170213	112859	163340	-0.431464	0.215967	0.665613	88309	285996	249933	208080	-0.0822044	0.863764	0.063605
1819	17.123	233.154	221000	202310	283676	235663	550011	395786	475583	473794	1.00754	0.00944329	2.02488	33214	46369	22949	34178.3	-2.78557	0.00139243	2.85623	655893	540110	423828	539945	1.19609	0.0130163	1.88551
1820	18.916	233.154	174412	176651	204009	185025	295874	242347	284737	274320	0.568141	0.00910502	2.04072	149368	118338	161050	142920	-0.372516	0.0571367	1.24309	214470	184760	201991	200408	0.11522	0.296832	0.52749
1821	14.202	233.154	686298	822941	443234	650825	1105531	920905	1145179	1057206	0.699914	0.0359681	1.44408	437269	396118	459593	430994	-0.594602	0.12259	0.911546	131344	78122	107633	105701	-2.62229	0.00826224	2.0829
1822	20.89	233.154	161205	181252	402022	248161	132024	133672	132786	132828	-0.901712	0.209255	0.679325	125909	101615	122672	116733	-1.08806	0.165258	0.781838	82230	23722	36426	47460.3	-2.38648	0.0643139	1.1917
1823	12.708	233.154	739830	577812	1145790	821145	1112725	1029901	1086112	1076247	0.3903	0.20933	0.679169	225437	213043	208650	215711	-1.92854	0.0231177	1.63606	208282	157008	189986	185093	-2.14939	0.0199386	1.70031
1824	19.37	233.154	151592	121267	113548	128803	177645	142530	158415	159531	0.308667	0.117141	0.93129	10567	4508	11014	8697.33	-3.88845	0.00052456	3.28021	200774	177823	183604	187401	0.540961	0.0122537	1.91173
1825	21.119	233.154	206439	203135	378378	262652	338850	297847	281081	305927	0.220037	0.51305	0.289841	125909	101615	122672	116733	-1.16994	0.0667759	1.17538	6211	6644	5546	6134.67	-5.42002	0.0114003	1.94308
1826	10.62	233.154	264552	282744	266949	271416	246577	175626	250294	224167	-0.275934	0.131235	0.881951	312592	285192	165631	254473	-0.0929951	0.728378	0.137643	110977	90648	111007	104212	-1.38099	4.64925e-05	4.33262
1827	18.458	233.154	201518	156657	338316	232165	532046	448612	456669	479110	1.04521	0.0152879	1.81565	116526	110432	114614	113858	-1.02791	0.0964244	1.01581	474521	454705	417144	448791	0.950895	0.0192777	1.71494
1828	9.526	233.154	117452	120221	180684	139453	140778	133254	162170	145402	0.0602614	0.803503	0.0950126	90551	58428	66241	71741	-0.958913	0.0410765	1.38641	21558	15432	21288	19427	-2.84365	0.00442079	2.3545
1829	21.461	233.155	164461	105646	147175	139095	318031	360095	294597	324242	1.221	0.00203128	2.69223	11360	3496	1811	5556.67	-4.64571	0.00165307	2.78171	445015	229982	243981	306327	1.139	0.0798179	1.0979
1830	10.364	233.155	97839	79325	112207	96458	180948	26253	186265	131156	0.443315	0.550763	0.259035	37320	49760	37370	41484.3	-1.21733	0.00609926	2.21472	65536	90648	111007	89064.7	-0.115048	0.672411	0.172365
1831	13.736	233.41	1195362	1422282	1111868	1.24317e+06	3137762	2423986	3165506	2.90909e+06	1.22654	0.00303923	2.51724	235343	175403	156036	188928	-2.71811	0.000386992	3.4123	757020	692084	727934	725680	-0.776619	0.00543827	2.26454
1832	16.075	233.411	663412	377888	180046	407116	262714	411725	508399	394280	-0.0462194	0.938941	0.0273619	672528	2478668	2603390	1.9182e+06	2.23624	0.0774027	1.11124	188093	135912	140009	154672	-1.39623	0.148531	0.828183
1833	12.566	233.412	741831	587848	1174195	834626	1151610	1063099	1119809	1111507	0.413316	0.19361	0.713072	472218	60446	450337	327668	-1.34889	0.0831791	1.07999	100208	92750	130350	107770	-2.95317	0.0144633	1.83973
1834	16.752	233.421	320947	321516	344610	329025	480499	423732	126104	343446	0.0618846	0.902182	0.0447056	22424	28744	18862	23344.3	-3.81705	3.2655e-06	5.48605	658253	554895	308733	507295	0.624625	0.161531	0.791744
1835	14.312	233.422	700604	846263	73052	539974	1115936	914515	1179030	1069828	0.986417	0.101668	0.992815	654300	631426	602073	629267	0.220783	0.726243	0.138918	138957	13450	90141	80850.3	-2.73956	0.128314	0.891725
1836	17.712	233.428	84425	159366	121833	121876	215998	188259	209261	204507	0.74674	0.0235186	1.62859	230591	204203	208106	214301	0.814228	0.0162171	1.79003	116498	467660	59547	214569	0.816034	0.513474	0.289481
1837	2.76	234.098	45958	61617	27271	44949.7	32721	41736	35509	36656.3	-0.294248	0.46501	0.332537	29639	59389	20106	36379	-0.305205	0.60849	0.215746	78050	89102	20159	62438	0.474114	0.499324	0.301618
1838	4.081	234.132	11945	14772	58898	28539.3	40633	36883	57951	45156.7	0.661987	0.371603	0.429921	12823	14237	5303	10788.7	-1.40344	0.314691	0.502116	7155	38213	8947	18106	-0.656484	0.597797	0.223446
1839	7.898	234.133	203066	203484	101673	169409	264566	243943	278285	262266	0.630521	0.0581889	1.23516	21573	12732	22619	18975.7	-3.15829	0.0114852	1.93986	128578	65769	46989	80446.3	-1.07441	0.100976	0.995784
1840	8.478	234.133	62267	57280	12794	44114.7	6667	72635	13933	31079.3	-0.505303	0.644218	0.190967	9012	18846	12486	13449	-1.71376	0.127546	0.894333	19534	15704	13056	16099	-1.45429	0.151634	0.819204
1841	5.582	234.137	42719	32942	74127	49930.3	73642	81635	79932	78404	0.651011	0.0877188	1.05691	13555	21542	15143	16747.7	-1.57596	0.0587494	1.231	85953	81629	42676	70087	0.48923	0.338077	0.470985
1842	16.253	234.156	40687	40072	38869	39877	78597	90877	89686	86387.7	1.11527	0.000296567	3.52788	7527	6314	480794	164879	2.04778	0.473016	0.325124	118000	52470	56192	75555	0.92197	0.168567	0.773228
1843	6.747	234.251	70859	281657	142673	165064	129243	108952	139039	125746	-0.392517	0.563454	0.249142	9056	11880	9476	10138.3	-4.02513	0.0665058	1.17714	76670	194170	101131	123991	-0.412786	0.596333	0.224511
1844	13.741	234.414	222809	249010	206323	226048	566006	445698	551010	520906	1.20439	0.00177781	2.75011	39525	31117	32216	34287	-2.7209	0.000112327	3.94952	129916	104489	126429	120279	-0.910247	0.00200672	2.69751
1845	16.08	234.416	116751	108626	31445	85608.3	76871	60057	35777	57569.3	-0.572451	0.398363	0.399721	146564	125153	478655	250125	1.54683	0.234446	0.629957	32998	20620	22771	25464	-1.74929	0.0935774	1.02883
1846	12.634	234.428	135820	102587	220929	153113	213290	192674	197111	201026	0.392785	0.251703	0.599112	15530	92823	18972	42442.7	-1.85101	0.063024	1.20049	14236	14712	17673	15541.3	-3.30041	0.0175105	1.7567
1847	38.581	234.999	37620	40400	48418	42147	41190	26489	75076	47586	0.175107	0.730926	0.136127	200883	197925	187706	195506	2.21371	7.51089e-06	5.12431	18577	37061	22229	25956.7	-0.699325	0.0677912	1.16883
1848	1.867	234.999	101403	180667	130756	137610	103630	176667	151376	143892	0.0644046	0.851764	0.0696805	147421	120052	85661	117712	-0.225316	0.533447	0.272909	216874	140016	100933	152609	0.149255	0.734075	0.13426
1849	8.857	235.071	461212	414949	408147	428104	320973	355618	364463	347019	-0.302946	0.0190149	1.72091	391073	381039	331475	367863	-0.21879	0.0724044	1.14024	185449	226316	246446	219405	-0.964366	0.00104083	2.98262
1850	6.105	235.11	36995	73643	86938	65859.7	90807	105274	101942	99342	0.593009	0.0977945	1.00969	75682	44750	78234	66223	0.00793716	0.985197	0.00647695	64011	67876	47530	59806.7	-0.139089	0.727379	0.138239
1851	5.876	235.11	50430	152044	93402	98626.3	124959	129803	111560	122108	0.308117	0.476851	0.321617	44938	59968	17528	40812.3	-1.27297	0.144751	0.839377	69134	78701	57243	68360.3	-0.528813	0.371488	0.430055
1852	2.782	235.125	94834	102101	125545	107494	103218	122031	101252	108835	0.0178776	0.911996	0.040007	119803	116022	106998	114275	0.0882534	0.535477	0.271259	94312	102390	96298	97667.7	-0.138308	0.36298	0.440118
1853	13.394	235.132	416882	368473	488003	424454	648441	602102	586461	612336	0.528716	0.00883824	2.05363	633563	338787	580652	517668	0.286421	0.391638	0.407115	282563	198890	229907	237121	-0.839984	0.0115666	1.93679
1854	9.148	235.133	191074	424085	415896	343686	154476	116708	133876	135021	-1.34791	0.0537727	1.26944	505266	439605	415089	453321	0.399442	0.247074	0.607174	74379	33784	37813	48659.7	-2.82029	0.0189335	1.72277
1855	14.42	235.133	559309	484417	1287681	777137	1594412	955784	1588442	1379547	0.827954	0.144213	0.840996	3008874	2572553	2901382	2827604	1.86334	0.00205301	2.68761	1174160	1327441	1476544	1.32605e+06	0.770894	0.112453	0.94903
1856	11.408	235.133	467196	393159	354379	404912	353670	348179	335012	345621	-0.228417	0.151957	0.818279	1265405	1280426	1006791	1.18421e+06	1.54824	0.00119272	2.92346	165067	224690	188858	192873	-1.06996	0.00475326	2.32301
1857	16.656	235.133	835012	793485	1027312	885271	1175657	979574	1110357	1.08853e+06	0.298191	0.0923174	1.03472	1749230	1244679	1731356	1.57509e+06	0.831243	0.0186817	1.72858	43889	85032	40051	56325	-3.97427	0.000351261	3.45437
1858	10.389	235.168	122365	124951	339090	195470	306555	296788	158046	253797	0.376732	0.536433	0.270484	772803	761599	653805	729403	1.89977	0.00277104	2.55736	110008	171418	154093	145174	-0.429162	0.534559	0.272004
1859	13.183	235.168	261197	230364	325208	272257	365526	352891	385683	368034	0.434869	0.0315369	1.50118	551071	598822	464855	538250	0.983306	0.00523788	2.28084	167617	165463	145842	159642	-0.770134	0.0173463	1.76079
1860	22.27	235.168	34579	23195	64255	40677.3	113946	127464	99272	113562	1.48118	0.0077144	2.1127	3945	8944	1483	4791.67	-3.08563	0.0447388	1.34932	10551	4951	10288	8597.67	-2.24221	0.0605242	1.21807
1861	11.903	235.169	174700	297521	347047	273090	432779	376798	205059	338213	0.308554	0.48891	0.310771	807382	686560	416727	636891	1.22167	0.0450224	1.34657	268352	169306	230303	222655	-0.29457	0.439337	0.357202
1862	18.686	235.169	164124	157822	114609	145519	357719	361370	331074	350055	1.26637	0.000361492	3.4419	32289	117890	38840	63007.3	-1.20762	0.0593674	1.22645	139021	147231	149436	145230	-0.00286803	0.986352	0.00596793
1863	20.217	235.169	203380	176809	144025	174739	346032	402658	316930	355208	1.02346	0.00406874	2.39054	1146462	1103231	1153237	1134311	2.69854	2.05525e-06	5.68713	82061	64708	53408	66726.7	-1.38887	0.00480089	2.31868
1864	17.567	235.169	364940	255012	572368	397441	624301	541928	520111	562114	0.500123	0.169213	0.771567	49975	208244	33944	97388.7	-2.02891	0.0504343	1.29727	74202	101384	137726	104438	-1.92809	0.0365999	1.43652
1865	20.507	235.169	819451	972611	681747	824604	2630350	2491259	2434475	2.5187e+06	1.6109	7.75403e-05	4.11047	15969	17928	23879	19259.7	-5.42005	0.000662595	3.17875	1387362	938376	1169475	1165072	0.498646	0.0922283	1.03514
1866	15.278	235.169	525804	448192	486179	486726	956117	962844	965092	961352	0.981955	3.02132e-05	4.5198	444590	445948	538173	476238	-0.0314271	0.797388	0.0983305	360018	337484	5713249	2136918	2.13435	0.408354	0.388963
1867	19.201	235.17	135643	133849	164505	144667	211219	187522	204048	200931	0.473965	0.00983285	2.00732	20443	38604	15398	24816	-2.54339	0.00059798	3.22331	294967	163673	192213	216952	0.584643	0.15334	0.814343
1868	21.355	235.17	88772	47388	113171	83111.3	81272	149260	73831	101455	0.287728	0.582742	0.234524	10144	13503	3853	9167.67	-3.18042	0.0189375	1.72268	27074	3317	11463	13952.3	-2.57454	0.0276351	1.55854
1869	28.328	235.17	269683	135850	505763	303766	212848	261839	186642	220444	-0.46255	0.492258	0.307807	3829	2062	1709	2534.33	-6.90521	0.0495327	1.30511	729	1956	958	1215.33	-7.96547	0.0489181	1.31053
1870	17.91	235.17	223647	180138	291295	231694	305186	240292	273719	273067	0.23703	0.3304	0.48096	231665	103018	206388	180358	-0.361359	0.370535	0.431171	168576	32071	50053	83567.7	-1.47121	0.0508262	1.29391
1871	7.099	235.268	122440	144483	89306	118744	167483	204608	193116	188403	0.66597	0.0230626	1.63709	53160	68164	51826	57717.7	-1.04077	0.0224033	1.64969	102778	33518	42421	59573.3	-0.995116	0.0937564	1.028
1872	14.595	235.272	1050251	835080	1232057	1.03913e+06	2305760	2117409	2118809	2.18066e+06	1.06939	0.00094616	3.02404	3075916	511412	521617	1.36965e+06	0.39843	0.720546	0.142338	1021204	733733	1051496	935479	-0.1516	0.535325	0.271383
1873	10.968	235.273	263804	242221	255243	253757	389562	340789	387819	372724	0.554661	0.00227433	2.64315	1293482	523450	1029604	948846	1.90273	0.0370963	1.43067	126780	178791	99528	135034	-0.910125	0.00787335	2.10384
1874	14.265	235.416	585180	455225	802248	614219	2379372	2225234	2193683	2.2661e+06	1.88339	0.000142908	3.84494	3118094	489976	3019038	2209037	1.84659	0.139321	0.855983	336138	373381	381560	363694	-0.756027	0.0703167	1.15294
1875	2.527	235.418	928793	843476	1402925	1058399	2070876	2136538	1499656	1.90236e+06	0.845905	0.0340774	1.46753	49088	28935	43837	40621	-4.70351	0.00427181	2.36939	931487	3618645	1323238	1957791	0.887343	0.352669	0.452633
1876	15.684	235.422	409106	310484	414902	378165	826241	733909	762357	774170	1.03363	0.000808348	3.0924	1811890	212033	409952	811293	1.10121	0.439161	0.357376	4321128	5334991	5907194	5187772	3.77803	0.00049299	3.30716
1877	16.92	235.426	441955	349876	729455	507096	681001	670695	645856	665852	0.392941	0.238844	0.621885	1786686	1284716	1792051	1621152	1.67669	0.00540762	2.26699	128934	130287	141499	133574	-1.92462	0.0309185	1.50978
1878	20.425	235.431	842184	1004562	703032	849927	2728052	2573010	2517131	2.60607e+06	1.61646	8.24056e-05	4.08404	1178326	1135181	1189680	1167730	0.458296	0.0231058	1.63628	347649	971210	1204133	840998	-0.015236	0.975214	0.0109
1879	6.721	236.091	88553	112983	63352	88297	85210	74298	75408	78306.3	-0.173235	0.53512	0.271549	63218	43394	31075	45896.7	-0.943975	0.0684109	1.16487	85029	72789	37358	65059.7	-0.440601	0.314896	0.501833
1880	8.16	236.095	35926	54657	94498	61694.7	228748	198618	261130	229500	1.89527	0.00255734	2.59221	35482	70373	33014	46290.7	-0.414424	0.505172	0.296561	425552	232767	249190	302504	2.29374	0.0198082	1.70315
1881	9.548	236.102	152839	146418	155327	151529	141095	112490	123947	125845	-0.267946	0.0422363	1.37431	68690	115195	83859	89249	-0.763686	0.0111145	1.95411	71069	74035	83150	76085.7	-0.993897	7.42285e-05	4.12943
1882	3.753	236.112	43334	58547	72392	58092	70033	73974	82570	75526.7	0.378647	0.130094	0.885744	82256	52127	71531	68639	0.240689	0.435097	0.361414	82859	108179	53244	81428.3	0.487191	0.263562	0.579116
1883	6.169	236.149	242553	306773	391144	313491	515245	354015	455482	441582	0.494256	0.114951	0.939487	43489	53633	50341	49155.3	-2.673	0.00359107	2.44478	117361	367887	154995	213415	-0.55476	0.324103	0.489317
1884	13.358	236.172	72155	75911	106770	84946.3	125137	128147	121767	125018	0.557512	0.0226848	1.64427	13967	19587	48951	27502.7	-1.62698	0.0203986	1.6904	21254	35990	27422	28223	-1.58968	0.00852485	2.06931
1885	12.5	236.201	60851	13370	111483	61902.3	123113	75321	138615	112351	0.859943	0.213513	0.670577	144552	139682	168070	150769	1.28427	0.0400629	1.39726	28801	17970	39173	28649	-1.11151	0.315178	0.501444
1886	2.095	236.218	468643	349967	322036	380216	219306	130961	122338	157536	-1.27114	0.0151084	1.82078	191050	102012	114260	135775	-1.4856	0.0098617	2.00605	178511	386643	115646	226934	-0.744546	0.176161	0.75409
1887	2.633	236.289	9399653	8948581	7305002	8.55108e+06	11470849	10053055	7815298	9779735	0.193689	0.377818	0.422717	1278590	624615	1098155	1.00045e+06	-3.09545	0.000344478	3.46284	3383596	13416482	4595160	7131747	-0.261851	0.682617	0.165823
1888	14.405	236.409	129847	101341	120389	117193	332204	237133	378004	315781	1.43004	0.00936415	2.02853	241790	480279	519948	414007	1.82076	0.0272494	1.56464	263607	277048	314239	284966	1.2819	0.000633973	3.19793
1889	20.525	236.414	145978	178363	130232	151525	498864	489153	443610	477210	1.65507	0.000124603	3.90447	5687	4989	4260	4979.67	-4.92737	0.000493911	3.30635	252568	177835	215894	215433	0.507682	0.0685049	1.16428
1890	15.114	236.469	55576	23941	138242	72587.3	34946	36975	49980	40634.7	-0.837007	0.40552	0.391988	89567	59402	81025	76665.7	0.0788628	0.913436	0.0393217	792559	930811	1021816	915063	3.65608	0.000355011	3.44976
1891	9.947	236.68	506	247	255	337	561	1078	177	606.333	0.847363	0.382119	0.417801	2374	2107	3686	2723.33	3.01455	0.00853647	2.06872	10761	29666	23995	21475	5.99377	0.0195456	1.70895
1892	5.387	237.097	254957	248119	319208	274096	368147	366754	322706	352537	0.363094	0.0444412	1.35221	48952	28059	17394	31469.3	-3.12266	0.000580481	3.23621	137513	318159	336655	264110	-0.0535406	0.88945	0.0508784
1893	6.439	237.123	292277	344380	275997	304219	364723	479173	299418	381106	0.325081	0.244751	0.611275	110168	68397	91876	90148	-1.75474	0.000860309	3.06535	217277	317269	162836	232462	-0.388117	0.22231	0.653041
1894	6.712	237.123	218618	235149	133535	195768	178881	196795	174660	183446	-0.0937894	0.721452	0.141792	84151	71167	56245	70522	-1.473	0.018237	1.73905	81560	97874	105291	94909.3	-1.04453	0.0352761	1.45252
1895	8.248	237.124	396919	437515	304244	379560	379552	392378	373814	381916	0.00892487	0.955669	0.0196925	261869	274832	237888	258197	-0.555855	0.0412446	1.38463	101431	109440	114519	108464	-1.80711	0.0023877	2.62202
1896	11.454	237.149	348310	329243	365809	347788	296086	262664	307935	288896	-0.267659	0.0265931	1.57523	534402	678582	904699	705895	1.02124	0.0297317	1.52678	261096	263593	64333	196342	-0.824843	0.086148	1.06475
1897	12.833	237.184	459784	440747	840643	580392	738460	656891	737925	711093	0.29301	0.381489	0.418518	564612	447410	480244	497423	-0.222555	0.571625	0.242889	686250	840618	664603	730491	0.331839	0.348722	0.45752
1898	9.072	237.184	101756	38895	154694	98449.3	28736	24476	29837	27684	-1.83033	0.10228	0.990211	145383	256655	83422	161821	0.716946	0.355653	0.448973	14476	75029	115944	68484	-0.523614	0.53845	0.268854
1899	12.933	237.184	336350	351122	297202	328226	259974	676386	761457	565940	0.785961	0.201704	0.695285	888497	340894	181614	470336	0.519004	0.544186	0.264252	686043	413588	676734	592123	0.851208	0.04376	1.35892
1900	9.903	237.185	187728	195238	186526	189832	206682	181837	205458	197993	0.0607312	0.392968	0.405642	654948	540130	530951	575344	1.5997	0.000647153	3.18899	110757	85302	619171	271744	0.517529	0.66214	0.17905
1901	21.354	237.185	304165	116284	451511	290654	198104	257861	117072	191013	-0.605631	0.39734	0.400837	12689	18670	9833	13731.7	-4.40373	0.0462258	1.33512	14026	6994	7634	9552.33	-4.92731	0.0442524	1.35406
1902	10.158	237.185	163812	154183	172796	163598	300639	168484	196403	221843	0.439384	0.224452	0.648876	191318	526693	153259	290424	0.828007	0.345744	0.461245	490393	480729	581091	517405	1.66114	0.00040003	3.39791
1903	13.765	237.185	228811	278475	322916	276735	461018	213977	420923	365307	0.400604	0.336811	0.472614	1013223	427708	969628	803521	1.53783	0.0504081	1.2975	427611	392272	461585	427157	0.626261	0.011188	1.95125
1904	17.47	237.185	132768	102391	129565	121576	156182	163161	153395	157580	0.374233	0.0232217	1.63411	54896	38571	22595	38688.3	-1.65188	0.00348017	2.4584	199603	192356	291124	227695	0.90525	0.0330524	1.4808
1905	16.709	237.185	36784	30752	93106	53548.3	38517	26079	94693	53097.3	-0.0122023	0.988328	0.00509895	136268	24350	72772	77797.7	0.538885	0.558133	0.253262	146107	170373	197074	171186	1.67665	0.00890826	2.05021
1906	11.181	237.185	249506	219310	257782	242200	184746	197559	212363	198224	-0.289072	0.0359814	1.44392	889524	792376	764699	815534	1.75154	0.000132488	3.87782	441088	366588	990279	599319	1.30712	0.144091	0.841364
1907	23.94	237.185	8127	6245	31040	15138.3	64420	69676	65059	66386	2.13267	0.00325262	2.48777	2621	3021	256	1967	-2.94414	0.175719	0.755181	37002	7693	13787	19495	0.364898	0.734276	0.134141
1908	9.556	237.185	318864	232842	219933	257214	223713	211451	233263	222810	-0.207155	0.338622	0.470284	250024	191778	200446	214084	-0.264794	0.29659	0.527843	108161	48727	63025	73305.3	-1.81098	0.00683552	2.16523
1909	18.226	237.185	218721	221042	476511	305426	453102	395686	559668	469486	0.620262	0.169808	0.770043	150547	245192	93240	162994	-0.906002	0.213361	0.670884	256427	352714	211523	273556	-0.158987	0.754484	0.12235
1910	19.339	237.185	742634	762108	922526	809090	2399405	2318308	2330489	2.3494e+06	1.53792	1.59223e-05	4.79799	105304	17421	9378	44035.3	-4.19957	0.000293669	3.53214	3346067	2831543	3474446	3217353	1.9915	0.000297712	3.5262
1911	8.09	237.258	403082	437619	307659	382788	386028	398796	387111	390646	0.0293175	0.85044	0.0703563	287761	212224	235851	245280	-0.642117	0.0373465	1.42775	144806	139361	144270	142813	-1.42241	0.00350689	2.45508
1912	14.303	237.288	8149847	7081050	6544758	7.25855e+06	6402916	6483171	6370358	6418816	-0.177375	0.150474	0.822538	16958284	20686192	14693968	17446149	1.26515	0.00489628	2.31013	6414124	7464420	8411027	7429858	0.0336527	0.82944	0.0812149
1913	2.634	237.407	1259396	1162393	1009617	1143803	1514353	1343334	1062397	1.3067e+06	0.192085	0.33992	0.468623	278711	121001	171310	190342	-2.58718	0.000381725	3.41825	478020	1822941	629110	976691	-0.227864	0.718294	0.143698
[truncated: 7,916 more rows]

## Sheet: ΔThtri5 vs WT(5316)
Table S6-2. Metabolomic data analysis of differential metabolite ions in Thtri5 mutant of T. hypoxylon.
Differentially ionic metabolites (5316)
[truncated: 5,317 more rows]

## Sheet: ΔThlaeA vs WT(2143)
Table S6-3. Metabolomic data analysis of differential metabolite ions in ThlaeA mutant of T. hypoxylon.
[truncated: 2,145 more rows]

[truncated: 2 more sheets: ΔThlaeAΔThtri5 vs WT(3745), Restored metabolic ions (3078)]
