# Supplementary material for: ThLaeA functions as a conditional repressor to maintain metabolic homeostasis in Trichoderma hypoxylon
Source: mBio. 2026 May 13;17(6):e00189-26. doi: 10.1128/mbio.00189-26 (PMC13251417; doi:10.1128/mbio.00189-26)
Supplement: Table S7 — Expression level of total genes. [file mbio.00189-26-s0004.xlsx]

## Sheet: Gene expression level
Table S7-1. Expression level of genes in WT, ΔThlaeA, ΔThtri5 and ΔThlaeAΔThtri5 mutants
Gene ID	WT			ΔThtri5			ΔThlaeA			ΔThlaeAΔThtri5
	Expression level			Expression level			Expression level			Expression level
AXL154_10372	1939.72	1726.41	1865.47	1945.87	1674.65	1750.15	1660.99	2046.57	1575.42	1938.79	1954.85	2568.38
AXL154_05250	17.6811	23.267	22.1531	4.05389	1.12619	3.14023	17.332	24.7889	13.1207	11.8279	9.69668	2.21986
AXL154_02957	638.599	721.276	667.362	652.676	436.962	456.379	496.851	416.453	439.543	959.047	1044.33	1010.04
AXL154_07405	0	0	0	0	5.63096	0	0.96289	0.991556	0.937192	6.89962	3.87867	11.0993
AXL154_02217	14810.5	15646.6	13713.7	2523.55	4222.09	2579.17	13047.2	11942.3	16648.3	8532.86	7609.95	9318.97
AXL154_00997	24.9615	26.059	39.6909	45.6062	42.7953	58.6175	24.0723	24.7889	14.9951	63.0822	76.6038	49.9468
AXL154_03133	687.482	636.584	658.131	435.793	697.112	484.641	871.416	506.685	772.246	550.984	813.551	628.22
AXL154_09231	550.193	587.258	646.132	522.952	341.236	414.51	552.699	457.107	727.261	574.64	507.136	405.124
AXL154_06999	0	0	0	0	0	1.04674	0	0	0	0	0	0
AXL154_05154	1230.39	1336.45	1364.26	1736.08	1547.39	1494.75	1333.6	1179.95	1349.56	1376.97	1456.44	1768.12
AXL154_11220	0	0	0	1.01347	3.37857	1.04674	0.96289	0	1.87438	1.97132	1.93934	0
AXL154_08369	294.338	364.826	295.374	688.148	293.936	520.231	259.98	248.881	259.602	416.934	357.807	149.84
AXL154_07418	19.7612	28.851	11.9996	112.495	51.8048	192.6	22.1465	7.93245	18.7438	34.4981	20.363	27.7482
AXL154_08812	1413.45	1665.91	1475.95	1655	1960.7	1602.56	1709.13	1558.73	1729.12	1447.93	1372.08	1666
AXL154_07411	581.395	402.984	524.29	34.4581	30.4072	12.5609	613.361	234.007	717.889	97.5803	89.2094	39.9574
AXL154_03691	167.45	135.879	196.609	778.347	836.76	856.235	123.25	136.835	129.333	165.591	184.237	48.8369
AXL154_01117	1238.72	1132.64	1334.72	963.812	915.594	1051.98	1130.43	990.564	1177.11	905.821	987.122	856.865
AXL154_03415	482.589	402.053	421.832	508.763	432.458	516.044	373.601	405.546	467.659	305.555	304.476	241.965
AXL154_03373	589.716	583.535	587.98	676.999	1084.52	831.113	739.5	662.359	854.719	563.797	648.708	749.202
AXL154_00478	272.497	224.294	236.3	308.096	261.276	267.966	212.799	241.94	197.748	130.107	119.269	133.191
AXL154_09792	1079.59	1065.63	959.967	1090.5	998.932	1014.29	1088.07	983.623	969.994	1153.22	1192.69	1498.4
AXL154_01323	4.16025	0	1.84609	1.01347	0	0	0	0	0.937192	1.97132	0.969668	0
AXL154_06356	1.04006	1.86136	0	3.04042	0	2.09348	0.96289	0.991556	1.87438	0	0	0
AXL154_05707	749.886	694.286	669.208	688.148	745.539	737.953	761.646	833.898	641.977	715.589	734.038	867.965
AXL154_06996	0	0	0	2.02694	0	0	0	0	0	1.97132	0	1.10993
AXL154_02413	867.413	829.235	765.204	1003.34	872.798	984.984	840.603	687.148	896.893	903.85	889.185	1650.46
AXL154_11242	302.658	379.717	410.755	149.994	134.017	207.255	322.568	443.225	220.24	254.3	299.627	223.096
AXL154_06057	192.412	201.027	189.224	304.042	407.681	200.974	256.129	79.3245	237.11	196.146	168.722	257.504
AXL154_04171	1239.76	1329.94	1407.64	1020.57	7268.44	1378.56	4018.14	1918.66	4179.88	2341.93	1571.83	510.567
AXL154_03823	2.08013	3.72271	2.76914	0	1.12619	0	1.92578	0.991556	0	0.98566	3.87867	0
AXL154_06394	326.58	345.282	350.757	303.028	315.334	382.061	336.049	308.374	318.645	296.684	256.962	688.156
AXL154_05655	44.7227	53.9794	50.7675	42.5658	38.2905	21.9816	128.064	42.6369	66.5407	131.093	166.783	240.855
AXL154_02823	1092.07	1026.54	1028.27	449.982	860.41	1124.2	1220.94	1620.2	1712.25	1609.58	2017.88	810.248
AXL154_05786	1269.92	1194.06	1234.11	1523.25	1090.15	1449.74	1118.88	1792.73	1174.3	1164.06	1485.53	1006.71
AXL154_04841	185.131	198.235	222.454	259.449	492.146	360.079	279.238	542.381	198.685	403.135	395.624	254.174
AXL154_03445	755.086	861.808	769.82	801.657	665.579	723.299	861.787	533.457	706.643	707.704	836.823	2048.93
AXL154_05068	4904.94	3832.53	4391.85	2724.21	4195.06	7214.14	5791.78	7448.57	3819.06	7142.09	8195.63	4197.75
AXL154_02406	1123.27	863.67	870.432	1441.16	1519.23	1385.89	1082.29	1479.4	1332.69	1348.38	1322.63	1109.93
AXL154_10552	6.24038	6.51475	9.23045	8.10778	11.2619	16.7479	12.5176	3.96622	4.68596	1.97132	5.81801	4.43972
AXL154_05773	462.828	317.361	366.449	377.012	579.989	438.585	1112.14	747.633	887.521	700.804	587.619	331.869
AXL154_05828	28.0817	18.6136	21.23	3.04042	0	3.14023	12.5176	10.9071	15.9323	11.8279	12.6057	9.98936
AXL154_02119	1591.3	1402.53	1526.72	1046.92	1507.97	1079.19	1710.09	1445.69	1575.42	1394.71	1254.75	1659.34
AXL154_09712	115.447	128.434	107.073	21.2829	5.63096	11.5142	92.4375	130.885	55.2943	25.6272	26.181	27.7482
AXL154_05181	18.7211	5.58407	9.23045	12.1617	7.88334	7.32719	15.4062	5.94934	3.74877	37.4551	27.1507	16.6489
AXL154_10571	34.3221	26.9897	43.3831	37.4985	113.745	383.107	76.0683	51.5609	52.4828	84.7667	57.2104	46.617
AXL154_07969	262.096	214.056	190.147	103.374	203.841	166.432	209.91	325.23	219.303	162.634	228.842	101.004
AXL154_06073	2535.67	2433.72	2461.76	825.98	1366.07	726.439	2750.01	1814.55	3306.41	1211.38	1301.29	992.277
AXL154_01282	229.854	259.659	195.686	62.8353	72.0763	58.6175	166.58	248.881	145.265	181.361	218.175	189.798
AXL154_05148	19.7612	22.3363	51.6905	2301.6	108.114	419.743	17.332	16.8564	26.2414	11.8279	15.5147	6.65957
AXL154_09794	710.363	727.791	733.821	630.38	487.641	580.942	678.838	776.388	602.615	543.099	543.014	563.844
AXL154_06615	480.509	498.844	442.139	939.489	714.005	1541.85	467.002	421.411	482.654	461.289	572.104	988.947
AXL154_06625	330.74	230.808	228.915	280.732	252.267	274.246	371.676	215.168	483.591	254.3	256.962	451.741
AXL154_03512	975.579	926.025	1046.73	4099.5	7384.44	12149.5	1025.48	1886.93	956.873	3719.88	3796.25	574.943
AXL154_04964	997.421	993.034	964.582	1328.66	1482.07	1344.02	900.302	1688.62	898.767	1330.64	1491.35	1063.31
AXL154_08565	100.886	136.81	95.0737	24.3233	25.9024	13.6076	147.322	117.995	155.574	76.8815	46.5441	11.0993
AXL154_05381	142.489	192.65	215.993	99.3203	156.541	298.321	313.902	342.087	384.249	127.15	166.783	51.0567
AXL154_05819	220.493	246.63	264.914	230.058	200.462	95.2535	166.58	177.489	316.771	514.514	348.111	594.922
AXL154_09220	1104.55	1159.63	1118.73	291.88	421.196	939.974	1304.72	1640.03	1046.84	1517.92	1217.9	895.713
AXL154_04732	21.8413	20.4749	16.6148	5.06736	3.37857	2.09348	29.8496	32.7213	19.681	22.6702	31.0294	16.6489
AXL154_07586	8098.97	10712.1	7587.43	1800.94	1822.18	679.335	5525.06	4690.06	6924.91	6091.38	5605.65	6248.9
AXL154_02424	531.472	554.684	524.29	707.404	744.413	771.449	535.367	432.318	623.233	484.945	433.441	1193.17
AXL154_02147	1956.36	1860.43	1914.4	2398.89	2258.01	2277.71	1816.97	1941.47	1682.26	2606.08	2597.74	3951.35
AXL154_05425	552.274	553.754	601.825	332.419	318.712	345.425	499.74	596.917	468.596	434.676	461.562	430.653
AXL154_04649	41.6025	40.9499	38.7679	34.4581	27.0286	43.9632	43.3301	37.6791	20.6182	51.2543	37.817	23.3085
AXL154_07662	131.048	186.136	174.456	77.0239	134.017	152.824	144.434	232.024	75.9126	150.806	191.025	185.358
AXL154_09934	1.04006	7.44543	3.69218	0	0	0	2.88867	2.97467	3.74877	9.8566	3.87867	2.21986
AXL154_01661	547.073	563.061	536.289	624.299	565.348	507.67	498.777	726.81	579.185	477.059	490.652	608.241
AXL154_03362	35.3621	39.0885	51.6905	3.04042	0	0	29.8496	25.7805	41.2365	15.7706	18.4237	154.28
AXL154_03917	994.3	779.909	929.507	2386.73	2184.81	1421.48	687.504	1420.9	701.957	1744.62	2360.17	1141.01
AXL154_02968	669.801	604.01	632.286	749.969	715.132	765.168	574.845	604.849	624.17	467.203	395.624	483.929
AXL154_01267	193.452	277.342	264.914	375.998	516.922	327.63	255.166	325.23	215.554	269.085	203.63	178.699
AXL154_04147	1876.27	2226.18	1838.71	2045.19	3651.11	2614.76	2763.49	2002.94	1996.22	1826.43	2222.48	3861.44
AXL154_01692	0	0	0.923045	0	0	3.14023	3.85156	0	1.87438	0	0	1.10993
AXL154_01074	834.131	987.45	626.748	756.05	385.157	1111.64	549.81	512.634	575.436	367.651	410.169	195.348
AXL154_06479	1470.65	1328.08	1385.49	615.178	775.946	524.418	1465.52	648.478	1476.08	2453.31	1800.67	4943.62
AXL154_07668	95.6858	94.9292	243.684	0	7.88334	3.14023	340.863	74.3667	167.757	18.7275	25.2114	16.6489
AXL154_05514	264.176	310.847	249.222	239.179	174.56	200.974	267.683	160.632	225.863	189.247	232.72	267.493
AXL154_07108	650.039	602.149	681.207	765.172	851.401	709.691	999.48	909.257	1025.29	925.534	719.493	630.44
AXL154_08061	598.036	613.317	539.058	408.429	432.458	450.099	523.812	391.665	859.405	265.142	359.747	401.794
AXL154_04244	1596.5	1087.96	1297.8	2702.93	2858.27	2116.51	1180.5	1169.04	1417.03	1703.22	1834.61	2457.38
AXL154_01208	0	0	0	0	3.37857	0	0.96289	0.991556	0.937192	0	0.969668	3.32979
AXL154_04210	2618.88	2419.76	2525.45	3459.99	3890.99	2688.03	2976.29	2848.74	2993.39	2762.8	2877.97	2164.36
AXL154_03677	19.7612	19.5442	26.7683	12.1617	22.5238	17.7946	30.8125	18.8396	18.7438	5.91396	8.72701	9.98936
AXL154_03200	94.6457	94.9292	92.3045	111.482	84.4644	55.4773	40.4414	131.877	41.2365	114.337	109.572	93.234
AXL154_00380	1165.91	1313.19	1307.03	1274.95	1269.22	1442.41	1313.38	1061.96	1263.34	1072.4	1077.3	1165.43
AXL154_09249	554.354	645.891	659.977	668.892	588.998	578.848	676.912	720.861	607.301	729.388	659.374	800.259
AXL154_07730	3095.23	4163.86	4414.93	106.415	158.793	161.198	3863.12	3019.29	2499.49	530.285	610.891	961.199
AXL154_05199	54.0833	57.7021	59.9979	2.02694	0	0	165.617	71.392	109.651	71.9532	50.4227	476.16
AXL154_02479	901.735	730.583	747.667	755.037	1120.56	866.702	1258.5	907.274	1442.34	1278.4	1085.06	3015.68
AXL154_06396	812.289	848.779	818.741	855.371	752.296	774.589	763.572	1086.75	644.788	917.649	854.277	987.837
AXL154_04996	877.813	1004.2	908.276	794.562	645.308	1154.56	761.646	819.025	785.367	1294.17	1133.54	1558.34
AXL154_03670	0	0	0.923045	2.02694	0	0	0.96289	0	0	0	1.93934	0
AXL154_00878	1033.82	1123.33	1055.04	948.61	1020.33	917.993	852.158	1025.27	854.719	544.084	621.557	627.11
AXL154_10406	6337.1	3203.4	2876.21	16628	12141.5	10442.3	5248.71	5189.8	9611.84	1950.62	4794.04	2163.25
AXL154_02128	19.7612	34.4351	32.3066	23.3099	16.8929	3.14023	35.6269	40.6538	28.1158	117.294	77.5734	123.202
AXL154_09928	906.935	1155.9	1233.19	296.947	441.467	672.008	1214.2	1962.29	908.139	1892.47	2217.63	1148.78
AXL154_01360	1337.52	1447.21	1228.57	620.245	711.753	599.783	1305.68	1528.98	1596.98	1147.31	1293.54	638.209
AXL154_03781	359.862	422.528	359.065	239.179	268.034	281.574	389.008	256.813	380.5	283.87	377.201	167.599
AXL154_06582	456.588	424.389	439.37	371.944	552.96	414.51	672.097	499.744	528.576	589.425	576.952	350.738
AXL154_06464	81.1249	120.058	131.995	1086.44	1057.49	2439.96	99.1777	161.624	172.443	300.626	166.783	316.33
AXL154_09511	1891.87	1315.98	1345.8	1430.01	1298.5	1265.51	1644.62	1517.08	1961.54	2279.83	1961.64	4668.36
AXL154_09094	260.016	228.947	263.068	266.543	227.491	269.013	228.205	318.289	238.984	328.225	295.749	806.918
AXL154_09385	1.04006	0.930679	0.923045	0	0	0	0.96289	0	0	0	0	0
AXL154_09820	156.009	98.6519	115.381	21.2829	11.2619	18.8414	84.7343	83.2907	80.5985	153.763	236.599	83.2447
AXL154_03160	8.3205	11.1681	13.8457	19.256	11.2619	6.28045	9.6289	13.8818	9.37192	8.87094	24.2417	22.1986
AXL154_03008	0	0	0	2.02694	1.12619	0	0	0	0	0	0	0
AXL154_02529	802.929	604.01	666.439	582.747	386.284	513.95	789.57	856.704	865.028	895.965	823.248	1988.99
AXL154_07916	354.662	427.181	457.83	227.018	188.074	254.358	369.75	376.791	365.505	314.425	245.326	601.582
AXL154_10516	186.171	253.145	241.838	162.156	123.881	142.357	270.572	209.218	223.052	171.505	109.572	190.908
AXL154_09827	3.12019	0	1.84609	25.3368	29.281	6.28045	0	0	0	0.98566	1.93934	0
AXL154_07541	553.314	524.903	529.828	661.797	708.374	676.195	543.07	556.263	577.31	555.912	541.075	568.284
AXL154_01657	2.08013	10.2375	7.38436	9.12125	10.1357	14.6544	6.74023	10.9071	7.49754	4.9283	0.969668	3.32979
AXL154_07319	5124.39	5008.91	5174.59	8186.83	8075.92	8947.55	5538.54	3990.02	5351.37	3506.98	3916.49	8121.35
AXL154_03001	114.407	99.5826	159.687	593.895	82.212	207.255	108.807	194.345	77.787	145.878	158.056	17.7589
AXL154_05590	1316.72	1504.91	1079.96	6417.31	4883.17	4588.92	2380.26	1552.78	1201.48	1444.98	2401.87	1639.37
AXL154_00782	435.786	376.925	314.758	410.456	530.436	509.763	519.961	548.33	496.712	357.794	398.533	644.869
AXL154_04666	897.574	869.254	850.125	673.959	653.191	784.01	869.49	614.765	859.405	792.47	684.585	1521.71
AXL154_04922	168.49	174.968	184.609	45.6062	32.6596	29.3088	140.582	334.154	156.511	354.837	352.959	62.156
AXL154_08481	177.851	161.938	196.609	1109.75	602.512	581.988	107.844	296.475	94.6564	396.235	420.836	152.06
AXL154_08674	1486.25	1539.34	1265.49	1815.13	2578.98	1904.02	1323.97	1294.97	1846.27	1560.3	1618.38	1924.62
AXL154_08159	642.759	712.9	637.824	1267.85	870.546	1521.96	1210.35	578.077	633.542	867.381	619.618	1289.74
AXL154_11371	1655.78	1595.18	1847.01	1334.74	1431.39	1431.94	2052.88	2059.46	1878.13	1396.68	1589.29	982.287
AXL154_06484	329.7	271.758	293.528	928.341	798.47	977.657	242.648	312.34	294.278	368.637	351.989	324.099
AXL154_08862	211.133	255.937	310.143	87.1586	130.638	152.824	698.095	921.155	254.916	442.561	241.447	192.018
AXL154_03761	2115.49	1750.61	1931.01	3758.97	4019.38	3028.22	1638.84	1734.23	1780.67	2093.54	2499.8	1775.89
AXL154_05831	703.083	664.504	715.36	414.51	510.165	438.585	638.396	1000.48	643.851	758.958	765.068	377.376
AXL154_04814	213.213	254.075	217.839	155.061	120.502	115.142	289.83	208.227	262.414	206.003	243.387	134.301
AXL154_04291	19876.6	18970	19499.3	28154.3	30645.9	24870.6	16223.7	17639.8	19082.2	21357.3	23108.2	19484.8
AXL154_02536	2307.9	1724.55	2066.7	1407.71	1683.66	986.031	1837.19	1617.23	2460.13	2062	2605.5	5207.79
AXL154_09679	89.4454	89.3451	123.688	162.156	131.764	80.5991	92.4375	96.1809	178.067	54.2113	54.3014	48.8369
AXL154_05324	928.776	724.999	828.895	1528.32	1885.24	1376.47	951.335	918.181	1123.69	504.658	491.622	765.851
AXL154_09167	5.20032	10.2375	5.53827	6.08083	4.50477	12.5609	6.74023	2.97467	4.68596	4.9283	3.87867	7.7695
AXL154_02515	35.3621	25.1283	45.2292	33.4446	28.1548	37.6827	45.2558	44.62	38.4249	49.283	51.3924	91.0142
AXL154_05601	1948.04	1721.76	1601.48	2870.15	2698.35	2795.85	1742.83	2248.85	1880.01	2351.78	2650.1	2539.52
AXL154_11276	81.1249	87.4838	95.9967	62.8353	41.6691	50.2436	89.5488	101.139	79.6613	139.964	139.632	26.6383
AXL154_02719	4401.55	4583.59	5193.98	15715.9	13194.5	12413.3	5474.99	5198.73	6185.47	5209.21	6824.52	8108.03
AXL154_06964	0	4.65339	0	24.3233	20.2714	39.7762	2.88867	0.991556	1.87438	7.88528	17.454	8.87943
AXL154_05746	1035.9	1112.16	1065.19	933.408	1060.87	701.317	1793.86	1156.15	1193.98	831.897	744.705	915.692
AXL154_05455	1160.71	1207.09	1219.34	1276.97	1541.76	1390.07	1241.17	1447.67	1330.81	899.907	773.795	693.706
AXL154_05503	2984.98	3505.87	3103.28	3060.69	2949.5	3187.33	3192.94	2260.75	3143.34	3419.25	3213.48	6977.01
AXL154_03476	161.21	169.383	167.994	1096.58	1188.13	587.222	202.207	159.64	179.004	124.193	184.237	107.663
AXL154_08181	717.644	483.953	483.676	1053	875.051	928.46	525.738	314.323	1050.59	527.328	578.892	1834.71
AXL154_07602	427.466	385.301	386.756	334.446	238.753	241.797	416.931	401.58	364.568	223.745	287.991	99.8936
AXL154_02712	568.915	510.012	494.752	392.214	617.153	554.773	507.443	483.879	504.209	449.461	606.042	742.543
AXL154_09302	4181.05	4562.19	3593.41	55090.3	39279.3	38735.7	5889.04	3791.71	5474.14	3868.71	9076.09	9219.07
AXL154_10421	2.08013	1.86136	0	0	1.12619	1.04674	1.92578	2.97467	0	2.95698	3.87867	3.32979
AXL154_06375	1018.22	1142.87	1107.65	1121.91	1042.85	1068.72	856.009	1156.15	668.218	967.918	1148.09	869.075
AXL154_04764	10.4006	21.4056	16.6148	10.1347	15.7667	6.28045	22.1465	24.7889	15.9323	18.7275	9.69668	2.21986
AXL154_00700	6441.11	7330.95	7333.59	10040.5	9056.83	11494.3	6588.09	5284.99	6073.01	4402.94	4764.95	9853.95
AXL154_06181	716.603	689.633	671.977	774.293	701.617	768.308	726.019	494.786	815.357	638.707	606.042	1518.38
AXL154_05166	2036.44	1866.94	1956.86	2157.68	1970.83	2090.34	1824.68	2218.11	1780.67	2411.91	2299.08	2133.28
AXL154_04679	33.282	38.1578	35.0757	31.4176	28.1548	34.5425	25.0351	33.7129	28.1158	28.5841	36.8474	46.617
AXL154_02839	634.439	1081.45	513.213	317.217	516.922	315.069	682.689	190.379	981.24	268.099	171.631	399.574
AXL154_10878	1617.3	1246.18	1459.33	413.497	287.179	198.881	1029.33	1036.18	1933.43	526.342	574.043	169.819
AXL154_09541	600.116	537.932	553.827	445.928	488.767	368.453	667.283	520.567	577.31	438.619	472.228	471.72
AXL154_04831	2.08013	0.930679	0.923045	0	0	0	3.85156	1.98311	1.87438	0.98566	1.93934	0
AXL154_00276	1384.32	1179.17	1339.34	2031	1809.79	1480.09	1136.21	1233.5	1018.73	1229.12	1417.65	1657.12
AXL154_06167	1117.03	773.394	811.357	1089.48	1339.04	1266.56	1110.21	830.924	1565.11	1181.81	1287.72	1571.66
AXL154_05443	177.851	204.749	179.071	128.711	99.1048	123.516	138.656	184.429	101.217	145.878	136.723	109.883
AXL154_03487	620.918	632.861	613.825	550.315	539.446	605.017	519.961	594.934	628.856	588.439	594.406	853.536
AXL154_06586	1945.96	1536.55	1761.17	937.462	1050.74	1649.66	1738.02	2925.09	2075.88	2215.76	2365.99	1169.87
AXL154_11525	0	0	0	0	0	0	0	0	0	0	0	0
AXL154_08142	1139.91	983.727	962.736	1159.41	1139.71	983.937	1373.08	973.708	1471.39	888.079	932.82	1369.65
AXL154_10932	3053.63	3213.63	3135.58	3054.61	2785.07	3106.73	2932	2451.13	3058.06	2549.9	2352.41	3671.65
AXL154_10397	87.3653	107.959	107.073	106.415	88.9691	114.095	121.324	125.928	91.8448	161.648	167.753	136.521
AXL154_05599	1645.38	1779.46	1655.94	1453.32	1603.7	1821.33	1597.43	1482.38	1410.47	1685.48	1670.74	2424.09
AXL154_07523	541.873	687.771	693.207	5.06736	7.88334	18.8414	574.845	1073.86	287.718	162.634	163.874	65.4858
AXL154_06521	643.799	572.367	620.286	807.737	771.441	593.503	694.244	437.276	698.208	977.774	802.885	1276.42
AXL154_05485	2091.57	1707.8	1629.17	2726.24	2319.95	2174.08	1852.6	1627.14	2114.31	2116.21	1954.85	1874.67
AXL154_03354	1190.87	1423.94	1151.04	904.017	935.865	1181.77	1048.59	987.59	1062.78	875.266	939.608	1018.91
AXL154_02220	176.811	231.739	175.379	166.209	291.684	652.12	148.285	47.5947	209.931	211.917	259.871	303.011
AXL154_00787	806.049	929.748	855.663	748.956	670.084	624.905	971.556	673.266	894.081	772.757	706.888	1450.68
AXL154_10271	4.16025	2.79204	5.53827	849.29	1164.48	781.916	5.77734	5.94934	11.2463	0.98566	5.81801	5.54965
AXL154_06856	47.8429	15.8215	19.3839	51.6871	74.3286	63.8512	54.8847	21.8142	42.1737	42.3834	41.6957	14.4291
AXL154_10296	586.596	572.367	553.827	587.814	389.662	435.445	442.929	485.862	393.621	476.074	372.352	325.209
AXL154_05988	3.12019	6.51475	6.46132	2.02694	7.88334	7.32719	6.74023	10.9071	0.937192	1.97132	2.909	6.65957
AXL154_09641	62.4038	91.2065	83.0741	14.1886	3.37857	15.7011	59.6992	105.105	43.1108	32.5268	41.6957	26.6383
AXL154_04988	102.966	107.028	76.6128	67.9026	58.562	86.8796	46.2187	115.02	46.8596	110.394	99.8758	59.9362
AXL154_05689	1.04006	4.65339	2.76914	1213.13	175.686	464.753	0	0.991556	0	2.95698	5.81801	7.7695
AXL154_04795	209.053	283.857	176.302	713.484	1428.01	740.046	166.58	185.421	313.959	372.579	539.135	340.748
AXL154_02449	928.776	741.751	803.972	1170.56	1032.72	993.358	670.172	912.231	828.478	768.815	793.188	470.61
AXL154_05388	850.772	726.86	810.434	283.772	106.988	120.375	549.81	1031.22	345.824	1422.31	1242.14	840.216
AXL154_00225	992.22	932.54	945.198	720.579	1062	771.449	1180.5	877.527	1520.13	1979.2	2125.51	946.77
AXL154_04507	0	0	0	0	0	0	0	0	0	0	0	0
AXL154_05435	4.16025	5.58407	10.1535	0	1.12619	1.04674	2.88867	3.96622	2.81158	3.94264	0	2.21986
AXL154_09989	28.0817	56.7714	92.3045	527.006	248.888	276.34	91.4746	68.4174	55.2943	18.7275	8.72701	0
AXL154_09945	1517.45	1681.74	1293.19	406.402	319.838	276.34	1416.41	1937.5	957.811	2820.96	2686.95	2963.51
AXL154_02625	242.335	202.888	291.682	235.126	299.567	302.508	219.539	301.433	242.733	405.106	295.749	177.589
AXL154_02002	319.299	375.994	404.294	708.417	1581.17	2779.1	433.301	364.893	892.207	497.758	277.325	621.56
AXL154_08268	12.4808	26.9897	11.0765	15.2021	6.75715	11.5142	12.5176	18.8396	9.37192	37.4551	15.5147	36.6277
AXL154_02522	1564.25	1626.83	1176.88	5967.32	7517.33	6481.42	1717.8	745.65	2044.02	2550.89	3892.25	2931.32
AXL154_09207	81.1249	104.236	103.381	60.8083	42.7953	61.7578	77.0312	187.404	69.3522	267.114	191.994	257.504
AXL154_11417	1431.13	1281.54	1325.49	1916.48	2986.66	2000.32	1986.44	2214.14	2101.19	2887.98	2640.41	2036.72
AXL154_03408	798.768	704.524	646.132	640.514	564.222	589.316	990.814	659.385	1017.79	804.298	715.615	1021.13
AXL154_03309	326.58	404.845	320.297	292.893	282.674	231.33	285.978	298.458	253.042	314.425	364.595	472.83
AXL154_02848	16.641	19.5442	18.4609	14.1886	22.5238	37.6827	21.1836	19.8311	29.9902	2.95698	5.81801	8.87943
AXL154_07185	453.468	429.973	399.679	503.696	358.129	424.977	488.185	369.85	567.001	479.031	447.987	651.528
AXL154_08122	0	8.37611	4.61523	2.02694	7.88334	3.14023	3.85156	5.94934	0.937192	7.88528	1.93934	4.43972
AXL154_10684	483.629	389.024	410.755	701.323	806.353	678.289	408.265	403.563	501.398	232.616	216.236	402.904
AXL154_10607	562.674	757.572	655.362	600.989	655.443	741.093	642.248	730.777	796.613	636.736	607.982	483.929
AXL154_09493	1055.66	863.67	998.735	1329.68	1340.17	1169.21	878.156	923.139	1108.7	843.725	863.004	1101.05
AXL154_01410	1157.59	1151.25	1170.42	1103.67	1136.33	1221.55	1015.85	1502.21	1074.02	1276.43	1246.02	1056.65
AXL154_10958	1.04006	0	0	1.01347	1.12619	1.04674	0.96289	1.98311	0	0.98566	0	0
AXL154_07033	1421.77	1447.21	1452.87	2232.68	2102.6	2140.59	1353.82	1319.76	1456.4	1098.02	1146.15	1141.01
AXL154_05568	306.819	322.015	355.372	196.614	825.498	830.066	289.83	605.841	348.636	552.955	623.496	432.872
AXL154_01086	252.735	218.709	238.146	329.378	319.838	334.957	204.133	163.607	261.477	94.6233	116.36	118.762
AXL154_08258	348.421	413.221	318.451	138.846	127.26	120.375	245.537	312.34	224.926	472.131	405.321	176.479
AXL154_04628	0	0	0	0	0	0	0	0	0	0	0	0
AXL154_04936	13.5208	15.8215	25.8453	14.1886	15.7667	12.5609	11.5547	22.8058	17.8067	14.7849	10.6663	11.0993
AXL154_05076	11.4407	12.0988	8.30741	5.06736	4.50477	7.32719	20.2207	17.848	13.1207	4.9283	7.75734	12.2092
AXL154_02900	584.515	658.92	645.209	161.142	202.714	274.246	528.627	579.069	537.011	567.74	643.859	327.429
AXL154_06791	788.368	795.73	871.355	838.142	852.527	742.14	785.718	795.228	738.508	784.585	839.732	944.55
AXL154_07935	29.1218	31.6431	34.1527	22.2964	20.2714	12.5609	40.4414	26.772	38.4249	15.7706	25.2114	26.6383
AXL154_08447	2643.84	3295.53	2965.74	302.015	344.615	348.565	2734.61	3177.94	2175.22	3198.47	2621.01	1859.13
AXL154_04253	3852.39	3549.61	3382.96	4264.69	3313.26	3282.58	3489.51	3859.14	3337.34	3984.04	4316.96	2914.67
AXL154_01475	514.831	438.35	357.218	527.006	423.448	445.912	582.549	282.593	697.271	358.78	337.444	740.323
AXL154_07311	6146.77	7812.12	4203.55	912.125	1238.81	205.161	6046.95	3771.88	7885.54	1896.41	2121.63	3835.92
AXL154_08020	347.381	397.4	398.756	430.726	369.391	327.63	400.562	309.365	341.138	181.361	265.689	265.273
AXL154_01468	19.7612	24.1976	35.9988	21.2829	9.00953	29.3088	28.8867	25.7805	29.9902	32.5268	31.999	43.2872
AXL154_10015	625.078	848.779	752.282	423.631	382.905	448.005	498.777	494.786	448.915	494.801	460.592	932.34
AXL154_07617	295.378	235.462	222.454	327.352	250.014	320.303	270.572	273.669	230.549	153.763	192.964	142.071
AXL154_06972	3.12019	3.72271	3.69218	0	0	1.04674	1.92578	0.991556	0	0	0	0
AXL154_05749	928.776	495.121	503.983	1247.58	888.565	909.619	1002.37	435.293	1465.77	784.585	677.798	1915.74
AXL154_06829	916.296	1022.82	960.89	1017.53	786.082	930.553	804.013	978.666	807.86	865.409	863.974	839.106
AXL154_00923	1822.19	1282.48	1429.8	2669.49	2090.21	2036.96	1656.17	1414.95	1864.08	1466.66	1415.71	1659.34
AXL154_08321	46.8028	71.6622	35.9988	58.7814	72.0763	115.142	69.3281	65.4427	82.4729	32.5268	42.6654	26.6383
AXL154_08086	344.261	328.53	363.68	160.129	207.219	296.228	338.937	383.732	381.437	288.798	264.719	164.27
AXL154_09039	264.176	66.0782	134.765	50.6736	24.7762	29.3088	324.494	96.1809	290.53	25.6272	47.5137	19.9787
AXL154_08931	0	0	0	0	0	0	0	0.991556	0	0.98566	0	0
AXL154_08127	512.751	541.655	503.983	487.48	701.617	391.481	783.793	678.224	456.413	480.016	497.44	376.266
AXL154_05682	948.538	1082.38	927.66	748.956	608.143	698.177	1096.73	950.902	835.976	942.291	806.764	735.883
AXL154_03565	667.721	629.139	620.286	2307.68	3749.09	1627.68	733.722	436.285	837.85	507.615	724.342	620.45
AXL154_02574	0	1.86136	0	0	3.37857	2.09348	0.96289	0	0	0	0	2.21986
AXL154_09174	0	0.930679	1.84609	0	1.12619	1.04674	1.92578	0.991556	3.74877	0	0	1.10993
AXL154_01739	708.283	805.037	761.512	720.579	486.515	493.015	850.232	563.204	786.304	606.181	599.255	519.447
AXL154_10142	85.2852	117.265	125.534	125.671	29.281	72.2252	115.547	148.733	126.521	192.204	187.146	115.433
AXL154_02592	762.366	712.9	773.512	180.398	183.569	221.909	795.347	859.679	746.005	1020.16	783.492	1121.03
AXL154_08167	0	0	0	0	0	0	0	0	0	0	0	0
AXL154_07150	5.20032	10.2375	10.1535	143.913	109.241	66.9915	6.74023	6.94089	3.74877	16.7562	22.3024	14.4291
AXL154_06806	0	0	1.84609	0	2.25238	3.14023	0	0.991556	1.87438	0	0.969668	1.10993
AXL154_05475	15.6009	11.1681	16.6148	4.05389	5.63096	4.18697	15.4062	25.7805	13.1207	26.6128	46.5441	14.4291
AXL154_05801	799.809	492.329	559.365	1495.88	1428.01	1156.65	411.154	570.145	641.04	407.077	506.167	475.05
AXL154_09402	0	0	0	5.06736	0	1.04674	0	0	0.937192	0	0	0
AXL154_00885	347.381	379.717	477.214	340.527	198.21	330.77	457.373	351.011	577.31	353.852	319.021	501.688
AXL154_05378	46.8028	33.5044	59.0749	14.1886	32.6596	7.32719	36.5898	58.5018	94.6564	120.25	112.481	48.8369
AXL154_03925	95.6858	119.127	139.38	177.358	184.695	163.292	100.141	112.046	91.8448	117.294	109.572	142.071
AXL154_11165	596.996	566.783	649.824	398.295	395.293	376.827	654.765	815.059	580.122	693.904	694.282	795.819
AXL154_09075	122.727	106.097	121.842	168.236	68.6977	40.8229	129.027	184.429	122.772	478.045	411.139	405.124
AXL154_03701	0	0.930679	0	2.02694	0	3.14023	0	0	0	8.87094	7.75734	2.21986
AXL154_05521	183.051	193.581	229.838	82.0912	48.4262	88.973	152.137	195.337	102.154	150.806	145.45	93.234
AXL154_10581	509.631	460.686	512.29	164.182	132.891	244.938	528.627	296.475	433.92	387.364	438.29	306.34
AXL154_07649	589.716	341.559	369.218	681.053	576.61	488.828	472.779	325.23	655.097	547.041	571.134	728.114
AXL154_08912	2568.96	3135.46	2172.85	2587.39	1948.31	1734.45	2411.08	1998.98	2134.92	1254.74	1502.99	2666.05
AXL154_01429	117.527	114.473	128.303	118.576	90.0953	130.843	72.2168	165.59	79.6613	116.308	92.1184	150.95
AXL154_01443	42.6426	41.8805	47.9983	11.1482	7.88334	17.7946	41.4043	30.7382	57.1687	20.6989	15.5147	14.4291
AXL154_09175	133.128	125.642	90.4584	40.5389	38.2905	26.1685	91.4746	106.096	80.5985	97.5803	98.9061	115.433
AXL154_00646	468.028	269.897	425.524	478.359	1268.09	195.741	160.803	317.298	259.602	154.749	119.269	14.4291
AXL154_03142	1504.97	1773.87	1782.4	1319.54	1275.97	1472.77	1693.72	1362.4	1472.33	1373.02	1431.23	2472.92
AXL154_00454	1000.54	829.235	832.587	1860.73	2083.45	1942.75	1075.55	988.581	1209.92	1176.88	1622.25	1106.6
AXL154_00147	42.6426	58.6327	57.2288	29.3907	12.3881	51.2903	53.9218	38.6707	22.4926	52.24	47.5137	29.9681
AXL154_00630	645.879	523.972	524.29	711.457	711.753	703.41	653.802	382.741	857.531	494.801	507.136	1394.07
AXL154_00444	85.2852	78.177	88.6123	269.584	413.312	150.731	214.724	79.3245	167.757	134.05	115.39	453.961
AXL154_00487	798.768	893.451	841.817	603.016	548.455	625.952	770.312	711.937	706.643	700.804	721.433	1170.98
AXL154_11238	350.501	352.727	398.756	99.3203	66.4453	135.03	423.672	528.499	368.317	352.866	380.11	93.234
AXL154_06572	250.655	279.204	284.298	194.587	222.986	260.639	255.166	185.421	231.486	152.777	186.176	267.493
AXL154_02456	455.548	335.975	489.214	341.54	277.043	256.452	640.322	737.718	355.196	1958.51	2029.51	1535.03
AXL154_01734	91.5256	53.0487	81.228	2779.95	2787.32	1649.66	116.51	101.139	206.182	67.0249	25.2114	11.0993
AXL154_05513	73.8445	83.7611	76.6128	86.1451	39.4167	79.5524	77.0312	40.6538	69.3522	101.523	83.3914	122.092
AXL154_02565	1100.39	1020.95	959.044	1160.43	1948.31	990.218	1233.46	941.978	985.926	1735.75	2184.66	2874.72
AXL154_03598	15.6009	18.6136	15.6918	15.2021	16.8929	6.28045	4.81445	8.924	12.1835	6.89962	8.72701	22.1986
AXL154_06379	5092.15	6096.88	5667.5	3423.51	4370.75	4553.33	5630.02	4749.55	4426.36	6179.1	5228.45	10097
AXL154_01978	345.301	373.202	386.756	152.021	237.626	352.752	509.369	251.855	256.791	481.002	531.378	1261.99
AXL154_07161	1962.6	2286.68	1843.32	873.613	721.889	841.58	2068.29	2179.44	1754.42	1498.2	1213.05	1058.87
AXL154_06947	2.08013	0.930679	2.76914	59.7949	217.355	163.292	5.77734	5.94934	0.937192	3.94264	1.93934	0
AXL154_04052	2230.94	1949.77	1989.16	2371.52	2629.66	2217	3005.18	3646.94	2804.08	2645.51	2509.5	1672.66
AXL154_04348	455.548	417.875	279.683	356.742	382.905	321.35	418.857	218.142	621.358	403.135	517.803	1273.09
AXL154_09238	271.456	323.876	318.451	302.015	213.976	297.275	223.391	177.489	219.303	208.96	253.083	313
AXL154_06312	53.0432	54.91	63.6901	68.9161	83.3382	93.16	69.3281	58.5018	59.9803	48.2973	67.8767	143.181
AXL154_02562	16312.3	19000.7	17023.7	3097.17	6774.04	2505.9	16107.2	1772.9	11177	2756.89	10447.2	6679.55
AXL154_01414	16.641	14.8909	22.1531	9.12125	21.3976	11.5142	9.6289	18.8396	11.2463	10.8423	16.4844	26.6383
AXL154_02808	2743.69	2526.79	2849.44	2897.52	3506.96	3571.48	3129.39	3691.56	3217.38	3353.21	3673.1	1757.02
AXL154_03337	1840.91	1395.09	1375.34	1039.82	3163.47	5960.15	1577.21	2157.63	2305.49	1981.18	3244.51	733.663
AXL154_03631	1925.16	2236.42	2824.52	778.347	309.703	249.125	2344.64	3210.66	1795.66	3516.83	2552.17	920.131
AXL154_02284	1202.31	1330.87	1399.34	970.906	989.922	1084.42	1018.74	2013.85	998.11	1286.29	1436.08	1380.75
AXL154_01447	495.07	376.925	339.681	373.971	293.936	368.453	433.301	319.281	483.591	304.569	318.051	541.645
AXL154_11400	481.549	424.389	367.372	555.383	375.022	441.725	409.228	311.349	458.287	484.945	434.411	453.961
AXL154_01744	328.66	355.519	419.063	663.824	600.26	643.746	332.197	518.584	306.462	432.705	547.862	381.816
AXL154_04731	6.24038	2.79204	5.53827	2.02694	0	0	5.77734	3.96622	2.81158	17.7419	23.272	4.43972
AXL154_08350	1258.48	1213.6	1189.81	1208.06	932.486	994.405	1138.14	1134.34	1091.83	836.825	891.125	1097.72
AXL154_11378	1939.72	1864.15	1702.1	1764.46	1725.33	1584.77	1537.74	1650.94	1594.16	1869.8	1941.27	1788.1
AXL154_06340	1706.74	1588.67	1615.33	1933.7	1921.28	1635.01	1678.32	1428.83	1582.92	1795.87	1884.06	1901.31
AXL154_03235	788.368	722.207	787.358	606.056	545.077	611.297	944.595	829.932	789.116	908.778	860.095	1193.17
AXL154_07673	391.064	365.757	398.756	9.12125	73.2024	20.9348	365.898	262.762	434.857	73.9245	127.026	25.5284
AXL154_10965	8548.28	6946.58	8028.65	11255.6	12209	11160.4	7719.49	7252.24	11356.9	14287.1	12527.1	39981.9
AXL154_08709	0	0	0	2.02694	1.12619	2.09348	0	0.991556	0	0	0	0
AXL154_07127	471.149	688.702	553.827	409.443	699.365	487.782	489.148	718.878	230.549	716.575	716.584	1591.64
AXL154_00074	1999	2185.23	1593.18	351.675	546.203	889.73	1715.87	2197.29	1905.31	479.031	406.291	812.468
AXL154_09443	280.817	174.037	307.374	1354	1264.71	1245.62	208.947	170.548	243.67	99.5516	182.298	95.4539
AXL154_01506	651.08	596.565	659.054	1185.76	1086.77	1050.93	619.138	665.334	706.643	469.174	480.955	426.213
AXL154_07085	3072.35	2721.3	2486.68	3669.78	6868.64	4020.54	3918.96	3921.6	2960.59	7421.03	6140.91	6331.04
AXL154_03231	38.4823	21.4056	28.6144	67.9026	25.9024	29.3088	28.8867	45.6116	16.8695	60.1252	99.8758	36.6277
AXL154_03150	347.381	299.678	312.912	269.584	282.674	252.265	386.119	470.989	531.388	320.339	284.113	330.759
AXL154_09959	783.168	726.86	743.051	267.557	371.643	468.94	700.984	628.646	799.425	1256.72	998.758	809.138
AXL154_05237	1285.52	1525.38	1583.95	1943.84	1956.19	2190.83	1122.73	1114.51	1359.87	1394.71	1410.87	1606.07
AXL154_01791	351.541	309.916	292.605	542.208	531.562	637.466	298.496	302.425	247.419	317.382	378.17	219.766
AXL154_08804	224.654	296.886	167.994	8100.68	11349.8	4783.61	219.539	146.75	262.414	522.4	693.312	1620.5
AXL154_07598	54.0833	49.326	64.6132	30.4042	72.0763	101.534	45.2558	56.5187	45.9224	83.7811	98.9061	18.8688
AXL154_06534	475.309	534.209	549.212	499.642	369.391	563.147	427.523	488.837	468.596	385.393	384.958	346.298
AXL154_05111	84.2451	100.513	97.8428	74.9969	65.3191	72.2252	68.3652	74.3667	71.2266	42.3834	44.6047	48.8369
AXL154_06414	28589.3	23818.9	33317.3	9961.42	7634.45	9252.15	18309.4	27365	22030.6	55680.9	48334.1	60351.3
AXL154_05860	1222.07	1254.55	1153.81	716.525	765.81	893.917	985.999	1160.12	790.99	1140.41	1002.64	1141.01
AXL154_04127	2192.45	2456.06	2309.46	3193.45	4517.15	3068	3384.56	2223.07	2471.38	2075.8	2356.29	1103.27
AXL154_00376	965.179	999.549	954.429	1059.08	1100.29	1053.02	866.601	1133.35	946.564	724.46	822.278	1160.99
AXL154_08489	0	0	0	0	0	0	0	0	0	0	0	0
AXL154_07537	1509.13	1392.3	1426.1	1768.51	1693.79	2040.1	1266.2	1584.51	1336.44	1657.88	1738.61	1748.14
AXL154_11311	16.641	15.8215	37.8449	113.509	173.433	151.778	30.8125	11.8987	11.2463	27.5985	31.0294	22.1986
AXL154_09256	12.4808	11.1681	8.30741	16.2156	11.2619	17.7946	18.2949	9.91556	16.8695	13.7992	19.3934	16.6489
AXL154_08293	360.902	284.788	283.375	459.103	326.596	363.219	249.389	331.18	256.791	307.526	360.716	280.812
AXL154_04748	1628.74	1591.46	1520.26	1606.35	1130.7	979.75	1350.93	1525.01	1698.19	2012.72	1674.62	1371.87
AXL154_09950	173.691	235.462	242.761	236.139	358.129	234.47	237.834	302.425	246.482	190.232	225.933	238.635
AXL154_08355	754.046	563.061	627.671	793.549	799.596	756.794	672.097	668.309	694.459	735.302	747.614	717.014
AXL154_03038	1079.59	1334.59	488.291	2868.13	1807.54	2102.9	871.416	318.289	468.596	549.012	626.405	2689.36
AXL154_06833	55.1233	74.4543	47.9983	22.2964	19.1453	25.1218	60.6621	52.5525	30.9273	30.5555	38.7867	44.3972
AXL154_11122	941.257	1088.89	1043.96	840.168	596.881	822.739	890.673	912.231	708.517	965.947	994.879	1306.39
AXL154_04385	454.508	328.53	427.37	772.266	818.741	724.345	311.976	397.614	361.756	325.268	316.112	184.248
AXL154_02704	6753.13	8673.92	6772.38	988.135	1412.24	865.655	8231.75	9047.95	6362.6	5931.7	5415.59	3488.51
AXL154_07322	4.16025	4.65339	12.9226	6.08083	11.2619	14.6544	25.0351	6.94089	13.1207	2.95698	5.81801	4.43972
AXL154_02428	1473.77	1226.63	1742.71	4.05389	3.37857	1.04674	937.855	1019.32	782.556	51.2543	82.4218	63.266
AXL154_05555	115.447	91.2065	101.535	83.1047	76.581	175.853	82.8086	66.4342	86.2217	50.2686	81.4521	79.9149
AXL154_06518	62.4038	72.5929	108.919	2.02694	1.12619	1.04674	94.3632	125.928	84.3473	11.8279	17.454	2.21986
AXL154_11389	92.5656	85.6224	71.0745	42.5658	10.1357	11.5142	63.5507	82.2991	74.0382	80.8241	118.299	75.4752
AXL154_05838	0	0	1.84609	0	0	1.04674	6.74023	15.8649	1.87438	85.7524	63.9981	7.7695
AXL154_02486	4006.32	5471.46	7546.82	6842.96	5848.31	6352.68	3588.69	5746.07	5747.8	11515.5	7908.61	26243.2
AXL154_06983	0	0	0	0	0	0	0	0	0	0	0	0
AXL154_05608	663.56	715.692	710.745	953.677	647.56	928.46	544.996	677.233	603.552	560.84	611.86	357.397
AXL154_08439	936.057	939.985	877.816	1281.03	1052.99	1028.95	1040.88	586.01	1192.11	931.448	1008.45	1265.32
AXL154_02448	169.53	184.274	179.071	130.738	110.367	152.824	123.25	132.868	91.8448	150.806	149.329	200.897
AXL154_10976	2386.94	2792.04	2566.07	2442.47	2511.41	2488.11	2492.92	1820.5	2231.45	2504.56	2266.11	3940.25
AXL154_06472	472.189	621.693	586.134	530.046	564.222	699.223	441.004	747.633	390.809	473.117	429.563	274.152
AXL154_09217	141.449	119.127	152.302	11.1482	21.3976	27.2153	143.471	300.441	114.337	125.179	111.512	28.8582
AXL154_06638	2296.46	3082.41	3018.36	7124.71	7214.38	4665.33	2485.22	3209.67	1988.72	2874.18	2817.85	13028.3
AXL154_00796	6.24038	8.37611	7.38436	3.04042	7.88334	12.5609	9.6289	9.91556	2.81158	4.9283	3.87867	0
AXL154_08754	0	0.930679	0	2.02694	0	3.14023	0	0	0	0.98566	1.93934	0
AXL154_05319	620.918	417.875	400.602	1157.39	936.991	936.834	646.099	362.909	943.753	553.941	584.71	1784.77
AXL154_03432	307.859	292.233	297.221	493.561	479.758	459.52	252.277	352.994	283.969	258.243	261.81	408.454
AXL154_06898	55.1233	41.8805	35.9988	4517.05	2001.24	1890.42	30.8125	49.5778	69.3522	22.6702	42.6654	37.7376
AXL154_00192	706.203	726.86	782.742	855.371	789.46	777.729	838.677	675.25	803.174	589.425	553.68	699.255
AXL154_10120	3.12019	1.86136	7.38436	4.05389	1.12619	3.14023	6.74023	5.94934	6.56035	1.97132	3.87867	7.7695
AXL154_02909	40.5625	35.3658	35.0757	359.783	458.36	154.918	46.2187	143.776	80.5985	140.949	171.631	71.0355
AXL154_09143	11.4407	21.4056	19.3839	21.2829	25.9024	25.1218	24.0723	26.772	31.8645	19.7132	16.4844	4.43972
AXL154_03768	661.48	631.931	579.672	576.666	585.62	663.634	552.699	587.001	539.823	647.578	636.102	1409.61
AXL154_10246	1745.23	1891.14	1775.02	1942.83	2015.88	2476.59	1485.74	1402.06	1792.85	1630.28	1745.4	1702.63
AXL154_11108	5683.94	6700.89	5734.88	5596.39	6442.94	6721.13	6216.42	4445.14	5266.08	6944.96	6128.3	12675.4
AXL154_07764	138.328	142.394	153.226	253.368	212.85	130.843	114.584	148.733	81.5357	65.0535	57.2104	28.8582
AXL154_06543	172.65	147.978	157.841	148.98	96.8525	161.198	116.51	232.024	108.714	70.9675	114.421	98.7837
AXL154_05255	0	0	0	1.01347	1.12619	7.32719	0	0	0.937192	0	2.909	0
AXL154_01522	1308.4	1015.37	1031.96	1001.31	1884.12	1113.73	1719.72	1074.85	1489.2	1533.69	1348.81	844.656
AXL154_08360	1631.86	1455.58	1525.79	1964.11	1790.64	1766.9	1361.53	1595.41	1478.89	1729.83	1740.55	1717.06
AXL154_01215	697.882	592.842	569.519	1021.58	818.741	898.104	598.918	587.001	661.658	550.984	531.378	748.092
AXL154_01886	0	0	0	0	0	0	0	0	0	0	0	0
AXL154_08741	50.9631	48.3953	67.3823	80.0643	77.7072	103.627	27.9238	45.6116	37.4877	42.3834	77.5734	65.4858
AXL154_10279	0	0	0	0	0	0	0	0	0	0	0	0
AXL154_03708	18.7211	22.3363	15.6918	116.549	111.493	46.0566	14.4434	6.94089	31.8645	10.8423	13.5753	1.10993
AXL154_03638	411.865	431.835	402.448	904.017	486.515	525.464	406.34	286.56	459.224	385.393	749.553	456.181
AXL154_08743	0	0	0	0	0	0	0	0	0	0	0	0
AXL154_02732	119.607	158.215	113.535	513.83	904.332	2160.47	129.027	87.2569	155.574	451.432	509.076	195.348
AXL154_02213	14363.3	10716.8	13407.2	5881.18	7875.46	5774.87	21365.6	12273.5	15018.5	23849	22044.4	7831.66
AXL154_05896	2324.54	2635.68	2240.23	1957.01	2208.46	2325.86	2653.73	1615.24	2196.78	2752.95	2617.13	3762.66
AXL154_06204	14690.9	12112.8	11430.1	24687.2	27215.5	13672.5	19009.4	16786	24354.8	10570.2	10933	6508.62
AXL154_02540	388.984	301.54	347.988	539.167	501.155	508.716	336.049	422.403	317.708	394.264	450.896	332.979
AXL154_01096	968.299	768.74	743.974	743.889	739.908	587.222	1031.26	709.954	1014.98	707.704	781.552	1290.85
AXL154_07132	218.413	232.67	227.069	165.196	159.919	218.769	206.058	178.48	196.81	142.921	139.632	155.39
AXL154_00413	175.771	205.68	171.686	124.657	56.3096	101.534	173.32	101.139	134.956	135.035	95.0274	170.929
AXL154_10797	2.08013	0.930679	1.84609	1.01347	3.37857	0	1.92578	0.991556	0	0	0	0
AXL154_04059	902.775	1056.32	1010.73	863.478	882.934	758.888	913.783	1479.4	828.478	1043.81	1199.48	906.812
AXL154_10655	130.008	168.453	152.302	149.994	271.412	92.1133	152.137	102.13	134.018	64.0679	78.5431	113.213
AXL154_08583	243.375	216.848	189.224	201.681	173.433	250.171	142.508	244.914	179.004	211.917	198.782	244.184
AXL154_00848	972.459	870.184	905.507	806.724	764.684	731.672	855.046	1202.76	871.589	909.764	856.217	761.411
AXL154_09186	134.168	148.909	147.687	285.799	269.16	333.911	143.471	191.37	102.154	90.6807	84.3611	83.2447
AXL154_05322	1045.26	832.027	886.123	970.906	1450.53	1390.07	904.154	1625.16	828.478	1492.29	1478.74	1223.14
AXL154_11187	400.424	717.553	738.436	1244.54	977.534	2669.19	632.619	892.4	568.876	1188.71	871.731	673.727
AXL154_10238	42.6426	13.9602	40.614	84.1182	289.431	94.2068	12.5176	10.9071	32.8017	53.2256	73.6947	12.2092
AXL154_03831	289.138	194.512	177.225	341.54	248.888	316.116	204.133	148.733	353.321	146.863	199.752	511.677
AXL154_03069	3.12019	3.72271	0.923045	4.05389	3.37857	4.18697	3.85156	0.991556	0.937192	2.95698	1.93934	3.32979
AXL154_09784	449.307	560.268	558.442	226.004	217.355	241.797	563.291	621.706	477.031	484.945	382.049	389.585
AXL154_05415	164.33	163.799	166.148	536.127	405.429	304.602	311.976	139.809	289.592	205.017	191.994	456.181
AXL154_04158	13.5208	20.4749	15.6918	5.06736	5.63096	3.14023	4.81445	0	27.1786	1.97132	0	0
AXL154_10001	0	1.86136	0.923045	2.02694	1.12619	0	0	0	0	1.97132	0.969668	0
AXL154_11174	406.665	546.308	475.368	1856.68	1567.66	1076.05	302.347	419.428	219.303	624.908	814.521	362.947
AXL154_08428	166.41	202.888	179.994	208.775	134.017	265.872	129.99	192.362	161.197	163.62	167.753	162.05
AXL154_05649	384.823	365.757	391.371	197.627	141.9	195.741	415.969	452.149	450.789	323.296	292.84	198.677
AXL154_01185	1.04006	3.72271	2.76914	0	0	1.04674	2.88867	1.98311	3.74877	0	1.93934	0
AXL154_10991	1458.17	1375.54	1337.49	1602.3	1634.1	1599.42	1623.43	1384.21	1721.62	1035.93	1350.75	1163.21
AXL154_06352	499.23	530.487	491.983	434.78	620.531	658.401	452.558	618.731	523.89	552.955	579.861	520.557
AXL154_10998	3.12019	5.58407	4.61523	5.06736	4.50477	4.18697	0.96289	2.97467	0.937192	2.95698	2.909	12.2092
AXL154_06007	2402.55	2087.51	2813.44	12.1617	11.2619	25.1218	1673.5	4241.88	1229.6	109.408	143.511	101.004
AXL154_08883	2061.41	2090.3	1871.94	2591.45	2791.83	1895.65	2135.69	2027.73	1945.61	2026.52	2048.91	2426.31
AXL154_06171	919.416	1115.88	1072.58	924.287	851.401	1000.69	1127.54	1376.28	812.546	1204.48	1048.21	1157.66
AXL154_11366	2880.97	971.628	1058.73	718.552	3652.24	1145.14	9682.82	3160.09	7702.78	8545.67	4326.66	2889.15
AXL154_09850	16.641	19.5442	19.3839	53.714	212.85	74.3187	24.0723	27.7636	15.9323	20.6989	25.2114	14.4291
AXL154_09882	40.5625	26.059	38.7679	5.06736	6.75715	16.7479	32.7383	38.6707	63.7291	10.8423	8.72701	4.43972
AXL154_01776	197.612	173.106	150.456	92.226	163.298	132.936	146.359	155.674	186.501	311.468	289.931	255.284
AXL154_00932	4749.97	4919.57	8322.18	2347.2	2033.9	2189.78	4276.2	4601.81	6489.12	15256	9475.59	31345.5
AXL154_06562	416.025	401.122	395.063	502.682	521.427	456.379	542.107	503.71	448.915	495.787	521.681	381.816
AXL154_07361	79.0448	65.1475	87.6893	44.5928	40.5429	36.636	59.6992	64.4511	70.2894	103.494	84.3611	67.7057
AXL154_09290	1140.95	990.242	1023.66	880.707	898.701	553.726	984.074	1385.2	1020.6	1026.07	898.882	698.145
AXL154_05336	3542.45	3023.77	3254.66	4547.45	5574.65	3068	5518.32	3276.1	6485.37	2706.62	2889.61	2311.98
AXL154_09684	478.429	437.419	455.984	1122.93	737.655	1064.54	449.67	222.109	491.089	522.4	511.985	359.617
AXL154_04136	2069.73	2697.11	2376.84	2029.98	1350.3	1302.15	1847.79	1749.1	2922.17	1905.28	1243.11	1346.34
AXL154_09278	2331.82	2196.4	2084.24	1507.03	2221.98	1135.71	4134.65	1600.37	3467.61	1952.59	1490.38	1677.1
AXL154_08907	710.363	672.881	629.517	557.41	493.272	488.828	621.064	697.064	617.61	675.177	634.163	679.277
AXL154_09660	22.8814	24.1976	35.0757	7.09431	2.25238	5.23371	37.5527	24.7889	14.0579	5.91396	5.81801	4.43972
AXL154_06909	348.421	527.695	367.372	1239.48	736.529	1189.1	469.89	292.509	373.003	454.389	607.012	910.142
AXL154_00974	1599.62	1671.5	1708.56	1147.25	1379.58	1100.13	2124.14	1611.28	1863.14	1384.85	1436.08	1404.06
AXL154_00773	722.844	525.833	475.368	604.029	2600.38	459.52	2165.54	946.936	1902.5	1047.76	744.705	200.897
AXL154_08928	30.1618	38.1578	34.1527	21.2829	43.9215	34.5425	38.5156	37.6791	24.367	52.24	63.9981	45.5071
AXL154_05814	442.027	414.152	432.908	700.309	719.636	816.459	386.119	451.158	387.998	514.514	522.651	515.007
AXL154_04599	3.12019	4.65339	0.923045	4.05389	1.12619	3.14023	0	0	2.81158	3.94264	1.93934	3.32979
AXL154_05371	0	0	0	0	2.25238	1.04674	0	0	0	0	0	0
AXL154_04672	157.05	154.493	167.994	189.519	245.51	184.227	172.357	271.686	134.956	334.139	351.989	470.61
AXL154_03014	510.671	583.535	546.443	324.311	274.791	320.303	414.043	415.462	404.867	412.006	314.172	505.018
AXL154_06672	4815.49	5564.53	5829.03	7668.94	6650.16	7794.04	5560.69	3361.37	5388.86	3102.86	3171.78	7341.07
AXL154_01758	361.942	405.776	289.836	278.705	337.857	324.49	363.972	365.884	387.998	500.715	615.739	932.34
AXL154_00506	177.851	173.106	170.763	216.883	220.734	230.283	129.027	149.725	176.192	85.7524	125.087	381.816
AXL154_09592	523.152	559.338	599.056	937.462	1470.81	1506.26	835.789	754.574	708.517	570.697	661.313	551.635
AXL154_03745	0	0	0	0	0	0	0	0	0	0	0	0
AXL154_11542	0	0	0	0	0	0	0	0	0	0	0	0
AXL154_04113	1625.62	1329.94	1396.57	1609.39	1902.14	1581.63	1278.72	2077.31	1514.5	1740.68	1978.12	1785.88
AXL154_07026	2043.72	2356.48	2390.69	1749.25	1690.41	1812.96	2314.79	1601.36	2117.12	1792.92	1636.8	2835.87
AXL154_06553	1627.7	1427.66	1560.87	1332.72	1548.51	1127.34	1707.2	3100.6	1507.94	1862.9	1791.95	1497.29
AXL154_07226	10.4006	23.267	33.2296	2.02694	9.00953	14.6544	23.1094	23.7973	16.8695	36.4694	21.3327	7.7695
AXL154_01902	35.3621	30.7124	46.1523	8.10778	1.12619	5.23371	40.4414	51.5609	26.2414	38.4407	33.9384	13.3191
AXL154_07881	1260.56	1303.88	1286.72	851.317	879.556	628.045	1281.61	1272.17	1322.38	1533.69	1412.81	1664.89
AXL154_04391	1071.27	798.522	883.354	1488.79	1414.5	1196.43	851.195	922.147	850.033	711.646	676.828	650.418
AXL154_08174	749.886	753.85	763.358	177.358	123.881	128.749	685.578	1664.82	485.466	1415.41	1229.54	941.22
AXL154_09427	4.16025	1.86136	3.69218	17.229	10.1357	3.14023	4.81445	0	7.49754	2.95698	0	4.43972
AXL154_06309	257.936	231.739	275.991	484.44	393.041	433.351	256.129	244.914	212.743	239.515	212.357	202.007
AXL154_09322	698.922	526.764	497.521	570.585	448.224	420.79	640.322	491.812	841.599	618.009	587.619	1165.43
AXL154_08964	0	0	0	0	0	0	0	0	0	0	0	0
AXL154_03523	47.8429	56.7714	47.9983	14.1886	14.6405	20.9348	37.5527	42.6369	40.2993	55.1969	41.6957	57.7163
AXL154_04555	774.847	697.078	695.976	779.36	702.743	742.14	688.466	725.819	667.281	870.338	983.243	997.826
AXL154_05222	5091.11	5549.64	4900.45	4073.14	4687.21	4800.36	4306.04	4815	4394.49	5595.59	5192.57	4052.35
AXL154_01440	235.054	201.027	208.608	136.819	112.619	204.115	181.986	218.142	200.559	205.017	242.417	470.61
AXL154_07621	557.474	469.062	524.29	366.877	391.915	412.416	526.701	770.439	541.697	451.432	415.987	218.656
AXL154_10807	0	0	0.923045	5.06736	6.75715	7.32719	1.92578	2.97467	1.87438	0.98566	6.78767	5.54965
AXL154_02602	947.498	895.313	931.353	1571.9	1931.42	1690.49	1098.66	651.452	866.903	632.794	828.096	920.131
AXL154_07854	610.517	615.179	610.133	507.75	522.553	545.352	565.217	574.111	428.297	722.489	760.22	597.142
AXL154_09299	112.327	166.591	98.7658	817.872	600.26	532.792	99.1777	38.6707	132.144	92.652	206.539	265.273
AXL154_02888	0	0	0	0	0	0	0	0	0	0	0	0
AXL154_11460	0	0	0	0	0	0	0	0	0	0	0	0
AXL154_01375	803.969	711.969	633.209	1032.73	835.634	973.47	717.353	663.351	768.498	726.431	793.188	1053.32
AXL154_05544	465.948	419.736	554.75	229.045	227.491	157.011	478.556	415.462	537.948	611.109	480.955	92.1241
AXL154_06887	55.1233	53.9794	68.3053	23.3099	61.9405	29.3088	33.7012	32.7213	83.4101	31.5411	31.0294	39.9574
AXL154_11206	1069.18	720.345	726.437	377.012	531.562	372.64	787.644	1219.61	906.265	851.61	897.912	574.943
AXL154_02976	98.806	105.167	86.7662	78.0374	65.3191	63.8512	101.103	88.2485	41.2365	107.437	85.3308	105.443
AXL154_04776	3.12019	0.930679	0	36.485	379.527	48.1501	2.88867	0.991556	0.937192	6.89962	1.93934	2.21986
AXL154_07443	184.091	265.243	224.3	260.462	238.753	261.685	168.506	200.294	198.685	186.29	153.208	187.578
AXL154_00208	1180.47	1604.49	2501.45	462.143	502.281	553.726	1427	1531.95	2163.98	4029.38	2317.51	8464.32
AXL154_01006	3679.74	4392.8	4306.01	5104.86	4561.08	5282.91	4317.6	2726.78	3602.57	2030.46	2461.99	5463.07
AXL154_02463	19830.9	22791.4	23166.6	9080.71	15725	18194.5	17736.4	21399.8	15381.2	24552.8	24877.8	9678.58
AXL154_03162	38.4823	46.5339	44.3062	19.256	12.3881	20.9348	56.8105	32.7213	27.1786	38.4407	37.817	17.7589
AXL154_00015	504.431	489.537	491.06	695.242	524.805	611.297	405.377	442.234	349.573	578.582	547.862	655.968
AXL154_10871	24665.1	22191.1	31189.7	5.06736	13.5143	11.5142	22238.9	34736.2	21398	2696.76	79.5128	26.6383
AXL154_09868	2.08013	0.930679	0.923045	1.01347	1.12619	0	3.85156	3.96622	1.87438	3.94264	0.969668	1.10993
AXL154_09705	615.717	530.487	584.288	884.761	968.525	928.46	596.029	529.491	642.914	397.221	566.286	758.082
AXL154_08254	616.757	456.963	366.449	881.721	695.986	762.028	536.33	325.23	686.962	461.289	501.318	1351.89
AXL154_02490	1.04006	2.79204	5.53827	6.08083	6.75715	16.7479	0.96289	2.97467	8.43473	2.95698	1.93934	3.32979
AXL154_04195	2599.12	3349.51	2735.91	1271.91	1631.85	1177.58	2567.07	1761.99	2033.71	1893.45	1883.09	2366.37
AXL154_10212	1.04006	4.65339	2.76914	18.2425	6.75715	25.1218	7.70312	3.96622	0.937192	0.98566	2.909	5.54965
AXL154_10730	1.04006	4.65339	5.53827	19.256	49.5524	5.23371	12.5176	2.97467	6.56035	0	0.969668	1.10993
AXL154_07470	0	0	0	0	0	0	1.92578	0	0	0	0	1.10993
AXL154_10026	695.802	727.791	666.439	831.047	759.053	666.774	817.494	415.462	784.43	637.722	571.134	967.858
AXL154_10112	87.3653	63.2861	89.5354	693.215	663.327	238.657	94.3632	65.4427	158.385	324.282	573.074	259.723
AXL154_09353	0	2.79204	0	1.01347	57.4358	0	1.92578	0	0.937192	0.98566	0	0
AXL154_03872	793.568	922.302	780.896	412.483	768.063	467.894	596.992	240.948	880.961	308.511	346.171	192.018
AXL154_11325	1437.37	1308.53	1597.79	1593.18	1376.21	1364.95	1191.1	2665.3	1353.31	1195.61	1420.56	1523.93
AXL154_10463	1.04006	1.86136	1.84609	2.02694	0	0	0	0	1.87438	0.98566	0	0
AXL154_05622	248.575	203.819	198.455	51.6871	69.8239	26.1685	201.244	562.212	77.787	535.213	406.291	156.5
AXL154_04066	3.12019	1.86136	0.923045	14.1886	10.1357	2.09348	0.96289	0.991556	1.87438	0.98566	0.969668	0
AXL154_03864	0	0	0.923045	1.01347	1.12619	0	0	0	0	0	0	0
AXL154_04750	82.165	145.186	117.227	70.9431	39.4167	63.8512	74.1425	164.598	84.3473	67.0249	61.0891	68.8156
AXL154_08111	584.515	668.227	530.751	479.372	422.322	541.165	537.293	438.268	487.34	782.614	819.369	1014.48
AXL154_03738	2517.99	2570.53	2252.23	1973.23	2653.31	1562.79	2925.26	2302.39	3084.3	2180.28	1820.07	3894.74
AXL154_09874	892.374	846.917	863.97	356.742	408.807	299.368	1219.02	1031.22	1195.86	430.733	518.772	477.27
AXL154_08700	6.24038	4.65339	2.76914	22.2964	22.5238	20.9348	3.85156	1.98311	5.62315	3.94264	9.69668	9.98936
AXL154_07242	34.3221	34.4351	26.7683	93.2394	36.0381	39.7762	21.1836	15.8649	30.9273	53.2256	89.2094	76.5851
AXL154_06929	777.967	1137.29	800.28	669.905	574.358	360.079	662.468	721.853	786.304	526.342	392.715	516.117
AXL154_00180	1136.79	1584.01	887.969	2576.25	1862.72	1017.43	1366.34	591.959	1296.14	756.987	813.551	1673.77
AXL154_09193	414.985	562.13	563.981	98.3068	72.0763	345.425	518.035	706.979	1250.21	328.225	192.964	146.511
AXL154_05051	93.6057	157.285	169.84	127.697	157.667	128.749	91.4746	312.34	57.1687	141.935	156.117	140.961
AXL154_11170	1480.01	1337.39	1488.87	1033.74	1095.78	1094.89	1189.17	1695.56	1684.13	1384.85	1263.48	1287.52
AXL154_06228	1388.48	968.836	1036.58	76.0104	36.0381	27.2153	869.49	1761.99	897.83	535.213	467.38	133.191
AXL154_01386	1805.55	2175	2135.93	1869.86	2118.37	1895.65	2207.91	1569.63	1874.38	2124.1	1945.15	5171.16
AXL154_10618	2419.19	2631.03	2357.46	3333.31	3867.34	3859.34	2560.32	3218.59	3154.59	5240.75	5939.22	17458.1
AXL154_07993	2322.46	2715.72	2637.14	2047.21	2698.35	2646.16	2247.39	2602.83	3381.39	2229.56	2660.77	2412.99
AXL154_10712	632.358	671.95	610.133	436.807	520.3	505.576	661.506	668.309	654.16	878.223	883.367	394.025
AXL154_09923	195.532	158.215	161.533	604.029	631.793	236.564	203.17	119.978	208.994	370.608	320.96	327.429
AXL154_06452	15.6009	12.0988	9.23045	8.10778	7.88334	10.4674	3.85156	3.96622	9.37192	15.7706	14.545	5.54965
AXL154_10300	0	0	0	0	0	0	0	0	0	0.98566	0.969668	4.43972
AXL154_04496	11.4407	9.30679	16.6148	3.04042	0	8.37393	6.74023	14.8733	1.87438	8.87094	5.81801	8.87943
AXL154_10499	319.299	527.695	559.365	226.004	115.998	237.61	732.759	1193.83	401.118	719.532	619.618	479.489
AXL154_10307	329.7	294.094	328.604	134.792	144.153	212.489	393.822	373.817	263.351	214.874	214.297	356.287
AXL154_06272	644.839	608.664	635.055	1125.97	1007.94	975.563	620.101	622.697	790.053	795.427	709.797	662.628
AXL154_09317	278.737	308.985	251.991	2419.16	2878.55	706.551	252.277	345.061	458.287	147.849	203.63	208.667
AXL154_11308	80.0849	109.82	88.6123	118.576	83.3382	83.7393	66.4394	44.62	66.5407	149.82	99.8758	58.8262
AXL154_10227	10.4006	13.0295	13.8457	4.05389	5.63096	5.23371	7.70312	3.96622	3.74877	6.89962	6.78767	7.7695
AXL154_09334	326.58	449.518	425.524	504.709	313.081	151.778	347.603	855.713	231.486	913.707	972.577	257.504
AXL154_03884	2552.31	2403.01	2203.31	1625.61	1272.6	1603.61	1842.97	1758.03	1675.7	2663.25	2459.08	4001.29
AXL154_10251	660.44	513.735	544.597	739.835	692.608	550.586	669.209	546.347	680.402	831.897	777.674	645.979
AXL154_01566	0	0.930679	0	5.06736	9.00953	11.5142	2.88867	0.991556	4.68596	6.89962	2.909	5.54965
AXL154_06127	323.46	779.909	751.359	3.04042	24.7762	14.6544	1048.59	1018.33	601.677	566.754	630.284	519.447
AXL154_08305	180.971	202.888	217.839	70.9431	13.5143	31.4023	207.021	168.564	126.521	137.992	113.451	55.4965
AXL154_10508	242.335	187.997	208.608	224.991	175.686	164.338	256.129	130.885	164.946	203.046	184.237	224.206
AXL154_10604	514.831	596.565	625.825	420.591	445.972	467.894	641.285	458.099	533.262	433.69	415.987	850.206
AXL154_09747	3482.13	3663.15	3127.28	286.813	587.872	274.246	4489.96	4060.42	3677.54	3262.53	3759.4	3118.9
AXL154_03501	0	0	0	0	0	0	0	0	0	0	0	0
AXL154_10316	790.448	928.817	621.209	403.362	587.872	345.425	661.506	303.416	839.724	305.555	364.595	408.454
AXL154_06421	821.65	956.738	1084.58	681.053	1018.08	801.804	1212.28	1131.37	775.058	807.255	753.432	486.149
AXL154_05125	2.08013	6.51475	3.69218	4.05389	11.2619	13.6076	6.74023	9.91556	7.49754	5.91396	3.87867	6.65957
AXL154_07636	325.54	404.845	244.607	106.415	70.9501	51.2903	480.482	372.825	628.856	136.021	146.42	112.103
AXL154_01582	47.8429	68.8702	81.228	60.8083	59.6881	127.702	51.0332	85.2738	573.562	57.1683	49.4531	47.727
AXL154_04153	6140.53	6011.25	7808.96	187.492	211.724	80.5991	8752.67	13451.4	7237	11409	8667.86	2458.49
AXL154_11179	45.7628	31.6431	47.9983	18.2425	16.8929	16.7479	13.4805	34.7045	19.681	30.5555	39.7564	39.9574
AXL154_07376	94.6457	287.58	145.841	51792.5	30069.3	38722.1	975.408	49.5778	508.895	907.793	4874.52	4578.46
AXL154_03879	378.583	371.341	387.679	419.577	261.276	365.313	314.865	349.028	345.824	281.899	283.143	579.383
AXL154_06086	4.16025	2.79204	10.1535	6.08083	6.75715	9.42068	7.70312	8.924	10.3091	3.94264	0.969668	1.10993
AXL154_03614	33.282	30.7124	48.9214	26.3503	16.8929	7.32719	32.7383	77.3414	26.2414	82.7954	76.6038	39.9574
AXL154_03588	0	0	0.923045	994.216	833.382	1036.27	0.96289	0	0	0.98566	1.93934	3.32979
AXL154_11049	1316.72	958.599	1013.5	1423.93	1264.71	1297.96	1113.1	1267.21	1291.45	1361.2	1266.39	1659.34
AXL154_01112	489.87	514.665	565.827	620.245	565.348	631.185	476.631	483.879	441.418	553.941	513.924	862.415
AXL154_03471	540.833	771.533	599.056	944.556	1778.26	1685.25	667.283	412.487	707.58	783.599	904.7	905.702
AXL154_00152	2.08013	1.86136	0	14.1886	14.6405	27.2153	0	0	0	0	1.93934	3.32979
AXL154_01276	0	0	0	0	0	0	0	0	0	0	0	0
AXL154_09669	116.487	107.959	116.304	91.2125	168.929	69.085	105.918	119.978	108.714	68.0105	119.269	97.6738
AXL154_04759	170.57	216.848	217.839	77.0239	79.9596	113.048	155.025	167.573	130.27	137.007	122.178	183.138
AXL154_07263	282.897	295.956	299.99	664.838	742.16	714.925	352.418	231.033	306.462	399.192	500.349	460.621
AXL154_05176	569.955	494.19	547.366	588.827	502.281	388.341	511.295	866.62	626.044	748.116	638.041	548.305
AXL154_06384	383.783	395.538	426.447	522.952	466.243	528.605	307.162	363.901	290.53	296.684	292.84	362.947
AXL154_09041	2.08013	2.79204	4.61523	4.05389	5.63096	4.18697	0.96289	1.98311	0.937192	0.98566	1.93934	0
AXL154_04849	743.645	587.258	695.053	908.071	1065.38	920.086	665.357	765.481	677.59	729.388	728.22	622.67
AXL154_03995	2654.24	2618.93	2217.15	1433.05	1569.91	1386.93	2191.54	2638.53	2460.13	1649.99	1928.67	1199.83
AXL154_00722	947.498	1379.27	1067.96	2402.94	3660.12	2246.31	3133.24	973.708	2806.89	1401.61	3558.68	2820.33
AXL154_05857	1034.86	989.311	797.511	1096.58	935.865	978.704	938.818	587.993	958.748	1014.24	932.82	2636.08
AXL154_02694	332.82	370.41	352.603	1978.3	1531.62	1258.18	804.976	597.908	343.95	673.206	754.402	402.904
AXL154_01532	2.08013	3.72271	0.923045	39.5254	27.0286	34.5425	2.88867	5.94934	0.937192	1.97132	2.909	3.32979
AXL154_08984	998.461	1168	1139.96	1215.15	986.544	1212.13	1077.47	1223.58	1348.62	918.635	834.884	1609.4
AXL154_02347	324.5	391.816	441.216	343.567	197.083	183.18	372.638	364.893	306.462	666.306	665.192	1000.05
AXL154_02650	2575.2	2244.8	2259.61	2123.22	2165.67	2253.63	1766.9	2496.74	1687.88	3046.67	3512.14	4201.08
AXL154_05967	86.3252	77.2463	74.7667	205.735	170.055	188.414	54.8847	72.3836	73.101	52.24	75.6341	86.5745
AXL154_04182	2.08013	0.930679	1.84609	0	0	0	0	8.924	3.74877	2.95698	0.969668	1.10993
AXL154_07813	567.874	644.03	655.362	572.612	451.603	496.156	539.218	714.912	510.77	587.453	605.073	598.252
AXL154_06093	1060.86	871.115	899.969	1204	1019.2	930.553	923.412	893.392	850.033	833.868	909.548	1117.7
AXL154_03646	182.011	506.289	219.685	41.5524	284.926	68.0382	306.199	174.514	150.888	295.698	101.815	283.032
AXL154_09627	66.564	80.0384	60.921	6.08083	13.5143	4.18697	35.6269	38.6707	60.9175	21.6845	24.2417	12.2092
AXL154_03119	691.642	484.884	482.753	732.74	617.153	557.913	788.607	364.893	1027.16	543.099	451.865	1148.78
AXL154_08514	1072.31	1021.89	994.12	810.778	1680.28	958.815	1477.07	790.27	1435.78	1393.72	1467.11	1078.85
AXL154_01203	919.416	1164.28	1022.73	484.44	543.95	522.324	725.056	973.708	841.599	852.596	865.913	707.025
AXL154_00727	970.379	744.543	823.356	537.14	524.805	961.956	800.162	1368.35	891.27	913.707	936.699	694.816
AXL154_06192	387.944	424.389	400.602	340.527	396.419	343.331	402.488	349.028	450.789	368.637	351.989	633.77
AXL154_10743	8.3205	12.0988	13.8457	49.6601	49.5524	53.3838	12.5176	11.8987	24.367	15.7706	8.72701	7.7695
AXL154_01784	19.7612	17.6829	13.8457	6.08083	2.25238	3.14023	13.4805	38.6707	20.6182	22.6702	31.0294	15.539
AXL154_09663	286.017	273.619	312.912	172.29	144.153	116.188	272.498	167.573	244.607	229.659	388.837	177.589
AXL154_10197	5655.86	5062.89	6352.4	6511.56	9587.27	7574.22	6199.09	7852.13	5845.27	8570.31	11583.7	3731.58
AXL154_06239	1057.74	835.749	871.355	1300.28	1085.65	1096.99	782.83	866.62	1094.64	932.434	1020.09	1213.15
AXL154_05934	0	0	0	1.01347	0	0	0	0	0	0	0	0
AXL154_08537	794.608	887.867	927.66	627.339	626.162	680.382	1964.3	1422.88	1575.42	1518.9	1159.72	766.961
AXL154_06839	1278.24	1377.4	1569.18	1383.39	1503.47	1218.41	1160.28	2309.33	1249.28	2187.18	1943.21	1947.93
AXL154_06589	7085.95	6688.79	6322.86	6580.48	10443.2	7254.97	9039.61	8454.01	7486.29	8176.05	8641.68	5120.1
AXL154_04511	52.0032	115.404	72.9206	270.597	695.986	144.45	65.4765	62.468	48.734	58.1539	109.572	75.4752
AXL154_08415	2297.5	2835.78	1749.17	116.549	342.362	61.7578	3354.71	1765.96	2617.58	898.922	895.003	1091.06
AXL154_03750	5.20032	8.37611	11.9996	5.06736	2.25238	3.14023	13.4805	14.8733	9.37192	25.6272	29.09	48.8369
AXL154_09677	3445.73	2264.34	2610.37	2323.89	3595.93	2758.16	10767	4890.35	6604.39	6657.15	5552.32	2583.92
AXL154_09572	2283.98	1832.51	1823.01	1542.5	998.932	911.712	3487.59	1499.23	3144.28	2058.06	2035.33	1833.6
AXL154_04284	1468.57	1178.24	1325.49	1989.45	2238.87	1667.46	1529.07	861.662	1772.23	900.893	1128.69	2159.92
AXL154_05529	126.888	118.196	128.303	132.765	209.472	190.507	106.881	80.316	95.5936	146.863	218.175	190.908
AXL154_02110	4.16025	0	1.84609	141.886	185.822	98.3937	8.66601	1.98311	1.87438	26.6128	30.0597	24.4184
AXL154_08530	2638.64	2182.44	2382.38	3775.18	4133.12	5546.68	3018.66	5315.73	2611.95	4318.18	5318.63	4257.69
AXL154_06891	34.3221	27.9204	27.6914	52.7006	54.0572	61.7578	37.5527	20.8227	31.8645	64.0679	88.2398	84.3546
AXL154_02019	316.179	391.816	341.527	922.26	449.35	253.312	306.199	314.323	286.781	862.452	1334.26	589.372
AXL154_06068	447.227	387.162	349.834	107.428	915.594	108.861	659.58	361.918	745.068	225.716	693.312	355.177
AXL154_00094	2.08013	4.65339	1.84609	0	0	2.09348	2.88867	0.991556	1.87438	0	4.84834	12.2092
AXL154_10820	1.04006	10.2375	4.61523	9.12125	11.2619	5.23371	3.85156	6.94089	4.68596	0.98566	2.909	3.32979
AXL154_06232	383.783	316.431	358.142	535.113	406.555	418.697	269.609	335.146	271.786	234.587	233.69	339.638
AXL154_03947	78.0047	85.6224	89.5354	40.5389	21.3976	35.5892	86.6601	66.4342	49.6712	110.394	122.178	42.1773
AXL154_02709	518.991	537.002	605.518	554.369	561.97	1050.93	366.861	482.888	622.296	623.923	618.648	401.794
AXL154_00905	912.135	995.826	1038.43	1200.96	1328.91	1240.39	1099.62	1298.94	1191.17	1283.33	1280.93	1604.96
AXL154_01772	40.5625	48.3953	59.9979	56.7544	51.8048	66.9915	58.7363	52.5525	50.6084	31.5411	37.817	22.1986
AXL154_00036	5.20032	14.8909	3.69218	0	7.88334	3.14023	5.77734	5.94934	4.68596	5.91396	15.5147	13.3191
AXL154_01850	0	0	0	1.01347	0	0	0	0	0	0.98566	0	0
AXL154_11031	74.8845	97.7212	116.304	42.5658	33.7857	35.5892	106.881	122.953	95.5936	72.9388	73.6947	52.1667
AXL154_04454	1193.99	1418.35	1329.19	949.623	725.267	709.691	1402.93	1088.73	1340.18	567.74	637.072	597.142
AXL154_01127	2314.14	2440.24	2280.84	2281.33	2578.98	2455.66	2168.43	2775.36	1828.46	2303.49	2245.75	1751.47
AXL154_02657	359.862	341.559	399.679	185.465	203.841	332.864	442.929	772.422	432.046	635.751	537.196	476.16
AXL154_05640	15.6009	8.37611	11.9996	11.1482	9.00953	20.9348	8.66601	13.8818	7.49754	17.7419	19.3934	6.65957
AXL154_05367	0	0	0	4.05389	2.25238	0	0	0	0	0	0	0
AXL154_08401	2330.78	2698.04	2474.68	3513.71	3006.93	3799.67	2796.23	2088.22	1977.48	2742.11	2995.3	5618.46
AXL154_07122	2488.87	2391.84	3308.19	799.63	1206.15	898.104	2871.34	1740.18	2014.96	3027.95	3093.24	4401.98
AXL154_08572	0	0	0	0	0	0	0	0	0	0	0	0
AXL154_03757	581.395	465.339	470.753	267.557	313.081	269.013	484.334	408.521	511.707	850.624	857.186	657.078
AXL154_07178	0	0	0	2.02694	0	1.04674	1.92578	0	0	0	0.969668	0
AXL154_07484	3548.7	3624.99	3526.96	2970.49	6231.22	3600.79	5314.19	5238.39	4189.25	3962.35	4149.21	3179.95
AXL154_05629	7.28044	3.72271	11.0765	15.2021	7.88334	17.7946	5.77734	2.97467	3.74877	7.88528	9.69668	2.21986
AXL154_05156	1152.39	1231.29	1504.56	925.3	2068.81	1183.86	1845.86	2885.43	2054.33	2542.02	1982	2072.24
AXL154_03967	5940.84	3574.74	3838.02	3642.42	3495.7	1891.46	6944.36	5969.17	7233.25	8243.07	8208.24	3002.36
AXL154_00980	464.908	608.664	549.212	267.557	284.926	530.698	493	857.696	430.171	617.023	538.166	364.057
AXL154_03021	795.648	872.046	846.432	846.249	867.167	685.616	670.172	689.131	601.677	678.134	809.673	810.248
AXL154_02179	230.894	180.552	194.763	166.209	194.831	182.133	245.537	166.581	303.65	123.207	172.601	148.731
AXL154_08697	66.564	113.543	99.6889	55.741	54.0572	82.6926	52.959	67.4258	77.787	147.849	179.389	117.652
AXL154_06013	2095.73	1166.14	1716.86	5160.6	11099.7	3803.86	3508.77	1874.04	3732.84	3731.71	4660.22	2083.34
AXL154_06433	1047.34	887.867	952.583	1180.7	1087.9	1020.57	869.49	745.65	1020.6	917.649	846.52	1002.27
AXL154_00673	733.245	543.516	602.749	147.967	210.598	126.656	1112.14	1432.8	1134.94	955.104	800.946	331.869
AXL154_02722	1692.18	939.985	1241.5	2289.43	2555.33	1845.41	1790.98	1798.68	1548.24	1329.65	1433.17	1455.12
AXL154_04187	1789.95	2351.82	1841.48	5644.03	8374.36	4197.43	2248.35	2372.79	2872.49	1858.95	1932.55	3559.54
AXL154_06216	361.942	322.945	285.221	322.284	263.529	325.537	337.012	260.779	243.67	321.325	340.353	401.794
AXL154_08875	12.4808	31.6431	24.9222	9067.54	4696.22	4646.49	61.625	11.8987	26.2414	86.7381	289.931	217.546
AXL154_05014	121.687	66.0782	123.688	324.311	263.529	332.864	66.4394	169.556	81.5357	63.0822	89.2094	110.993
AXL154_05998	4.16025	2.79204	3.69218	8.10778	11.2619	13.6076	7.70312	4.95778	3.74877	11.8279	9.69668	44.3972
AXL154_08461	823.73	844.125	827.048	1425.96	1225.3	1027.9	737.574	778.371	912.825	701.79	753.432	661.518
AXL154_09816	236.094	270.827	278.76	421.604	287.179	198.881	191.615	231.033	259.602	255.286	399.503	233.085
AXL154_05875	1582.98	1967.45	1568.25	4021.46	2292.93	2574.98	1884.38	1189.87	1446.09	1754.47	1970.36	4500.76
AXL154_02828	540.833	618.901	556.596	559.437	457.234	476.267	568.105	460.082	507.958	483.959	452.835	418.443
AXL154_02005	1173.19	1491.88	832.587	2231.67	1796.28	2270.38	905.117	1186.89	501.398	1632.25	1474.86	3139.99
AXL154_10725	26.0016	34.4351	36.9218	373.971	601.386	473.127	35.6269	30.7382	19.681	15.7706	35.8777	18.8688
AXL154_02225	124.808	143.324	129.226	251.341	219.607	277.387	112.658	63.4596	136.83	165.591	112.481	59.9362
AXL154_05219	427.466	515.596	485.522	309.109	250.014	302.508	304.273	421.411	251.168	294.712	294.779	412.894
AXL154_03456	261.056	322.945	279.683	189.519	163.298	225.049	196.43	160.632	156.511	213.888	244.356	263.053
AXL154_07501	533.552	508.15	433.831	683.08	627.289	672.008	360.121	443.225	374.877	702.775	749.553	974.518
AXL154_04409	353.621	364.826	337.835	394.241	469.622	386.248	330.271	352.002	259.602	293.727	308.354	352.957
AXL154_06197	433.706	555.615	599.979	2628.95	3492.32	1543.94	452.558	803.16	289.592	343.995	398.533	326.319
AXL154_01511	115.447	128.434	140.303	117.563	60.8143	99.4405	103.029	117.995	104.028	73.9245	103.754	64.3759
AXL154_03969	1468.57	2054.01	1529.49	1621.56	976.408	763.075	1226.72	927.105	1378.61	832.882	1084.09	439.532
AXL154_08867	0	0	0	0	0	0	0	0	0	0	0	0
AXL154_01032	1423.85	1172.65	1196.27	1987.42	1541.76	1597.33	1112.14	1208.71	1212.73	1629.3	1681.4	2094.44
AXL154_07427	309.939	368.549	340.604	397.281	304.072	444.865	337.974	434.301	253.979	401.164	339.384	322.989
AXL154_00031	0	3.72271	0	0	0	0	0.96289	0	0	0	0	0
AXL154_04853	46.8028	80.0384	53.5366	10.1347	9.00953	13.6076	34.664	36.6876	40.2993	37.4551	28.1204	7.7695
AXL154_09919	698.922	524.903	522.444	631.393	735.403	646.886	1591.66	910.248	1356.12	1122.67	1023	860.195
AXL154_02041	38.4823	29.7817	50.7675	51.6871	27.0286	34.5425	33.7012	17.848	35.6133	69.9818	93.0881	31.078
AXL154_08785	235.054	207.541	230.761	409.443	202.714	225.049	145.396	289.534	140.579	526.342	596.346	216.436
AXL154_10570	29.1218	30.7124	52.6136	11.1482	16.8929	21.9816	37.5527	33.7129	33.7389	22.6702	9.69668	22.1986
AXL154_08469	350.501	434.627	389.525	220.937	242.131	314.023	258.055	411.496	196.81	238.53	237.569	351.848
AXL154_05210	491.95	564.922	547.366	363.837	386.284	362.173	539.218	395.631	494.838	362.723	320.96	626
AXL154_04232	143.529	125.642	175.379	81.0778	120.502	61.7578	162.728	133.86	227.738	94.6233	142.541	99.8936
AXL154_09101	1798.27	1666.85	1711.33	1272.92	1105.92	1169.21	1531	1010.4	1604.47	1718	1586.38	4158.9
AXL154_01620	11.4407	14.8909	6.46132	1.01347	2.25238	2.09348	8.66601	16.8564	5.62315	3.94264	3.87867	6.65957
AXL154_00949	4865.42	4972.62	4929.98	4479.55	3946.17	4369.1	6127.83	4243.86	5328.88	6296.39	5952.79	7876.06
AXL154_03452	319.299	230.808	238.146	435.793	528.184	457.426	232.057	340.104	283.969	236.558	250.174	183.138
AXL154_00651	37.4423	68.8702	50.7675	21.2829	20.2714	15.7011	43.3301	19.8311	59.0431	5.91396	3.87867	4.43972
AXL154_03265	106.086	148.909	176.302	310.122	288.305	318.209	117.473	133.86	96.5308	67.0249	70.7857	34.4078
AXL154_02608	1899.16	2636.61	1127.04	2120.18	1354.81	1399.49	2762.53	577.086	1375.8	668.277	1140.33	2124.4
AXL154_04972	561.634	591.912	397.832	501.669	494.398	489.875	472.779	288.543	478.905	380.465	304.476	871.294
AXL154_07051	22.8814	36.2965	26.7683	136.819	45.0477	70.1317	24.0723	30.7382	21.5554	43.369	44.6047	12.2092
AXL154_08013	8.3205	2.79204	9.23045	11.1482	6.75715	7.32719	9.6289	7.93245	8.43473	2.95698	5.81801	6.65957
AXL154_05045	843.491	586.327	631.363	1054.01	948.253	900.198	716.39	638.562	806.923	974.817	1023.97	937.89
AXL154_07283	5.20032	9.30679	10.1535	6.08083	16.8929	11.5142	3.85156	12.8902	2.81158	14.7849	4.84834	25.5284
AXL154_04474	7.28044	4.65339	0.923045	2.02694	2.25238	4.18697	6.74023	6.94089	4.68596	9.8566	3.87867	2.21986
AXL154_01812	308.899	150.77	248.299	1190.83	1412.24	733.766	322.568	230.041	889.395	1434.13	863.974	916.801
AXL154_10907	596.996	621.693	638.747	209.789	288.305	312.976	599.881	566.178	570.75	455.375	446.047	289.692
AXL154_01517	11.4407	11.1681	8.30741	3.04042	15.7667	13.6076	8.66601	10.9071	12.1835	9.8566	12.6057	4.43972
AXL154_02961	1255.36	1069.35	994.12	678.013	715.132	709.691	1062.07	1314.8	946.564	1257.7	1189.78	1078.85
AXL154_10569	21.8413	26.059	24.9222	0	0	1.04674	26.9609	12.8902	11.2463	21.6845	6.78767	22.1986
AXL154_09241	7.28044	5.58407	0.923045	276.678	118.25	145.497	3.85156	1.98311	7.49754	6.89962	39.7564	29.9681
AXL154_01958	2.08013	0	0	0	0	0	0	0	0.937192	7.88528	6.78767	2.21986
AXL154_01020	277.697	268.966	255.684	219.923	229.743	214.582	243.611	310.357	237.11	157.706	189.085	179.809
AXL154_06762	322.42	312.708	310.143	74.9969	82.212	32.449	259.017	272.678	148.076	320.339	299.627	313
AXL154_00392	6040.69	6892.61	6587.77	10732.7	9543.35	10865.2	6746.01	5049.99	6806.83	4707.51	5008.33	12237
AXL154_11130	985.98	1036.78	986.735	230.058	172.307	181.086	778.015	756.557	970.931	952.147	769.916	966.748
AXL154_11180	553.314	534.209	525.213	640.514	680.22	704.457	645.136	365.884	704.769	433.69	462.532	936.78
AXL154_06660	359.862	309.916	300.913	745.916	602.512	538.025	269.609	475.947	310.211	402.149	490.652	406.234
AXL154_02616	0	0	0.923045	0	0	0	0	0	0	0	0	0
AXL154_00577	195.532	188.928	229.838	323.298	220.734	298.321	155.988	127.911	168.695	300.626	305.445	381.816
AXL154_07896	7297.08	7247.19	7372.36	6421.36	6217.7	5047.39	6221.23	6812.98	6914.6	4728.21	4607.86	4838.18
AXL154_06036	213.213	274.55	239.069	194.587	150.91	143.404	301.385	262.762	238.047	317.382	312.233	139.851
AXL154_03079	1599.62	1412.77	1700.25	1619.53	4016	1456.02	3152.5	1581.53	3516.35	2104.38	1434.14	3370.85
AXL154_07016	2452.47	2582.63	2339	2593.48	2381.89	2840.86	2525.66	2094.17	2463.88	2735.21	2638.47	3037.88
AXL154_08430	998.461	1179.17	1022.73	987.122	825.498	1127.34	804.976	1172.02	891.27	1532.7	1671.71	1249.78
AXL154_09341	18.7211	13.9602	16.6148	2.02694	9.00953	4.18697	29.8496	15.8649	13.1207	0.98566	1.93934	13.3191
AXL154_01589	657.32	368.549	398.756	634.434	502.281	489.875	655.728	295.484	910.014	384.407	421.805	856.865
AXL154_10051	1978.2	2061.45	2170.08	1447.24	1324.4	1596.28	2072.14	1763.98	1940.93	1511.02	1532.08	1887.99
AXL154_01333	40.5625	31.6431	43.3831	32.4311	7.88334	17.7946	39.4785	27.7636	25.3042	23.6558	24.2417	13.3191
AXL154_11232	9316.89	7928.45	6108.71	8164.53	2646.55	2124.89	5205.38	5289.95	8893.02	6466.91	13084.7	5406.46
AXL154_01120	1824.27	1830.64	1832.24	2107.01	2201.7	1995.09	1723.57	1646.97	1907.19	1537.63	1509.77	1831.38
AXL154_02297	2248.62	2743.64	2632.52	4646.77	5128.68	4988.77	3719.64	1889.91	1460.15	2961.91	2216.66	34350.1
AXL154_01893	2748.89	2738.99	2860.52	3441.75	3084.64	3550.55	2426.48	2466.99	2679.43	2883.05	2955.55	5390.93
AXL154_05106	1267.84	1207.09	1355.95	2034.04	2073.32	2110.23	1175.69	1188.88	1305.51	885.122	961.91	851.316
AXL154_08322	214.253	183.344	170.763	141.886	158.793	154.918	188.726	161.624	213.68	185.304	194.903	28.8582
AXL154_04894	1.04006	0.930679	1.84609	12.1617	12.3881	2.09348	0	0	1.87438	0.98566	0	3.32979
AXL154_04418	688.522	761.295	936.891	322.284	104.736	213.535	648.025	1105.58	869.714	1082.25	986.152	456.181
AXL154_02157	171.61	174.037	178.148	222.964	227.491	194.694	166.58	173.522	180.878	230.644	165.813	155.39
AXL154_04544	202.812	271.758	247.376	131.751	211.724	152.824	189.689	252.847	128.395	139.964	231.751	198.677
AXL154_00658	3.12019	0	0	0	1.12619	0	0	0	1.87438	0	0	0
AXL154_09723	204.892	167.522	175.379	196.614	106.988	196.787	176.209	101.139	244.607	104.48	93.0881	230.865
AXL154_01909	212.173	151.701	143.072	210.802	435.836	340.191	326.42	142.784	635.416	252.329	200.721	87.6844
AXL154_03698	1363.52	1255.49	1337.49	182.425	91.2215	114.095	1076.51	491.812	1385.17	660.392	484.834	86.5745
AXL154_09057	0	0	1.84609	1.01347	2.25238	0	0.96289	1.98311	0	0.98566	3.87867	0
AXL154_09014	326.58	281.996	278.76	309.109	263.529	287.854	273.461	351.011	321.457	265.142	288.961	318.55
AXL154_04911	509.631	402.053	503.983	1076.31	1014.7	1094.89	391.896	553.288	444.229	354.837	332.596	332.979
AXL154_06023	1900.2	1954.42	1813.78	2224.57	2093.59	2410.65	1574.33	1716.38	2013.09	1848.11	1911.22	1906.86
AXL154_03534	382.743	325.737	322.143	270.597	236.5	367.406	518.998	553.288	436.732	2483.86	2017.88	927.901
AXL154_03220	135.208	161.007	155.995	228.031	376.148	169.572	170.432	191.37	186.501	102.509	123.148	129.862
AXL154_02860	1052.54	1125.19	1340.26	1362.11	836.76	1743.87	1068.81	1293.98	1419.85	860.481	835.854	348.518
AXL154_04875	43.6827	66.0782	32.3066	85.1317	56.3096	93.16	29.8496	26.772	73.101	20.6989	36.8474	14.4291
AXL154_03214	1405.13	1330.87	1395.64	2718.13	2362.75	2628.37	1620.54	1415.94	1305.51	1534.67	1485.53	3309.81
AXL154_03194	2.08013	4.65339	2.76914	1.01347	0	0	5.77734	14.8733	0.937192	3.94264	5.81801	1.10993
AXL154_02187	951.658	1099.13	851.048	951.65	959.515	1339.83	721.205	836.873	1019.67	1187.72	1432.2	828.007
AXL154_10550	0	0	0	0	0	0	0	0	0	0	0	0
AXL154_08539	46.8028	65.1475	87.6893	83.1047	79.9596	279.48	135.768	192.362	148.076	469.174	255.023	255.284
AXL154_04035	424.346	434.627	519.674	522.952	510.165	618.624	389.97	549.322	459.224	487.902	478.046	197.567
AXL154_03429	67.6041	75.385	107.073	71.9565	72.0763	71.1784	47.1816	62.468	69.3522	30.5555	38.7867	195.348
AXL154_02450	466.988	436.488	478.137	579.706	469.622	562.1	413.08	602.866	368.317	433.69	350.05	397.355
AXL154_09643	2.08013	4.65339	3.69218	1159.41	1277.1	317.163	6.74023	10.9071	9.37192	8.87094	27.1507	19.9787
AXL154_05840	1759.79	1642.65	1751.94	322.284	242.131	301.462	1777.5	2184.4	1853.77	1399.64	1149.06	521.667
AXL154_04079	43.6827	28.851	62.7671	506.736	462.865	187.367	77.9941	45.6116	79.6613	62.0966	59.1497	58.8262
AXL154_03072	322.42	449.518	411.678	109.455	120.502	115.142	362.047	460.082	301.776	440.59	417.927	485.039
AXL154_04029	741.565	613.317	651.67	711.457	778.198	858.328	521.886	635.587	587.62	818.098	758.28	812.468
AXL154_01356	74.8845	64.2168	82.151	110.468	79.9596	113.048	63.5507	71.392	68.415	56.1826	56.2407	84.3546
AXL154_05430	1966.76	2027.02	2277.15	1646.89	1957.32	2267.24	1967.18	1811.57	2171.47	1240.95	1346.87	1291.96
AXL154_03842	326.58	201.957	220.608	347.621	305.198	324.49	205.096	183.438	308.336	176.433	159.995	164.27
AXL154_04486	3.12019	3.72271	7.38436	9.12125	63.0667	50.2436	1.92578	6.94089	0.937192	0	0	1.10993
AXL154_11081	966.219	1135.43	939.66	1083.4	1141.96	971.376	1551.22	1002.46	1122.76	1377.95	1439.96	1490.63
AXL154_01681	7.28044	4.65339	9.23045	5.06736	3.37857	4.18697	8.66601	5.94934	3.74877	11.8279	10.6663	13.3191
AXL154_06240	849.732	729.652	735.667	1237.45	1062	999.638	916.671	641.537	638.228	1323.74	1243.11	1528.37
AXL154_04566	17.6811	20.4749	18.4609	34.4581	24.7762	123.516	30.8125	20.8227	74.9754	17.7419	14.545	16.6489
AXL154_04247	1239.76	1314.12	1424.26	1109.75	1147.59	1302.15	1080.36	1367.36	1028.1	1254.74	1322.63	1866.9
AXL154_06157	1.04006	0.930679	1.84609	4.05389	4.50477	2.09348	0	0	1.87438	9.8566	5.81801	1.10993
AXL154_04094	86.3252	87.4838	82.151	68.9161	85.5905	101.534	71.2539	45.6116	86.2217	82.7954	72.7251	83.2447
AXL154_02757	997.421	1066.56	1136.27	1377.31	1293.99	1148.28	1210.35	1150.2	1049.66	870.338	937.669	765.851
AXL154_01245	1248.08	1044.22	957.198	1423.93	628.415	701.317	1441.45	1658.87	1581.98	1694.35	1621.28	914.582
AXL154_09614	71.7644	91.2065	64.6132	39.5254	38.2905	52.3371	43.3301	62.468	44.048	46.326	31.0294	45.5071
AXL154_05924	671.881	791.077	709.822	452.009	286.053	707.597	738.537	755.566	1028.1	732.345	566.286	197.567
AXL154_06687	9599.78	9222.09	9859.05	10155	11081.7	10794	9574.98	8375.67	8448.79	8968.52	10764.3	20434.9
AXL154_06738	4.16025	12.0988	11.0765	232.085	171.181	101.534	7.70312	8.924	8.43473	18.7275	23.272	12.2092
AXL154_04594	0	1.86136	0.923045	1.01347	3.37857	2.09348	1.92578	0	2.81158	2.95698	0.969668	1.10993
AXL154_05497	608.437	569.575	537.212	691.188	593.503	667.821	536.33	448.183	652.286	422.848	487.743	677.057
AXL154_00555	224.654	189.858	231.684	215.87	189.2	239.704	136.73	251.855	184.627	123.207	172.601	165.379
AXL154_04220	303.698	344.351	280.606	409.443	327.722	377.874	244.574	273.669	245.544	323.296	285.082	314.11
AXL154_01311	1701.54	1072.14	1457.49	611.124	817.615	255.405	963.853	1357.44	1732.87	560.84	305.445	132.082
AXL154_00421	968.299	897.174	920.276	1414.81	1361.57	1330.41	919.56	1018.33	1105.89	1145.34	941.547	854.645
AXL154_04611	1100.39	1103.78	986.735	747.942	997.806	741.093	1142.95	1054.02	1249.28	1435.12	1358.5	1196.5
AXL154_06290	524.192	694.286	588.903	398.295	359.255	388.341	565.217	469.006	477.968	445.518	483.864	621.56
AXL154_02836	2.08013	4.65339	0	5.06736	3.37857	3.14023	4.81445	0	0.937192	2.95698	2.909	12.2092
AXL154_01693	20.8013	20.4749	25.8453	96.2799	193.705	379.967	25.0351	22.8058	14.0579	14.7849	11.636	11.0993
AXL154_10745	78.0047	93.0679	82.151	74.9969	72.0763	101.534	87.623	71.392	79.6613	54.2113	60.1194	72.1454
AXL154_07302	74.8845	73.5236	103.381	1025.63	1119.43	714.925	131.916	137.826	74.0382	115.322	127.996	41.0674
AXL154_04588	94.6457	118.196	127.38	54.7275	41.6691	59.6643	103.992	73.3751	91.8448	148.835	256.962	81.0248
AXL154_11055	44.7227	47.4646	82.151	2371.52	630.667	986.031	61.625	115.02	83.4101	340.053	174.54	36.6277
AXL154_00368	997.421	1019.09	849.202	1693.51	938.117	1326.22	740.463	678.224	805.048	909.764	1216.93	3502.94
AXL154_02381	2611.6	2000.96	2293.77	70.9431	61.9405	54.4306	1106.36	2525.49	1019.67	1337.54	832.945	326.319
AXL154_11424	1775.39	1936.74	1879.32	2016.81	2019.26	2032.77	1889.19	1785.79	1526.69	1722.93	1817.16	1693.75
AXL154_10351	0	0	0	1.01347	0	0	0	0	0	0.98566	0	0
AXL154_07008	12.4808	25.1283	16.6148	24.3233	28.1548	12.5609	16.3691	17.848	16.8695	134.05	127.026	22.1986
AXL154_09470	0	0	0	0	1.12619	0	0	0	0	0	0	0
AXL154_03856	32.242	40.0192	33.2296	1323.59	327.722	28.262	18.2949	32.7213	22.4926	63.0822	50.4227	25.5284
AXL154_06250	857.012	544.447	597.21	738.821	983.165	684.569	566.179	922.147	812.546	692.919	644.829	395.135
AXL154_10889	63.4439	57.7021	80.3049	58.7814	56.3096	64.898	51.0332	67.4258	60.9175	59.1396	63.0284	46.617
AXL154_03368	241.295	297.817	212.3	144.927	132.891	199.928	273.461	157.657	235.235	193.189	178.419	341.858
AXL154_02945	746.765	1785.97	1114.12	0	0	0	6983.84	517.592	2611.02	0	0	0
AXL154_07750	0	0	0	0	1.12619	0	0	0	0	0	0	1.10993
AXL154_01928	7.28044	5.58407	1.84609	5.06736	13.5143	9.42068	6.74023	1.98311	5.62315	13.7992	4.84834	3.32979
AXL154_01125	633.398	787.354	688.592	618.218	534.941	675.148	570.994	619.722	507.958	589.425	587.619	721.454
AXL154_11499	8134.33	6751.14	6833.3	3777.21	3098.15	3544.27	6413.81	6626.57	5580.04	15416.7	13750.9	10634.2
AXL154_08191	1722.34	1494.67	1513.79	2114.1	2260.27	1941.71	1710.09	1272.17	2020.59	1511.02	1874.37	2662.72
AXL154_08229	373.383	438.35	436.6	381.066	390.788	458.473	420.783	303.416	421.737	285.841	282.173	638.209
AXL154_02342	2006.28	2207.57	1991.01	2392.81	2447.21	2001.37	1916.15	1952.37	1846.27	3022.03	3295.9	2451.83
AXL154_06918	1.04006	0	0	0	0	2.09348	0	0	0.937192	0.98566	0.969668	2.21986
AXL154_08607	29.1218	59.5634	58.1518	18.2425	14.6405	10.4674	35.6269	81.3076	26.2414	18.7275	28.1204	63.266
AXL154_00691	9262.8	9881.94	11519.6	17624.3	19563.1	17777.9	12122.8	7949.3	13853.6	7278.11	7920.25	8042.55
AXL154_02095	1763.95	1420.22	1474.1	605.043	2076.7	1947.99	1371.16	1767.94	2045.89	2906.71	3418.08	2188.78
AXL154_06814	245.455	194.512	190.147	362.823	323.217	259.592	145.396	181.455	114.337	237.544	287.991	189.798
AXL154_02319	1.04006	1.86136	0.923045	2.02694	1.12619	1.04674	0	0.991556	0.937192	0	0.969668	1.10993
AXL154_02513	452.427	390.885	429.216	574.639	570.979	534.885	442.929	405.546	475.156	343.01	307.385	357.397
AXL154_05946	732.204	874.838	774.435	599.976	400.924	699.223	693.281	527.508	649.474	979.746	1017.18	1429.59
AXL154_05490	35.3621	53.0487	39.6909	8.10778	5.63096	15.7011	40.4414	108.08	29.9902	60.1252	65.9374	73.2553
AXL154_00587	11411.6	10197.4	10483	6531.83	11827.3	6895.93	20681	18860.4	16438.4	13960.9	12599.9	9057.02
AXL154_00826	847.651	781.77	915.661	1034.76	1076.64	987.077	1013.92	908.265	880.961	782.614	858.156	768.071
AXL154_07066	50.9631	57.7021	60.921	22.2964	13.5143	19.8881	138.656	97.1725	75.9126	89.695	70.7857	47.727
AXL154_06119	860.132	863.67	869.509	947.597	726.393	950.442	894.525	864.637	816.294	787.542	912.457	1275.31
AXL154_00419	1289.68	1219.19	1114.12	580.72	657.696	454.286	994.665	914.215	1353.31	682.077	585.679	641.539
AXL154_07084	9.36057	5.58407	2.76914	3.04042	0	1.04674	10.5918	2.97467	6.56035	0.98566	0.969668	4.43972
AXL154_11358	570.995	888.798	976.582	2.02694	12.3881	0	1077.47	2302.39	687.899	343.995	409.2	71.0355
AXL154_07723	55.1233	79.1077	68.3053	187.492	184.695	63.8512	100.141	36.6876	82.4729	80.8241	78.5431	71.0355
AXL154_06164	416.025	532.348	362.757	114.522	175.686	184.227	380.342	362.909	287.718	301.612	184.237	414.004
AXL154_00575	30.1618	19.5442	42.4601	15.2021	11.2619	7.32719	23.1094	22.8058	24.367	54.2113	45.5744	45.5071
AXL154_07623	296.418	228.016	311.066	142.9	113.745	225.049	236.871	305.399	252.105	240.501	234.66	62.156
AXL154_02639	1228.31	1603.56	1255.34	715.511	926.856	1028.95	1293.16	1212.67	1044.03	1175.89	1326.51	1344.12
AXL154_11497	45532.9	32729.2	45026.1	37690	27681.8	35775.5	49828.6	50496	39951.6	171065	149418	97531.7
AXL154_11098	333.86	245.699	228.915	296.947	272.538	219.816	294.644	250.864	256.791	249.372	202.661	243.074
AXL154_00092	8.3205	7.44543	8.30741	6.08083	13.5143	10.4674	17.332	10.9071	6.56035	8.87094	0.969668	27.7482
AXL154_07709	12.4808	23.267	19.3839	11.1482	25.9024	12.5609	6.74023	9.91556	15.9323	2.95698	4.84834	9.98936
AXL154_10707	1591.3	1617.52	1704.86	1722.9	1014.7	1558.6	1536.77	1229.53	1634.46	1290.23	1420.56	985.617
AXL154_04298	4109.29	4489.59	4704.76	3013.05	2946.12	3108.82	3773.57	4796.16	3944.64	4809.03	4109.45	5455.3
AXL154_03012	12.4808	9.30679	17.5379	12.1617	45.0477	25.1218	19.2578	17.848	12.1835	32.5268	43.635	16.6489
AXL154_01846	0	0	0	0	0	0	0	0	0	0	0	0
AXL154_11212	1035.9	1129.84	1168.58	789.495	799.596	799.711	1237.31	938.012	1074.02	1067.47	861.065	1006.71
AXL154_10430	496.11	348.074	416.293	352.688	208.345	192.6	374.564	502.719	435.794	548.027	462.532	76.5851
AXL154_07491	378.583	398.33	406.14	481.399	470.748	569.428	389.97	443.225	359.882	319.354	314.172	369.606
AXL154_05940	462.828	508.15	489.214	999.284	912.215	897.058	756.832	539.406	689.774	439.604	559.498	603.801
AXL154_09844	14.5609	31.6431	29.5374	130.738	108.114	92.1133	47.1816	20.8227	17.8067	29.5698	45.5744	218.656
AXL154_04083	939.177	881.353	990.427	1471.56	2212.97	1652.81	1072.66	1273.16	941.878	1077.33	1213.05	1172.09
AXL154_08981	833.091	924.164	1023.66	694.228	623.91	858.328	883.933	1091.7	1073.09	572.668	429.563	509.457
AXL154_10861	734.285	507.22	575.057	558.423	858.158	469.987	985.037	693.098	1597.91	303.583	319.021	246.404
AXL154_09556	318.259	309.916	256.607	363.837	289.431	370.547	318.717	239.957	309.273	354.837	324.839	532.766
AXL154_06974	5.20032	13.9602	2.76914	6.08083	0	0	2.88867	0	9.37192	21.6845	26.181	27.7482
AXL154_03959	564.754	551.892	551.058	615.178	556.339	556.867	622.99	500.736	679.464	486.916	434.411	1048.88
AXL154_10811	242.335	276.412	301.836	14.1886	7.88334	10.4674	302.347	157.657	271.786	188.261	111.512	29.9681
AXL154_11011	2496.15	2206.64	2084.24	2793.13	2801.96	2407.51	2021.11	2352.96	2245.51	2527.23	2800.4	2960.18
AXL154_00702	589.716	660.782	632.286	621.258	650.939	648.98	559.439	767.464	537.011	640.679	637.072	1069.97
AXL154_03322	2852.89	2546.34	3000.82	2038.09	2442.71	1831.8	2000.89	3290.97	1678.51	1617.47	1742.49	1092.17
AXL154_11222	3.12019	3.72271	1.84609	3.04042	2.25238	1.04674	0.96289	1.98311	1.87438	0	3.87867	0
AXL154_08895	1.04006	0.930679	1.84609	6.08083	9.00953	10.4674	1.92578	0	1.87438	0	2.909	1.10993
AXL154_02240	0	0	0.923045	2.02694	3.37857	2.09348	0	0	0	0	0	0
AXL154_05205	1474.81	1629.62	1552.56	999.284	1855.96	1399.49	1703.35	1276.13	1585.73	1771.23	1523.35	1545.02
AXL154_01558	0	0	0	0	0	0	0	0	0	0	0	1.10993
AXL154_05611	11.4407	13.9602	1.84609	0	0	0	3.85156	1.98311	3.74877	12.8136	2.909	0
AXL154_02291	172.65	193.581	180.917	120.603	84.4644	178.993	161.766	223.1	155.574	137.007	155.147	125.422
AXL154_08559	151.849	174.968	179.994	118.576	140.774	164.338	130.953	144.767	106.84	217.831	179.389	104.333
AXL154_06120	232.974	190.789	163.379	290.867	153.162	241.797	251.314	144.767	230.549	204.032	215.266	204.227
AXL154_04268	31.2019	51.1873	41.537	28.3772	16.8929	31.4023	34.664	32.7213	26.2414	14.7849	17.454	37.7376
AXL154_07670	34.3221	36.2965	45.2292	64.8622	52.931	38.7294	30.8125	24.7889	49.6712	25.6272	22.3024	27.7482
AXL154_07731	1270.96	1655.68	1627.33	510.79	491.019	739	1309.53	1420.9	1024.35	847.667	746.644	843.546
AXL154_00389	325.54	356.45	395.063	763.145	900.953	702.364	308.125	334.154	327.08	189.247	233.69	195.348
AXL154_09833	0	0	0	0	0	0	0	0	0	0	0	0
AXL154_06381	6087.49	6660.87	7121.29	10513.8	9603.03	10942.6	6878.89	4739.64	7009.26	4081.62	4456.59	9195.76
AXL154_04174	346.341	374.133	301.836	537.14	483.136	519.184	285.978	224.092	266.163	269.085	297.688	256.394
AXL154_08282	5110.87	5789.75	4991.83	11501.9	9247.16	9061.64	5375.82	3152.16	5033.66	4750.88	5229.42	11638.7
AXL154_07702	270.416	279.204	256.607	212.829	166.676	219.816	274.424	260.779	162.134	365.68	315.142	140.961
AXL154_02958	599.076	585.397	585.211	558.423	623.91	674.102	964.816	619.722	980.303	786.556	631.254	1343.01
AXL154_09227	841.411	957.668	893.508	1054.01	940.37	974.517	710.613	987.59	648.537	826.969	940.578	647.089
AXL154_07278	361.942	406.707	301.836	329.378	252.267	296.228	344.715	284.577	372.065	185.304	191.994	196.457
AXL154_08792	1372.88	1193.13	1175.04	2150.59	2121.74	2190.83	1698.54	1135.33	1521.06	1664.78	1576.68	3512.93
AXL154_06083	1008.86	1066.56	1146.42	1615.47	1370.57	1210.03	879.119	1074.85	1010.29	955.104	1141.3	752.532
AXL154_05354	5.20032	13.9602	25.8453	12.1617	19.1453	12.5609	16.3691	22.8058	9.37192	16.7562	16.4844	18.8688
AXL154_05535	19.7612	41.8805	23.0761	488.494	1108.17	446.959	21.1836	14.8733	48.734	13.7992	31.0294	7.7695
AXL154_05480	1293.84	1063.77	1239.65	782.401	670.084	402.996	1115.03	3276.1	829.415	2305.46	2139.09	1206.49
AXL154_07455	1232.47	925.094	931.353	993.203	841.265	833.206	877.193	1000.48	1055.28	1450.89	1391.47	1362.99
AXL154_11060	0	0.930679	0	1.01347	0	0	0.96289	9.91556	0	0.98566	0	2.21986
AXL154_01289	600.116	407.637	351.68	706.39	595.755	640.606	625.879	410.504	769.435	577.597	558.529	1065.53
AXL154_10420	2.08013	10.2375	4.61523	5.06736	6.75715	18.8414	5.77734	10.9071	5.62315	12.8136	20.363	77.695
AXL154_08459	367.142	452.31	535.366	239.179	376.148	381.014	467.002	679.216	479.842	612.095	424.714	518.337
AXL154_07912	234.014	222.432	264.914	304.042	252.267	233.423	202.207	361.918	271.786	280.913	205.57	204.227
AXL154_02743	1385.36	981.866	1194.42	945.57	1020.33	617.578	1181.47	966.767	1297.07	710.661	878.519	365.167
AXL154_10451	18.7211	26.9897	34.1527	1.01347	2.25238	5.23371	36.5898	25.7805	21.5554	29.5698	33.9384	61.0461
AXL154_08471	997.421	1141.01	1163.96	965.839	1125.07	1134.67	938.818	1310.84	848.159	912.721	922.154	1035.56
AXL154_04304	1547.61	965.114	943.352	4088.35	3770.49	2085.11	1052.44	794.236	2080.57	487.902	1438.02	761.411
AXL154_04310	998.461	919.51	923.968	1115.83	1051.86	1003.83	931.115	898.35	909.077	1048.74	1053.06	853.536
AXL154_05090	698.922	465.339	583.365	671.932	726.393	602.923	551.736	767.464	575.436	751.073	691.373	503.908
AXL154_02603	1392.64	1419.28	1224.88	1407.71	1393.1	1372.28	1403.89	1059.97	1258.65	1409.49	1336.2	2034.5
AXL154_02962	183.051	72.5929	71.9975	91.2125	95.7263	98.3937	112.658	60.4849	111.526	154.749	104.724	55.4965
AXL154_05918	969.339	866.462	847.355	763.145	852.527	871.936	885.859	1014.36	942.815	947.219	825.187	772.511
AXL154_06247	1314.64	1036.78	1081.81	1792.83	1620.59	1554.41	1032.22	1208.71	1235.22	1157.16	1080.21	1179.85
AXL154_05372	0	0	0	10.1347	0	3.14023	0	0	0	0	0	0
AXL154_01076	1861.71	1852.98	1649.48	1534.4	1528.24	1219.45	1733.2	2004.93	1452.65	2016.66	1931.58	2496.23
AXL154_07917	240.255	170.314	216.916	401.335	385.157	340.191	301.385	289.534	234.298	169.533	180.358	223.096
AXL154_02145	143.529	165.661	121.842	814.832	637.424	596.643	124.213	178.48	151.825	157.706	194.903	377.376
AXL154_04403	641.719	568.645	519.674	790.508	830.003	812.272	664.394	444.217	642.914	622.937	660.344	1809.18
AXL154_05048	352.581	432.766	319.374	272.624	164.424	240.751	293.681	195.337	251.168	235.573	222.054	213.106
AXL154_11185	754.046	678.465	834.433	1176.64	814.236	796.57	1037.03	688.14	1063.71	577.597	784.461	1168.76
AXL154_02775	2323.5	2365.78	2115.62	2012.76	1995.61	1449.74	2127.02	2372.79	2396.4	1611.55	1393.41	1073.3
AXL154_09601	440.987	389.024	467.984	528.019	578.862	615.484	513.22	351.011	424.548	286.827	333.566	406.234
AXL154_08856	3.12019	3.72271	3.69218	16.2156	10.1357	18.8414	5.77734	8.924	4.68596	15.7706	12.6057	2.21986
AXL154_10859	12.4808	8.37611	12.9226	71.9565	66.4453	60.711	13.4805	10.9071	13.1207	31.5411	46.5441	43.2872
AXL154_00456	1236.64	1434.18	1235.96	1312.45	1127.32	1458.11	1269.09	1110.54	1189.3	1258.69	1282.87	2114.42
AXL154_09055	9.36057	16.7522	8.30741	12.1617	6.75715	13.6076	4.81445	9.91556	11.2463	15.7706	15.5147	8.87943
AXL154_07000	7.28044	10.2375	7.38436	8.10778	7.88334	7.32719	4.81445	4.95778	13.1207	19.7132	18.4237	9.98936
AXL154_01398	21.8413	26.9897	34.1527	20.2694	15.7667	17.7946	11.5547	25.7805	16.8695	22.6702	13.5753	24.4184
AXL154_07225	907.975	927.887	895.354	543.221	529.31	426.024	740.463	619.722	926.883	605.195	633.193	630.44
AXL154_06349	2049.96	2348.1	1893.17	1064.15	920.098	1177.58	1825.64	1399.09	2309.24	1984.13	2101.27	2607.22
AXL154_07875	315.139	226.155	260.299	564.504	555.212	524.418	213.762	235.99	280.22	157.706	191.025	182.028
AXL154_06769	261.056	301.54	288.913	235.126	248.888	222.956	274.424	286.56	261.477	343.01	268.598	498.358
AXL154_01707	754.046	1017.23	1069.81	17.229	15.7667	9.42068	960.001	738.709	613.861	188.261	147.389	75.4752
AXL154_06021	407.705	376.925	410.755	722.606	614.901	710.738	187.764	350.019	277.409	261.2	307.385	310.78
AXL154_04261	525.232	478.369	488.291	492.547	506.786	460.566	682.689	594.934	589.494	649.55	644.829	724.784
AXL154_02438	502.35	631	576.903	626.326	782.703	632.232	552.699	585.018	387.06	629.837	584.71	816.908
AXL154_02871	0	0	0	1.01347	0	3.14023	0	0	0	0	0	0
AXL154_01159	505.471	546.308	547.366	304.042	219.607	329.724	488.185	489.829	508.895	537.185	484.834	627.11
AXL154_06538	8.3205	7.44543	12.9226	9.12125	3.37857	3.14023	6.74023	22.8058	4.68596	6.89962	5.81801	11.0993
AXL154_03524	3.12019	4.65339	23.9992	2.02694	0	0	19.2578	8.924	4.68596	5.91396	0.969668	35.5177
AXL154_09652	42.6426	36.2965	35.0757	85.1317	38.2905	85.8328	39.4785	24.7889	41.2365	98.566	117.33	314.11
AXL154_10882	148.729	168.453	184.609	179.385	177.938	204.115	166.58	210.21	127.458	127.15	161.935	148.731
AXL154_00008	136.248	179.621	126.457	141.886	138.522	170.619	88.5859	111.054	85.2845	152.777	125.087	169.819
AXL154_10947	12.4808	5.58407	13.8457	5.06736	10.1357	11.5142	12.5176	17.848	5.62315	8.87094	9.69668	9.98936
AXL154_03609	1442.57	2276.44	2845.75	6409.2	6951.98	8008.62	2244.5	3480.36	3762.83	4510.38	2647.19	7792.81
AXL154_02080	17.6811	51.1873	44.3062	357.756	255.645	152.824	40.4414	56.5187	13.1207	11.8279	12.6057	5.54965
AXL154_10260	23.9215	24.1976	31.3835	27.3637	20.2714	17.7946	24.0723	14.8733	23.4298	6.89962	12.6057	7.7695
AXL154_09348	4278.82	4892.58	5165.36	5549.77	6353.97	4665.33	6464.84	3795.68	4975.55	4314.23	5018.03	7202.33
AXL154_07983	653.16	621.693	618.44	641.528	514.669	535.932	813.642	710.946	669.155	651.521	677.798	490.589
AXL154_11540	12.4808	7.44543	4.61523	176.344	195.957	70.1317	22.1465	10.9071	35.6133	35.4837	25.2114	12.2092
AXL154_02028	992.22	714.761	775.358	1531.36	1225.3	1334.6	842.529	880.502	1177.11	974.817	867.853	1091.06
AXL154_03058	5491.53	2854.39	3359.88	3434.66	4142.13	2453.56	7127.31	5235.42	6678.43	8451.05	6756.64	4227.72
AXL154_01480	737.405	880.422	904.584	1734.05	1217.41	1237.25	694.244	543.373	885.647	1010.3	1163.6	6130.14
AXL154_10511	689.562	629.139	647.978	781.387	676.841	715.971	737.574	629.638	712.266	756.987	781.552	1042.22
AXL154_08624	49.923	48.3953	43.3831	292.893	192.579	160.151	45.2558	78.3329	37.4877	52.24	38.7867	25.5284
AXL154_00972	2.08013	3.72271	1.84609	0	3.37857	2.09348	10.5918	2.97467	0	0	2.909	3.32979
AXL154_01150	121.687	99.5826	95.0737	209.789	106.988	155.965	66.4394	121.961	93.7192	129.121	153.208	63.266
AXL154_08593	204.892	166.591	183.686	260.462	227.491	185.273	242.648	224.092	234.298	237.544	245.326	224.206
AXL154_08043	2.08013	0.930679	0	2.02694	0	3.14023	3.85156	0.991556	0	0.98566	0	3.32979
AXL154_09162	19.7612	84.6917	30.4605	32.4311	13.5143	26.1685	22.1465	16.8564	47.7968	37.4551	39.7564	15.539
AXL154_09142	3.12019	3.72271	5.53827	9.12125	1.12619	7.32719	3.85156	5.94934	2.81158	0.98566	3.87867	1.10993
AXL154_07921	270.416	273.619	267.683	312.149	259.024	263.779	186.801	446.2	214.617	214.874	229.811	459.511
AXL154_04270	1025.5	1202.44	1198.11	707.404	781.577	936.834	1133.32	962.801	1202.42	796.413	751.493	879.064
AXL154_04639	580.355	513.735	537.212	602.002	700.491	528.605	446.781	557.254	490.152	485.93	593.437	641.539
AXL154_05410	2019.8	1978.62	2020.55	2416.12	2966.39	2662.91	2227.16	1550.79	2172.41	1974.28	2230.24	1990.1
AXL154_00003	324.5	466.27	338.758	222.964	171.181	312.976	287.904	232.024	237.11	288.798	327.748	239.745
AXL154_10122	139.368	85.6224	107.073	121.617	128.386	130.843	128.064	115.02	193.999	133.064	88.2398	162.05
AXL154_00017	0	0	0	2.02694	1.12619	1.04674	0.96289	0	0	2.95698	0.969668	6.65957
AXL154_01457	936.057	893.451	767.974	475.318	432.458	491.969	1344.19	2125.9	920.323	1192.65	1208.21	751.422
AXL154_11199	1150.31	1132.64	1127.04	439.847	416.691	551.633	1021.63	1091.7	1002.8	743.187	730.16	1204.27
AXL154_01859	7.28044	9.30679	0.923045	2.02694	25.9024	6.28045	0	0	19.681	0.98566	0	0
AXL154_00966	1.04006	0	0	0	1.12619	0	0	0	0	0	0	2.21986
AXL154_11256	13.5208	17.6829	9.23045	1068.2	610.396	817.505	8.66601	15.8649	11.2463	14.7849	12.6057	13.3191
AXL154_08102	319.299	324.807	306.451	379.039	194.831	285.76	311.976	373.817	253.979	667.292	645.799	558.294
AXL154_04753	890.294	801.314	813.203	914.152	1349.18	1147.23	928.226	1352.48	921.26	1137.45	1329.41	762.521
AXL154_09590	7886.8	10926.2	7901.27	4209.96	3270.46	4744.88	7713.71	4207.17	7748.71	7470.31	7117.36	5842.67
AXL154_07697	976.619	1560.75	308.297	23689.9	16966.1	8557.11	755.869	156.666	1059.96	102.509	279.264	163.16
AXL154_02078	29.1218	13.9602	28.6144	43.5793	120.502	31.4023	12.5176	10.9071	30.9273	154.749	90.1791	110.993
AXL154_01306	481.549	505.358	610.133	844.222	1173.49	823.786	695.207	846.789	694.459	720.517	766.038	855.755
AXL154_02784	718.684	704.524	622.132	838.142	772.567	735.859	550.773	706.979	645.725	588.439	602.164	501.688
AXL154_02061	2.08013	0.930679	0.923045	4.05389	0	2.09348	4.81445	0.991556	3.74877	4.9283	2.909	3.32979
AXL154_01717	1752.51	1900.45	1544.25	1315.49	1911.15	1393.21	1412.56	1029.23	2307.37	1050.71	1246.99	1357.44
AXL154_00238	1784.75	1403.46	1536.87	2000.59	2351.49	1824.47	2030.74	2145.73	2121.8	2888.97	2482.35	2233.18
AXL154_07205	110.247	105.167	122.765	95.2664	99.1048	57.5708	123.25	92.2147	107.777	48.2973	75.6341	58.8262
AXL154_00528	2934.02	2522.14	2609.45	4012.34	4459.72	3355.85	4520.77	2837.83	3882.79	3211.28	3224.15	3418.58
AXL154_10854	214.253	187.066	173.532	129.724	102.483	91.0665	155.025	141.792	146.202	118.279	133.814	46.617
AXL154_10776	0	1.86136	0.923045	0	1.12619	3.14023	0	0.991556	0	0.98566	0	0
AXL154_01348	1700.5	1867.87	1810.09	2005.66	1914.53	2433.67	1469.37	1309.85	1733.81	1567.2	1756.07	1734.82
AXL154_06400	0	0.930679	0.923045	1.01347	2.25238	0	1.92578	0.991556	1.87438	0	0	1.10993
AXL154_07827	530.432	549.1	568.596	605.043	588.998	628.045	664.394	631.621	452.664	379.479	374.292	382.926
AXL154_03401	792.528	1178.24	1437.18	2485.03	2834.62	1100.13	1112.14	1261.26	819.106	343.995	111.512	29.9681
AXL154_10657	632.358	728.721	790.127	1015.5	1209.53	579.895	1422.19	1245.39	1142.44	338.081	422.775	552.745
AXL154_05408	112.327	134.018	132.919	67.9026	43.9215	87.9263	74.1425	147.742	74.0382	157.706	116.36	103.223
AXL154_04728	0	3.72271	7.38436	4.05389	1.12619	2.09348	0.96289	1.98311	0.937192	1.97132	1.93934	0
AXL154_04516	0	0	3.69218	9.12125	3.37857	9.42068	1.92578	4.95778	1.87438	7.88528	2.909	1.10993
AXL154_03210	370.262	376.925	411.678	504.709	604.765	474.174	458.336	534.449	504.209	435.662	383.019	480.599
AXL154_03651	164.33	153.562	169.84	146.953	139.648	194.694	147.322	116.012	166.82	132.078	158.056	45.5071
AXL154_02310	2.08013	2.79204	9.23045	43.5793	23.65	30.3555	0	1.98311	3.74877	5.91396	12.6057	14.4291
AXL154_06911	1390.56	1861.36	1682.71	1511.09	1974.21	1704.1	2197.32	2174.48	1684.13	2443.45	2650.1	1851.36
AXL154_04692	1381.2	1338.32	1560.87	1165.49	1121.69	1369.14	1304.72	1539.89	1255.84	1188.71	1149.06	975.628
AXL154_00805	0	0	0	0	0	0	0	0	0	0	0	1.10993
AXL154_10475	765.486	737.097	709.822	735.781	604.765	608.157	719.279	794.236	656.035	729.388	661.313	756.972
AXL154_07479	12130.3	10621.8	9309.83	8278.04	23671.4	7561.66	25740	15975.9	20069	23010.2	20439.6	22588.2
AXL154_02697	1425.93	1386.71	1187.04	5094.72	3476.55	3109.87	3068.73	1739.19	1643.84	3780.99	4275.27	3840.35
AXL154_09986	15427.3	13205.4	14084.7	17550.3	19656.5	12952.4	24625.9	13650.7	27923.6	21781.1	18876.5	40713.3
AXL154_07841	192.412	272.689	156.918	524.979	1168.99	1034.18	221.465	117.004	295.216	159.677	263.75	455.071
AXL154_07295	310.979	385.301	387.679	116.549	184.695	285.76	416.931	419.428	317.708	462.274	469.319	291.911
AXL154_09608	144.569	140.532	124.611	164.182	146.405	157.011	139.619	113.037	162.134	132.078	127.026	418.443
AXL154_10754	14.5609	6.51475	13.8457	94.2529	111.493	49.1969	64.5136	30.7382	46.8596	22.6702	17.454	21.0887
AXL154_02503	438.907	418.805	420.909	771.252	823.246	1120.01	348.566	529.491	333.64	353.852	481.925	439.532
AXL154_01498	48.883	41.8805	47.0753	214.856	120.502	128.749	38.5156	52.5525	44.048	87.7237	104.724	106.553
AXL154_01804	8.3205	7.44543	7.38436	4.05389	6.75715	4.18697	4.81445	6.94089	1.87438	7.88528	7.75734	3.32979
AXL154_00731	39.5224	60.4941	57.2288	187.492	300.693	463.707	61.625	73.3751	36.5505	122.222	120.239	198.677
AXL154_00979	377.543	335.975	371.064	464.17	443.719	497.202	414.043	338.121	498.586	373.565	304.476	638.209
AXL154_10230	1.04006	0	0	257.422	40.5429	74.3187	1.92578	1.98311	0.937192	6.89962	8.72701	1.10993
AXL154_09871	0	0	0	0	0	0	0	0	0	0	0	0
AXL154_06801	495.07	485.814	534.443	419.577	391.915	326.583	522.849	460.082	481.717	354.837	377.201	216.436
AXL154_00428	5.20032	5.58407	9.23045	0	3.37857	0	3.85156	6.94089	5.62315	15.7706	12.6057	4.43972
AXL154_06717	1340.64	2037.26	2002.09	3615.06	8626.63	14269.2	2074.07	2668.28	3238.94	2305.46	1737.64	7999.26
AXL154_03668	14.5609	27.9204	19.3839	4.05389	9.00953	3.14023	16.3691	17.848	16.8695	7.88528	6.78767	7.7695
AXL154_00128	3900.24	1931.16	2146.08	2754.62	3808.78	1886.23	11642.3	3249.33	5036.47	7890.21	6756.64	5830.46
AXL154_04589	12.4808	12.0988	11.9996	2.02694	5.63096	0	8.66601	0.991556	0.937192	254.3	548.832	24.4184
AXL154_11093	1071.27	1001.41	1007.97	857.397	980.913	809.131	828.086	904.299	805.985	962.99	896.943	650.418
AXL154_01814	19.7612	13.0295	23.0761	40.5389	21.3976	26.1685	8.66601	6.94089	12.1835	14.7849	7.75734	19.9787
AXL154_05009	96.7259	91.2065	84.9202	157.088	106.988	236.564	67.4023	71.392	57.1687	103.494	89.2094	93.234
AXL154_06705	1155.51	1124.26	1198.11	974.96	1103.67	1278.07	962.89	1331.66	1124.63	1330.64	1299.35	2319.75
AXL154_08109	854.932	883.214	963.659	998.27	1558.65	1337.74	882.007	778.371	971.868	1144.35	1173.3	1295.29
AXL154_10753	149.769	176.829	169.84	251.341	496.65	408.229	160.803	105.105	146.202	338.081	457.683	781.39
AXL154_01197	175.771	299.678	163.379	193.573	115.998	144.45	207.984	157.657	210.868	182.347	151.268	335.199
AXL154_10355	2066.61	2370.44	1173.19	59.7949	30.4072	48.1501	2403.37	1827.44	1343.93	814.155	568.225	2192.11
AXL154_00206	10.4006	10.2375	14.7687	6.08083	4.50477	17.7946	12.5176	2.97467	7.49754	7.88528	0	12.2092
AXL154_00281	1449.85	1163.35	1334.72	1251.64	1653.25	1239.34	1486.7	1893.87	1455.46	1787	1901.52	1677.1
AXL154_01722	4.16025	12.0988	3.69218	2.02694	5.63096	6.28045	8.66601	1.98311	1.87438	11.8279	16.4844	3.32979
AXL154_00357	1157.59	899.966	866.739	1351.97	1290.62	1274.93	1299.9	1208.71	951.25	1473.56	1470.99	1471.77
AXL154_01545	24.9615	16.7522	11.9996	178.371	909.963	842.627	14.4434	27.7636	19.681	30.5555	74.6644	56.6064
AXL154_11269	153.929	177.76	156.918	290.867	424.574	301.462	129.99	90.2316	137.767	115.322	127.996	62.156
AXL154_06721	3.12019	13.0295	11.0765	5.06736	7.88334	11.5142	12.5176	4.95778	2.81158	4.9283	9.69668	14.4291
AXL154_03581	639.639	675.673	679.361	1311.43	1005.69	1093.85	480.482	688.14	571.687	674.191	726.281	539.426
AXL154_09407	0	0.930679	1.84609	214.856	246.636	16.7479	0	2.97467	0.937192	7.88528	3.87867	5.54965
AXL154_03111	572.035	388.093	494.752	61.8218	18.0191	50.2436	347.603	461.073	549.195	175.447	109.572	75.4752
AXL154_09375	1656.82	1698.49	1711.33	1861.75	1884.12	1628.73	1785.2	1581.53	1845.33	1607.61	1636.8	1747.03
AXL154_08783	537.713	529.556	475.368	351.675	483.136	608.157	455.447	525.525	603.552	437.633	479.016	1054.43
AXL154_04634	149.769	154.493	146.764	43.5793	140.774	83.7393	100.141	120.97	101.217	154.749	1018.15	267.493
AXL154_02105	532.512	426.251	460.6	279.718	275.917	369.5	804.976	754.574	419.862	747.13	701.07	982.287
AXL154_07343	496.11	355.519	329.527	464.17	488.767	389.388	558.476	310.357	831.29	319.354	323.869	630.44
AXL154_09753	682.281	710.108	680.284	785.441	837.886	774.589	591.215	873.561	599.803	619.98	615.739	1035.56
AXL154_04944	405.625	416.944	399.679	549.302	569.853	614.437	448.707	385.715	372.065	415.948	410.169	340.748
AXL154_06136	23.9215	37.2271	23.0761	96.2799	131.764	31.4023	17.332	15.8649	27.1786	38.4407	43.635	38.8475
AXL154_01584	360.902	330.391	373.833	410.456	514.669	601.877	318.717	469.006	366.442	260.214	246.296	203.117
AXL154_00182	950.618	412.291	484.599	640.514	962.894	263.779	908.005	744.658	1256.77	627.865	487.743	426.213
AXL154_05026	2641.76	2067.04	2172.85	2146.53	4108.35	2416.93	5868.82	4307.32	4573.5	5203.3	3668.25	2946.86
AXL154_03866	23.9215	22.3363	22.1531	12.1617	18.0191	7.32719	26.9609	14.8733	14.9951	36.4694	25.2114	27.7482
AXL154_02842	742.605	793.869	927.66	782.401	691.482	723.299	880.082	799.194	824.729	748.116	786.401	836.887
AXL154_05709	779.007	775.255	773.512	134.792	54.0572	88.973	599.881	653.435	544.509	710.661	807.733	446.192
AXL154_02912	1.04006	0.930679	0	1.01347	0	2.09348	0	0.991556	0.937192	0.98566	0	2.21986
AXL154_10484	1272	1380.2	1278.42	1916.48	1676.9	1339.83	888.748	872.569	1187.42	2299.54	2587.07	1501.73
AXL154_07215	0	0	0	1.01347	1.12619	0	0	0	0	0	0	0
AXL154_03984	28.0817	104.236	29.5374	492.547	409.934	241.797	143.471	11.8987	29.053	145.878	154.177	3521.81
AXL154_10895	2.08013	0	3.69218	0	0	1.04674	1.92578	12.8902	5.62315	0	0.969668	2.21986
AXL154_02892	1.04006	0	0	0	5.63096	0	0	0	0	0.98566	3.87867	0
AXL154_08037	0	0	0.923045	0	0	0	0	0	0	0	0	0
AXL154_07496	2515.91	2044.7	2258.69	1272.92	1506.84	1323.08	2032.66	2462.03	3014.95	2028.49	2136.18	1870.23
AXL154_03792	243.375	183.344	202.147	338.5	336.731	241.797	252.277	311.349	307.399	53.2256	33.9384	19.9787
AXL154_00176	4.16025	1.86136	1.84609	3.04042	6.75715	5.23371	0.96289	0.991556	2.81158	0.98566	4.84834	4.43972
AXL154_10521	1034.86	1243.39	1290.42	0	2.25238	0	1270.05	1014.36	865.028	220.788	197.812	129.862
AXL154_06299	3186.75	2486.77	2847.59	3854.23	5119.67	3776.64	2754.83	4781.28	3308.29	5750.34	6327.08	3662.77
AXL154_06697	5869.08	4958.66	5215.21	5547.75	6525.15	5967.47	5987.25	5085.69	6818.07	6276.68	6569.5	6897.1
AXL154_00166	7760.95	7174.6	8935.08	1362.11	1360.44	1762.71	5276.64	8984.49	6118.93	5089.95	3327.9	4385.33
AXL154_00910	684.362	571.437	647.055	990.162	1125.07	1012.2	544.996	737.718	592.306	745.159	753.432	573.833
AXL154_06257	11.4407	26.059	31.3835	23.3099	18.0191	13.6076	18.2949	69.4089	16.8695	10.8423	19.3934	11.0993
AXL154_07153	8.3205	4.65339	4.61523	4.05389	5.63096	3.14023	0	4.95778	1.87438	5.91396	12.6057	5.54965
AXL154_09971	787.328	753.85	777.204	333.432	460.612	521.277	625.879	587.993	699.145	1020.16	1077.3	681.496
AXL154_03576	28.0817	34.4351	22.1531	29.3907	41.6691	42.9164	22.1465	19.8311	36.5505	27.5985	31.0294	33.2979
AXL154_06690	2.08013	1.86136	0.923045	4.05389	4.50477	7.32719	2.88867	6.94089	2.81158	0.98566	0	1.10993
AXL154_08298	822.69	711.969	779.973	789.495	732.024	802.851	832.9	597.908	720.701	507.615	557.559	551.635
AXL154_07273	2445.19	2679.42	2479.3	1462.44	1532.75	1338.78	2549.73	4287.49	2013.09	3427.14	3537.35	1936.83
AXL154_09460	4522.19	4755.77	5469.04	5791.99	6245.86	5817.79	5592.47	4614.7	5810.59	4325.07	4440.11	6658.46
AXL154_09073	4809.25	4725.99	4993.67	8126.02	7575.89	8539.32	4175.09	3965.23	4603.49	3054.56	3741.95	8274.52
AXL154_01599	3.12019	0.930679	2.76914	1.01347	3.37857	1.04674	3.85156	1.98311	3.74877	3.94264	7.75734	3.32979
AXL154_10957	1333.36	1729.2	1595.02	2222.54	2344.73	2240.03	1338.42	2151.68	824.729	1308.96	1650.37	1386.3
AXL154_00174	5568.5	6538.02	5074.9	2821.51	3870.72	3085.79	6676.68	3780.8	9043.91	2969.79	3485.96	4494.1
AXL154_07309	292.258	324.807	347.988	203.708	163.298	292.041	191.615	338.121	149.014	240.501	249.205	207.557
AXL154_06315	28.0817	26.059	35.0757	18.2425	110.367	57.5708	39.4785	33.7129	20.6182	49.283	44.6047	16.6489
AXL154_07425	2.08013	3.72271	2.76914	14.1886	6.75715	34.5425	3.85156	3.96622	0	11.8279	8.72701	6.65957
AXL154_06870	1.04006	2.79204	4.61523	0	2.25238	7.32719	3.85156	8.924	7.49754	4.9283	7.75734	6.65957
AXL154_05636	793.568	912.996	832.587	198.641	237.626	185.273	717.353	490.82	805.048	570.697	456.714	572.723
AXL154_02683	214.253	197.304	196.609	47.6332	31.5334	8.37393	151.174	109.071	213.68	239.515	303.506	281.922
AXL154_03644	0	0	0	0	0	0	0	0	0	0	0	0
AXL154_01063	172.65	133.087	136.611	100.334	144.153	149.684	148.285	200.294	115.275	209.946	225.933	146.511
AXL154_00058	1306.32	1318.77	1203.65	1240.49	1774.88	1748.06	1073.62	1260.27	1539.81	1377.95	1457.41	965.638
AXL154_05808	295.378	317.361	257.53	243.233	180.191	298.321	207.021	313.332	215.554	289.784	264.719	432.872
AXL154_05116	212.173	149.839	143.072	253.368	203.841	218.769	221.465	116.012	302.713	156.72	187.146	526.106
AXL154_02371	2273.58	2189.89	2458.99	3002.92	3170.23	2600.11	2060.58	2429.31	2846.25	1587.9	1937.4	1868.01
AXL154_03663	4.16025	6.51475	2.76914	12.1617	43.9215	175.853	2.88867	0.991556	6.56035	12.8136	7.75734	2.21986
AXL154_05996	198.652	251.283	212.3	143.913	171.181	161.198	243.611	190.379	232.424	159.677	156.117	378.486
AXL154_02655	132.088	158.215	121.842	385.119	275.917	445.912	118.435	138.818	134.018	123.207	107.633	71.0355
AXL154_10912	42.6426	54.91	51.6905	73.9835	42.7953	62.8045	28.8867	38.6707	45.9224	46.326	51.3924	65.4858
AXL154_06843	342.181	414.152	393.217	258.435	182.443	279.48	426.56	373.817	402.993	306.54	249.205	655.968
AXL154_05698	307.859	337.836	285.221	211.816	257.898	247.031	292.719	410.504	226.801	275.985	262.78	204.227
AXL154_01162	943.337	1081.45	994.12	712.471	640.803	655.26	1063.03	1078.81	925.009	859.495	831.975	926.791
AXL154_00397	219.453	232.67	309.22	99.3203	117.124	83.7393	265.758	269.703	294.278	155.734	164.844	134.301
AXL154_07972	193.452	206.611	182.763	153.034	159.919	251.218	194.504	143.776	214.617	114.337	128.966	178.699
AXL154_10667	1431.13	1115.88	1270.11	1619.53	1437.02	1380.65	1779.42	1734.23	1846.27	2407.97	1835.58	1753.69
AXL154_07802	491.95	631.931	654.439	475.318	457.234	631.185	402.488	664.342	411.427	477.059	640.95	784.72
AXL154_07949	662.52	824.581	706.13	896.923	951.632	958.815	622.027	592.95	656.035	686.019	693.312	1435.14
AXL154_06144	393.144	255.006	290.759	455.049	421.196	393.575	537.293	266.729	607.301	308.511	277.325	734.773
AXL154_10687	30.1618	26.059	25.8453	31.4176	25.9024	30.3555	15.4062	14.8733	33.7389	70.9675	82.4218	41.0674
AXL154_07646	945.417	672.881	882.431	2483.01	527.058	442.772	458.336	692.106	535.137	3075.26	4095.88	119.872
AXL154_06680	923.576	725.929	779.05	1402.65	1428.01	1362.86	791.496	883.476	841.599	1044.8	999.727	2137.72
AXL154_10147	0	0	0	0	0	0	0	0	0	1.97132	1.93934	0
AXL154_02678	2.08013	0	0.923045	0	0	0	0.96289	0	0	1.97132	0	2.21986
AXL154_10738	2.08013	1.86136	0.923045	1.01347	2.25238	0	1.92578	0	7.49754	0.98566	0.969668	1.10993
AXL154_01341	475.309	483.953	478.137	830.034	795.091	624.905	422.709	513.626	423.611	469.174	418.896	354.067
AXL154_05344	1241.84	1444.41	1403.95	761.118	995.553	1012.2	1325.9	1345.54	1283.95	1289.24	1068.57	1604.96
AXL154_02373	108.167	132.156	154.149	16.2156	13.5143	41.8697	155.988	226.075	82.4729	191.218	154.177	213.106
AXL154_08288	59.2836	40.0192	49.8444	77.0239	76.581	171.666	33.7012	41.6453	66.5407	54.2113	60.1194	26.6383
AXL154_10152	0	0	0	0	0	0	0	0	0	0	0	0
AXL154_11070	392.104	541.655	449.523	169.25	165.55	210.395	362.047	308.374	383.312	303.583	278.295	306.34
AXL154_04994	565.794	594.704	629.517	463.157	340.11	578.848	504.554	632.613	416.113	473.117	442.168	438.422
AXL154_09149	0	0	2.76914	20.2694	5.63096	11.5142	0	0	0	0	0.969668	0
AXL154_05467	276.657	296.886	299.99	688.148	877.303	625.952	293.681	221.117	233.361	306.54	265.689	793.599
AXL154_09968	113.367	175.898	147.687	62.8353	58.562	94.2068	111.695	75.3582	160.26	86.7381	79.5128	379.596
AXL154_09461	66.564	74.4543	57.2288	97.2933	55.1834	79.5524	62.5879	62.468	77.787	58.1539	64.9677	97.6738
AXL154_09126	133.128	166.591	156.918	41512.8	29260.7	36803.4	435.226	147.742	277.409	782.614	5083	4854.83
AXL154_05123	419.145	416.013	484.599	309.109	245.51	298.321	420.783	304.408	414.239	344.981	388.837	280.812
AXL154_10173	3.12019	3.72271	0	6.08083	24.7762	68.0382	3.85156	13.8818	0	14.7849	15.5147	7.7695
AXL154_07378	216.333	576.09	298.144	38113.6	22949.5	29508.7	1667.73	137.826	347.698	1017.2	5521.29	6092.4
AXL154_02797	442.027	370.41	414.447	366.877	343.488	376.827	530.552	470.989	439.543	385.393	358.777	298.571
AXL154_01257	2104.05	2149.87	2186.69	2115.12	2863.9	2339.47	2210.8	2732.73	2307.37	3475.44	2972.03	2386.35
AXL154_06877	3344.84	3242.48	3902.64	4876.83	9006.15	6563.07	4970.44	6681.1	6804.95	7679.27	6621.86	5861.54
AXL154_05965	2460.79	2526.79	2969.44	3322.16	4115.1	3580.9	2561.29	2352.96	2650.38	2081.71	2112.91	2320.86
AXL154_08027	599.076	577.951	567.673	502.682	405.429	371.593	555.588	431.327	490.152	487.902	511.015	483.929
AXL154_04463	30.1618	44.6726	26.7683	1227.31	996.679	433.351	37.5527	21.8142	48.734	20.6989	16.4844	2.21986
AXL154_08072	609.477	517.457	587.057	688.148	554.086	623.858	675.949	913.223	587.62	630.822	802.885	603.801
AXL154_06654	249.615	243.838	288.913	76.0104	61.9405	93.16	214.724	506.685	164.009	180.376	214.297	137.631
AXL154_09471	2965.22	5088.95	5423.81	96.2799	76.581	148.637	5412.41	7398	2715.98	950.176	554.65	483.929
AXL154_06734	3.12019	0.930679	1.84609	99.3203	113.745	56.5241	1.92578	0	19.681	5.91396	14.545	6.65957
AXL154_07461	761.326	683.118	721.821	737.808	613.774	502.436	839.64	779.363	887.521	582.525	573.074	626
AXL154_02266	87.3653	113.543	110.765	181.412	99.1048	77.4589	102.066	105.105	93.7192	385.393	287.022	289.692
AXL154_09635	278.737	310.847	252.914	65.8757	42.7953	84.7861	159.84	350.019	172.443	210.931	167.753	105.443
AXL154_05680	260.016	283.857	225.223	543.221	424.574	685.616	210.873	113.037	196.81	301.612	315.142	194.238
AXL154_09900	635.479	626.347	623.979	782.401	540.572	712.831	687.504	668.309	622.296	656.449	494.531	537.206
AXL154_07235	128.968	169.383	132.919	496.601	489.893	560.007	217.613	196.328	189.313	272.042	313.203	218.656
AXL154_04414	149.769	150.77	135.688	154.048	110.367	139.217	100.141	79.3245	144.328	58.1539	95.0274	220.876
AXL154_06916	818.53	707.316	742.128	741.862	866.041	675.148	599.881	729.785	916.574	538.17	524.59	453.961
AXL154_03732	1.04006	0	0	1.01347	0	0	0.96289	0.991556	0	0	0	0
AXL154_02929	1235.59	1159.63	1135.35	1343.86	1345.8	1153.51	2505.44	2528.47	1669.14	2955.99	2608.41	2906.9
AXL154_04775	248.575	243.838	268.606	289.853	336.731	400.902	255.166	343.078	283.032	228.673	203.63	248.624
AXL154_08340	1646.42	2007.47	2669.45	1287.11	1515.85	1484.28	1711.06	2075.33	1202.42	2578.49	2106.12	3598.39
AXL154_05286	354.662	353.658	320.297	499.642	431.331	430.211	285.978	238.965	250.23	222.759	304.476	283.032
AXL154_03225	8.3205	11.1681	10.1535	2.02694	2.25238	4.18697	39.4785	24.7889	56.2315	1.97132	6.78767	2.21986
AXL154_02495	838.291	905.55	955.352	780.374	701.617	834.253	827.123	918.181	831.29	756.001	742.766	772.511
AXL154_10814	41.6025	56.7714	47.9983	14.1886	5.63096	13.6076	45.2558	70.4005	35.6133	42.3834	35.8777	29.9681
AXL154_02334	1988.6	2346.24	2117.47	1083.4	998.932	1355.53	1778.46	1699.53	1780.67	2003.85	2052.79	1531.7
AXL154_07168	1622.5	1308.53	1983.62	826.993	2462.98	775.636	1183.39	1781.83	1342.06	564.783	295.749	27.7482
AXL154_02623	458.668	488.606	483.676	215.87	331.1	285.76	533.441	681.199	461.099	579.568	479.016	341.858
AXL154_09810	360.902	346.212	387.679	679.026	1200.52	709.691	329.308	143.776	243.67	241.487	407.26	162.05
AXL154_07352	736.365	720.345	632.286	1085.43	1254.58	1448.69	628.767	503.71	950.313	362.723	404.351	244.184
AXL154_01491	141.449	172.176	155.072	33.4446	46.1738	48.1501	160.803	96.1809	110.589	101.523	84.3611	163.16
AXL154_04215	3961.6	4519.38	3664.49	1629.66	1292.87	1154.56	3507.81	2778.34	3851.86	3373.91	2555.07	1359.66
AXL154_11029	3471.73	3207.12	3256.5	3157.98	3746.84	3373.65	2840.53	3367.32	3165.84	3776.06	3944.61	4463.03
AXL154_10926	174.731	154.493	149.533	166.209	153.162	177.946	133.842	165.59	141.516	129.121	159.995	317.44
AXL154_01590	886.134	696.148	682.13	1705.67	2415.68	1721.89	814.605	991.556	850.033	982.703	1074.39	931.231
AXL154_07980	287.057	301.54	272.298	266.543	210.598	305.649	236.871	208.227	309.273	252.329	241.447	467.28
AXL154_01622	1028.62	1288.99	1150.11	356.742	424.574	332.864	830.974	1233.5	942.815	772.757	636.102	540.535
AXL154_08059	156.009	213.125	225.223	563.491	228.617	251.218	180.06	385.715	122.772	188.261	216.236	224.206
AXL154_04362	302.658	322.945	290.759	1006.38	1863.85	1337.74	369.75	404.555	528.576	341.038	331.626	389.585
AXL154_03624	42.6426	53.9794	39.6909	43.5793	30.4072	39.7762	55.8476	11.8987	29.9902	38.4407	29.09	74.3653
AXL154_01416	448.267	513.735	479.983	314.176	342.362	261.685	556.55	701.03	468.596	340.053	372.352	352.957
AXL154_11281	0	2.79204	3.69218	26.3503	32.6596	20.9348	0	0	0.937192	0	0.969668	0
AXL154_09396	788.368	1262	1171.34	1.01347	1.12619	6.28045	1033.18	1068.9	525.765	260.214	224.963	133.191
AXL154_00435	10165.6	10435.7	11112.5	13304.9	19574.3	22041.2	7702.16	8633.48	9589.35	9608.21	11277.2	8369.98
AXL154_04353	230.894	163.799	197.532	128.711	143.026	151.778	189.689	176.497	188.376	157.706	181.328	169.819
AXL154_02804	1035.9	1100.99	1083.66	746.929	764.684	752.607	1014.89	1051.05	996.235	689.962	725.311	829.117
AXL154_00625	480.509	497.913	450.446	662.811	468.496	569.428	426.56	390.673	438.606	420.877	441.199	506.128
AXL154_02766	2502.39	2694.31	2259.61	1548.59	1709.56	1521.96	2467.89	2373.78	2133.05	2782.52	2631.68	2829.21
AXL154_10168	443.067	388.093	373.833	124.657	104.736	108.861	355.306	305.399	306.462	519.443	626.405	404.014
AXL154_11422	4905.98	5764.62	5774.57	5327.82	4333.58	5251.5	5276.64	4961.75	4218.3	3656.8	4333.45	3075.61
AXL154_03932	142.489	152.631	135.688	1773.58	2095.84	866.702	58.7363	70.4005	50.6084	577.597	355.868	522.777
AXL154_03088	10.4006	29.7817	29.5374	266.543	131.764	149.684	17.332	75.3582	17.8067	199.103	536.226	332.979
AXL154_02271	59.2836	69.8009	76.6128	67.9026	54.0572	76.4121	38.5156	104.113	73.101	82.7954	54.3014	223.096
AXL154_02167	1.04006	1.86136	0.923045	1.01347	3.37857	0	0	0	1.87438	0.98566	0.969668	0
AXL154_11047	1267.84	1298.3	1284.88	1061.11	1036.1	1160.84	1123.69	1159.13	1151.81	1191.66	1119.97	1592.75
AXL154_03786	1.04006	10.2375	4.61523	4.05389	1.12619	13.6076	1.92578	2.97467	9.37192	7.88528	7.75734	2.21986
AXL154_10715	3740.07	4619.89	4363.23	3236.02	3088.02	2286.08	3542.47	3770.89	2775.96	4422.66	4629.19	3168.85
AXL154_02023	507.551	449.518	585.211	711.457	697.112	759.935	442.929	524.533	560.441	332.167	370.413	215.326
AXL154_09063	237.134	289.441	401.525	499.642	756.801	861.468	1098.66	1219.61	454.538	1590.85	1741.52	958.979
AXL154_08183	2263.18	1373.68	1740.86	1369.2	1814.29	1385.89	1838.16	4186.35	1447.02	1859.94	1989.76	819.128
AXL154_03873	1.04006	1.86136	5.53827	9.12125	9.00953	5.23371	3.85156	2.97467	3.74877	0.98566	0	2.21986
AXL154_03208	1620.42	1235.01	1309.8	2012.76	1466.3	1557.55	1273.9	1808.6	1479.83	1785.03	1711.46	1310.83
AXL154_09577	1636.02	1654.75	1615.33	1483.72	1603.7	1660.13	1426.04	1648.96	1602.6	1650.98	1632.92	2521.76
AXL154_09514	709.323	834.819	884.277	911.112	818.741	1020.57	682.689	923.139	613.861	1100	994.879	1451.79
AXL154_07114	3104.59	2120.09	2646.37	4189.69	3072.25	5204.4	2124.14	3778.82	2513.55	2942.19	2315.57	883.504
AXL154_11203	108.167	67.0089	64.6132	129.724	112.619	130.843	50.0703	80.316	55.2943	112.365	118.299	156.5
AXL154_09119	0	0	0	0	0	0	0	0	0	0	0	0
AXL154_06597	555.394	416.944	482.753	712.471	721.889	661.541	472.779	491.812	424.548	418.905	413.078	516.117
AXL154_02986	30.1618	18.6136	25.8453	28.3772	36.0381	52.3371	29.8496	18.8396	18.7438	32.5268	54.3014	36.6277
AXL154_02641	557.474	534.209	540.904	749.969	704.996	777.729	521.886	503.71	505.147	630.822	684.585	594.922
AXL154_01016	450.347	177.76	155.995	276.678	283.8	249.125	257.092	126.919	318.645	408.063	363.625	169.819
AXL154_04681	304.738	326.668	703.36	516.871	314.207	499.296	261.906	211.201	410.49	609.138	551.741	1065.53
AXL154_05912	2431.67	1955.36	2586.37	1048.94	2416.81	2598.01	1436.63	2081.28	2467.63	5699.08	5349.66	11073.8
AXL154_05298	281.857	380.648	316.605	553.356	725.267	547.446	610.472	263.754	382.374	292.741	298.658	376.266
AXL154_09330	2.08013	0.930679	2.76914	1.01347	0	0	4.81445	4.95778	5.62315	0.98566	1.93934	0
AXL154_01186	340.101	416.013	398.756	61.8218	128.386	29.3088	521.886	956.851	388.935	983.688	930.881	826.897
AXL154_06937	294.338	261.521	308.297	136.819	90.0953	218.769	248.426	402.572	313.022	301.612	297.688	132.082
AXL154_09390	0	0.930679	0	1.01347	1.12619	1.04674	1.92578	1.98311	0.937192	0	0	3.32979
AXL154_04823	1520.57	2189.89	1753.79	1526.29	1207.28	1511.5	1639.8	1387.19	1285.83	1582.97	1487.47	4377.56
AXL154_03123	1128.47	943.708	1009.81	818.886	968.525	952.535	903.191	1707.46	1155.56	1503.13	1459.35	890.163
AXL154_07357	124.808	147.978	154.149	221.95	293.936	526.511	172.357	99.1556	127.458	216.845	287.991	390.695
AXL154_00857	2.08013	1.86136	1.84609	1.01347	0	1.04674	0.96289	1.98311	6.56035	1.97132	1.93934	19.9787
AXL154_03972	1520.57	1242.46	1294.11	1683.38	1620.59	1542.9	1193.02	1486.34	1445.15	1250.8	1322.63	1121.03
AXL154_01040	2883.05	3178.27	3049.74	1587.1	2233.24	1917.63	3571.36	4488.77	2865	4023.46	3371.53	3239.88
AXL154_02520	381.703	423.459	383.987	626.326	465.117	581.988	386.119	426.369	398.307	481.002	427.623	356.287
AXL154_09088	266.256	196.373	177.225	198.641	193.705	182.133	263.832	179.472	275.535	207.974	185.207	440.642
AXL154_10287	13.5208	24.1976	18.4609	3.04042	1.12619	0	19.2578	16.8564	19.681	14.7849	3.87867	21.0887
AXL154_04710	2974.58	2353.69	2614.99	5252.83	6847.24	7469.55	8715.12	4145.7	7724.34	4793.26	3165.97	2733.76
AXL154_03739	2.08013	10.2375	0.923045	11.1482	15.7667	10.4674	7.70312	3.96622	7.49754	7.88528	11.636	37.7376
AXL154_01700	1391.6	1651.95	1410.41	1782.7	1577.79	1318.89	1317.23	704.005	1038.41	1670.69	2166.24	1400.73
AXL154_08666	83.205	80.0384	85.8432	39.5254	37.1643	43.9632	75.1054	99.1556	76.8498	45.3403	35.8777	55.4965
AXL154_10337	4.16025	13.0295	3.69218	2.02694	4.50477	0	5.77734	7.93245	4.68596	6.89962	7.75734	9.98936
AXL154_01873	8.3205	9.30679	7.38436	3.04042	4.50477	8.37393	9.6289	6.94089	2.81158	14.7849	16.4844	5.54965
AXL154_10013	1093.11	977.212	1106.73	962.799	752.296	852.048	912.82	905.291	1077.77	719.532	634.163	877.954
AXL154_03906	36.4022	43.7419	45.2292	1997.55	1080.02	1131.53	42.3672	65.4427	44.9852	388.35	422.775	135.411
AXL154_02248	1156.55	745.474	536.289	181.412	224.112	11.5142	367.824	164.598	1328.94	20.6989	2.909	11.0993
AXL154_00105	3.12019	4.65339	2.76914	0	5.63096	1.04674	4.81445	1.98311	2.81158	3.94264	0	7.7695
AXL154_02305	314.099	280.134	300.913	460.116	336.731	530.698	219.539	268.712	188.376	444.533	457.683	317.44
AXL154_00271	521.072	485.814	417.216	91.2125	106.988	114.095	468.927	350.019	324.269	295.698	254.053	330.759
AXL154_08491	216.333	191.72	182.763	489.507	739.908	311.929	198.355	179.472	175.255	290.77	374.292	402.904
AXL154_07784	310.979	480.23	268.606	95.2664	317.586	45.0099	383.23	73.3751	362.693	145.878	31.999	138.741
AXL154_01604	322.42	317.361	355.372	276.678	259.024	301.462	362.047	391.665	371.128	266.128	281.204	351.848
AXL154_10786	2.08013	8.37611	5.53827	5.06736	3.37857	3.14023	4.81445	2.97467	11.2463	35.4837	27.1507	13.3191
AXL154_07335	3293.88	2532.38	2411.92	1070.23	1528.24	550.586	7895.7	4138.75	5514.44	4863.25	4441.08	2462.93
AXL154_07990	173.691	103.305	110.765	129.724	141.9	146.544	127.101	69.4089	120.898	129.121	126.057	98.7837
AXL154_08529	231.934	319.223	201.224	216.883	279.295	130.843	196.43	171.539	248.356	110.394	72.7251	117.652
AXL154_05610	222.574	234.531	181.84	269.584	84.4644	235.517	489.148	847.78	241.796	1622.4	1699.83	1239.79
AXL154_02874	1.04006	4.65339	3.69218	2.02694	2.25238	0	5.77734	3.96622	1.87438	3.94264	0	4.43972
AXL154_01676	336.98	291.302	456.907	145.94	261.276	319.256	321.605	679.216	641.04	311.468	321.93	143.181
AXL154_01161	1.04006	0	0	84.1182	25.9024	30.3555	2.88867	0	0	0.98566	4.84834	6.65957
AXL154_08450	3880.48	3595.21	3301.73	5422.08	6951.98	4937.48	3938.22	3616.2	3862.17	4157.51	4571.01	3578.41
AXL154_04336	7.28044	13.9602	6.46132	12.1617	9.00953	7.32719	1.92578	3.96622	5.62315	18.7275	8.72701	9.98936
AXL154_07252	132.088	146.117	202.147	209.789	381.779	1131.53	149.248	250.864	164.009	286.827	212.357	76.5851
AXL154_08541	351.541	378.786	388.602	354.715	311.955	461.613	319.68	378.774	360.819	282.884	310.294	350.738
AXL154_10843	325.54	497.913	382.141	1103.67	1172.37	1785.74	489.148	499.744	406.741	433.69	924.093	634.879
AXL154_10533	133.128	134.948	105.227	267.557	361.507	512.903	97.2519	94.1978	122.772	222.759	268.598	135.411
AXL154_10205	294.338	368.549	382.141	236.139	284.926	259.592	290.793	223.1	295.216	550.984	516.833	2136.61
AXL154_09323	907.975	812.482	849.202	1225.29	1102.54	1205.85	709.65	951.894	772.246	837.811	651.617	702.585
AXL154_02999	57.2035	68.8702	83.9971	12.1617	18.0191	32.449	56.8105	67.4258	51.5456	31.5411	27.1507	27.7482
AXL154_08790	22.8814	54.91	35.0757	43.5793	22.5238	47.1034	35.6269	51.5609	36.5505	34.4981	33.9384	29.9681
AXL154_04322	160.17	253.145	273.221	353.702	347.993	507.67	170.432	479.913	134.956	285.841	265.689	134.301
AXL154_00217	78.0047	89.3451	103.381	230.058	102.483	79.5524	113.621	175.505	90.9077	169.533	207.509	68.8156
AXL154_00089	0	0	0	0	0	0	0	0	0	0	0	0
AXL154_03923	1747.31	1775.73	1678.1	2055.32	1660.01	2290.27	1465.52	1439.74	1476.08	1976.25	1792.92	2253.16
AXL154_09883	2364.06	2098.68	1985.47	497.615	1637.48	1904.02	1868.01	1947.42	2286.75	2714.51	3263.9	2103.32
AXL154_11357	4832.13	7705.09	10208	45.6062	112.619	15.7011	13173.3	25615.9	6769.34	2643.54	3902.91	913.472
AXL154_00219	247.535	248.491	251.991	218.91	158.793	211.442	164.654	177.489	170.569	288.798	281.204	167.599
AXL154_05580	458.668	379.717	470.753	3.04042	12.3881	26.1685	230.131	470.989	216.491	46.326	53.3317	38.8475
AXL154_03468	186.171	255.006	124.611	39.5254	59.6881	23.0283	151.174	53.544	168.695	124.193	155.147	104.333
AXL154_08844	43.6827	38.1578	38.7679	111.482	102.483	103.627	44.2929	40.6538	33.7389	73.9245	81.4521	82.1348
AXL154_09454	169.53	139.602	156.918	191.546	208.345	186.32	156.951	185.421	123.709	177.419	169.692	112.103
AXL154_00101	1.04006	1.86136	1.84609	3.04042	6.75715	6.28045	3.85156	0	7.49754	13.7992	19.3934	5.54965
AXL154_09456	115.447	107.959	172.609	1332.72	1581.17	829.019	114.584	212.193	481.717	91.6664	67.8767	164.27
AXL154_02971	110.247	144.255	107.996	99.3203	104.736	123.516	95.3261	77.3414	77.787	99.5516	98.9061	167.599
AXL154_07254	52.0032	33.5044	59.0749	127.697	67.5715	35.5892	45.2558	50.5693	54.3572	52.24	106.663	41.0674
AXL154_03891	29.1218	43.7419	59.0749	5.06736	3.37857	8.37393	50.0703	44.62	94.6564	28.5841	20.363	22.1986
AXL154_10391	838.291	639.376	776.281	1166.51	863.789	896.011	661.506	883.476	767.56	295.698	313.203	245.294
AXL154_01981	0	0	0	0	0	1.04674	0	0	0	0	0	0
AXL154_01836	2166.45	2219.67	1959.62	1510.07	1126.19	1068.72	3010.96	3037.14	2440.45	3037.8	2451.32	2286.45
AXL154_01942	356.742	367.618	383.064	70.9431	72.0763	70.1317	327.383	352.002	223.989	619.98	585.679	300.791
AXL154_03600	582.435	505.358	424.601	507.75	342.362	390.435	518.035	380.757	652.286	511.557	431.502	1310.83
AXL154_11022	265.216	328.53	258.453	707.404	1105.92	672.008	184.875	386.707	249.293	147.849	159.995	198.677
AXL154_09399	917.336	914.857	853.817	3212.71	2210.71	2405.41	1014.89	749.616	1056.22	1167.02	1425.41	3762.66
AXL154_04903	8.3205	4.65339	5.53827	4.05389	3.37857	1.04674	7.70312	2.97467	1.87438	2.95698	2.909	7.7695
AXL154_08681	867.413	933.471	963.659	312.149	332.226	469.987	772.238	1158.14	856.594	1052.68	1349.78	303.011
AXL154_04200	783.168	812.482	737.513	739.835	973.029	637.466	1003.33	763.498	965.308	1060.57	1155.84	978.958
AXL154_00400	1370.8	1313.19	1211.04	1113.81	1380.71	1225.73	1898.82	1611.28	1346.75	1307.97	1190.75	941.22
AXL154_01614	351.541	317.361	318.451	206.748	143.026	205.161	238.797	273.669	244.607	264.157	254.053	320.77
AXL154_09084	553.314	577.021	521.521	772.266	789.46	672.008	542.107	587.001	653.223	595.338	543.014	513.897
AXL154_00962	0	0.930679	0	1.01347	0	0	0	0	0	0	0	0
AXL154_11271	608.437	663.574	610.133	646.595	520.3	682.476	486.26	673.266	479.842	599.281	629.314	557.184
AXL154_06756	4608.52	4462.6	3520.49	927.327	3082.39	3155.93	5351.74	2391.63	5482.57	3698.2	4691.25	4375.34
AXL154_07125	954.778	845.056	852.894	1177.65	1354.81	1113.73	1225.76	939.995	1073.09	1185.75	1182.03	1087.73
AXL154_10344	1.04006	0.930679	0	0	0	0	1.92578	0	1.87438	0	0	2.21986
AXL154_02316	318.259	341.559	257.53	256.408	242.131	301.462	311.976	427.361	261.477	827.954	778.643	1177.63
AXL154_00256	569.955	556.546	521.521	812.805	666.705	608.157	434.263	452.149	533.262	356.809	377.201	378.486
AXL154_05163	312.019	267.105	339.681	283.772	298.441	333.911	266.721	531.474	303.65	290.77	255.992	154.28
AXL154_01551	5.20032	1.86136	2.76914	0	3.37857	5.23371	0.96289	0	3.74877	1.97132	0	1.10993
AXL154_00243	912.135	811.552	795.665	1015.5	1117.18	996.498	1111.18	1374.3	1048.72	1109.85	1211.12	1541.69
AXL154_08129	688.522	775.255	828.895	395.254	500.029	548.493	772.238	734.743	992.487	721.503	648.708	596.032
AXL154_00875	85.2852	120.058	141.226	191.546	83.3382	29.3088	89.5488	49.5778	76.8498	353.852	302.536	98.7837
AXL154_00709	304.738	288.51	325.835	283.772	209.472	178.993	239.76	322.256	236.172	368.637	405.321	165.379
AXL154_08525	1649.54	2073.55	2039.93	1488.79	1992.23	2018.12	1893.04	3516.06	1640.09	2667.2	2942.94	1454.01
AXL154_09523	329.7	286.649	287.067	227.018	317.586	565.241	249.389	445.209	176.192	346.952	445.078	606.021
AXL154_09155	967.259	1038.64	1166.73	2976.57	689.229	1218.41	824.234	984.615	715.078	969.889	1252.81	709.245
AXL154_05826	582.435	377.855	352.603	652.676	497.777	535.932	494.926	268.712	760.063	319.354	307.385	947.879
AXL154_08734	336.98	377.855	341.527	260.462	252.267	328.677	278.275	461.073	287.718	492.83	447.017	136.521
AXL154_06285	1.04006	7.44543	0.923045	4.05389	0	2.09348	4.81445	0.991556	6.56035	0.98566	0	1.10993
AXL154_10012	1819.07	2132.18	2054.7	1397.58	1485.45	1691.53	1781.35	1444.7	2065.57	2325.17	2179.81	4026.82
AXL154_04341	588.676	616.109	568.596	484.44	447.098	565.241	459.299	628.646	433.92	521.414	468.35	436.202
AXL154_04885	1604.82	1502.12	1473.18	1704.66	1525.99	1562.79	1162.21	1646.97	1223.04	1181.81	1434.14	1420.71
AXL154_01638	326.58	363.895	421.832	501.669	558.591	226.096	272.498	692.106	229.612	103.494	96.9668	29.9681
AXL154_00660	151.849	168.453	197.532	193.573	228.617	202.021	115.547	201.286	124.647	208.96	249.205	207.557
AXL154_03028	817.49	918.58	854.74	624.299	632.92	648.98	825.197	1465.52	671.967	1060.57	1021.06	1124.36
AXL154_00253	1435.29	1169.86	1224.88	1262.79	1122.81	1012.2	1500.18	880.502	1583.85	988.617	908.579	1341.9
AXL154_00543	743.645	742.681	842.74	682.067	666.705	746.327	756.832	503.71	765.686	475.088	575.983	774.731
AXL154_07877	855.972	796.661	839.971	982.055	1090.15	1096.99	662.468	1050.06	701.02	1199.55	1243.11	960.089
AXL154_06787	281.857	299.678	275.067	361.81	307.45	296.228	303.31	260.779	268.037	224.73	265.689	284.142
AXL154_01137	1423.85	1672.43	1562.72	1110.77	1202.77	1130.48	1562.77	1435.77	1612.91	1240.95	1310.99	1132.13
AXL154_09714	47.8429	40.9499	43.3831	29.3907	18.0191	37.6827	51.9961	38.6707	52.4828	29.5698	37.817	14.4291
AXL154_05670	0	0	0	0	0	0	0	0	0	0	0	0
AXL154_03328	400.424	482.091	456.907	297.961	349.119	371.593	371.676	586.01	343.95	454.389	529.439	798.039
AXL154_03249	561.634	580.743	557.519	730.713	716.258	623.858	556.55	590.967	546.383	451.432	441.199	422.883
AXL154_04867	2714.56	2837.64	2974.97	1977.28	2870.66	2931.92	2615.21	2392.62	2652.25	2045.24	2349.5	1306.39
AXL154_08210	205.932	337.836	346.142	1241.5	1351.43	583.035	363.01	294.492	222.115	192.204	173.571	178.699
AXL154_07289	5.20032	2.79204	1.84609	63.8487	72.0763	72.2252	0	5.94934	1.87438	35.4837	169.692	27.7482
AXL154_01829	113.367	119.127	107.996	128.711	119.376	158.058	115.547	125.928	173.381	95.609	95.9971	351.848
AXL154_04030	661.48	792.007	815.972	4163.34	2711.87	3222.92	815.568	1090.71	1139.63	788.528	1643.59	1134.35
AXL154_00744	346.341	372.271	321.22	333.432	257.898	336.004	311.976	486.854	252.105	289.784	360.716	443.972
AXL154_02863	9.36057	9.30679	15.6918	55.741	49.5524	49.1969	6.74023	12.8902	7.49754	17.7419	16.4844	26.6383
AXL154_00819	496.11	463.478	535.366	387.146	393.041	487.782	312.939	536.432	378.626	423.834	484.834	388.475
AXL154_05937	0	0.930679	1.84609	0	1.12619	1.04674	1.92578	6.94089	0.937192	6.89962	1.93934	1.10993
AXL154_02816	345.301	424.389	510.444	377.012	274.791	296.228	408.265	433.31	443.292	276.97	231.751	253.064
AXL154_07894	1676.58	1909.75	1682.71	1460.41	1712.94	1758.53	1795.79	1475.44	1796.6	2134.94	1969.4	4837.07
AXL154_00954	872.613	812.482	1010.73	602.002	831.129	531.745	1127.54	1201.77	1567.92	1520.87	1074.39	1116.59
AXL154_09657	60.3237	103.305	49.8444	20.2694	65.3191	11.5142	62.5879	17.848	66.5407	7.88528	4.84834	7.7695
AXL154_01826	1312.56	991.173	1165.81	1808.03	2856.02	2215.95	2163.61	1471.47	3171.46	1177.86	1048.21	1084.4
AXL154_00597	330.74	310.847	329.527	291.88	451.603	302.508	331.234	591.959	171.506	391.307	410.169	523.887
AXL154_08509	0	0	3.69218	17.229	33.7857	43.9632	0	0	0	1.97132	6.78767	2.21986
AXL154_02990	0	0	0	7.09431	4.50477	0	0	0	0	0	0	0
AXL154_07930	511.711	455.102	526.136	524.979	576.61	606.063	434.263	793.245	376.751	599.281	600.224	571.614
AXL154_02215	2901.78	2830.19	2925.13	3337.36	4041.9	7722.86	2326.34	3608.27	3474.17	2612.98	3372.5	1063.31
AXL154_00912	82.165	26.059	35.0757	77.0239	68.6977	35.5892	71.2539	21.8142	136.83	73.9245	54.3014	93.234
AXL154_02483	3.12019	15.8215	9.23045	12.1617	16.8929	10.4674	3.85156	6.94089	5.62315	0.98566	2.909	9.98936
AXL154_07685	627.158	674.742	596.287	780.374	534.941	674.102	619.138	510.651	580.122	421.862	450.896	339.638
AXL154_06429	1225.19	1327.15	1191.65	942.529	1409.99	949.395	1440.48	1509.15	1381.42	1471.59	1638.74	1609.4
AXL154_04025	81.1249	119.127	161.533	1401.63	1500.09	2428.44	144.434	295.484	102.154	262.185	233.69	64.3759
AXL154_06076	2.08013	13.0295	12.9226	17.229	2.25238	18.8414	9.6289	14.8733	9.37192	135.035	79.5128	24.4184
AXL154_02398	708.283	764.087	739.359	903.004	700.491	909.619	705.798	694.089	679.464	696.861	697.191	590.482
AXL154_00291	1.04006	0	0	5.06736	0	1.04674	0	3.96622	0	0	0	0
AXL154_05577	442.027	461.617	407.986	249.314	283.8	362.173	497.814	445.209	388.935	385.393	392.715	775.84
AXL154_00130	360.902	348.074	366.449	758.077	577.736	930.553	341.826	283.585	364.568	302.598	333.566	432.872
AXL154_02324	2395.27	1978.62	2018.7	2237.75	2211.84	2361.45	1811.2	2754.54	2485.43	2405.01	2365.99	2178.79
AXL154_08150	1515.37	1361.58	1519.33	2298.55	1200.52	1352.39	1528.11	2365.85	1672.89	2679.02	2709.25	2053.37
AXL154_00467	5110.87	2812.51	3220.5	2890.42	3186	1873.67	7533.65	5940.41	5519.13	7882.32	5794.73	3716.04
AXL154_01677	1176.31	1137.29	1031.96	1221.23	908.836	863.562	884.896	1020.31	1281.14	873.295	921.184	1451.79
AXL154_03348	17.6811	22.3363	22.1531	48.6467	30.4072	32.449	22.1465	10.9071	24.367	24.6415	30.0597	22.1986
AXL154_00823	272.497	311.777	327.681	254.382	197.083	271.106	399.599	434.301	311.148	308.511	269.568	360.727
AXL154_10129	518.991	438.35	435.677	740.848	884.06	667.821	389.008	600.883	289.592	537.185	714.645	783.61
AXL154_07574	452.427	382.509	412.601	449.982	385.157	387.294	338.937	633.604	443.292	590.41	574.043	527.216
AXL154_08617	0	0	0	0	0	0	0	0	0	0	1.93934	0
AXL154_03258	14.5609	24.1976	21.23	36.485	32.6596	16.7479	11.5547	18.8396	20.6182	13.7992	19.3934	47.727
AXL154_04005	261.056	329.46	275.991	514.844	661.074	613.391	311.014	210.21	333.64	540.142	1246.99	588.262
AXL154_03919	388.984	441.142	401.525	464.17	780.451	308.789	723.13	600.883	678.527	1062.54	933.79	665.957
AXL154_03399	490.91	379.717	385.833	307.082	362.634	231.33	648.025	408.521	553.881	565.769	515.863	462.84
AXL154_10489	178.891	256.867	148.61	2717.12	1550.77	1151.42	227.242	112.046	117.149	195.161	106.663	296.351
AXL154_10504	42.6426	76.3156	65.5362	199.654	210.598	124.562	39.4785	59.4934	57.1687	74.9101	56.2407	32.1879
AXL154_10834	1.04006	1.86136	0	12.1617	5.63096	19.8881	0	0.991556	1.87438	3.94264	3.87867	4.43972
AXL154_02555	6670.96	7706.02	7622.51	11007.3	10583.9	11295.4	6901.03	6004.86	6470.38	4365.49	5245.9	10905.1
AXL154_02206	78.0047	103.305	96.9197	111.482	139.648	110.955	87.623	121.961	97.468	66.0392	66.9071	99.8936
AXL154_11485	65.524	64.2168	114.458	53.714	19.1453	54.4306	50.0703	74.3667	120.898	67.0249	75.6341	29.9681
AXL154_07437	2.08013	2.79204	0.923045	1.01347	1.12619	0	0.96289	2.97467	0.937192	1.97132	0.969668	2.21986
AXL154_08372	847.651	907.412	1023.66	311.136	265.781	254.358	580.623	1289.02	666.344	604.209	469.319	275.262
AXL154_01960	1028.62	769.671	1056.89	85.1317	76.581	131.889	834.826	895.375	1232.41	219.802	118.299	66.5957
AXL154_10887	386.903	429.973	401.525	264.516	265.781	239.704	314.865	423.394	327.08	416.934	436.35	299.681
AXL154_05394	403.544	451.379	411.678	252.355	256.772	157.011	269.609	345.061	264.288	172.49	349.08	407.344
AXL154_02940	472.189	380.648	436.6	250.328	230.869	318.209	384.193	534.449	410.49	714.603	876.58	477.27
AXL154_07539	9.36057	7.44543	11.9996	11.1482	1.12619	7.32719	15.4062	22.8058	12.1835	6.89962	5.81801	8.87943
AXL154_08052	675.001	515.596	605.518	402.348	358.129	382.061	802.087	740.692	584.808	747.13	734.038	347.408
AXL154_05861	3553.9	2658.02	2741.44	4016.39	3392.09	2973.79	3359.52	2049.55	4669.09	2315.31	2580.29	7071.36
AXL154_02611	432.666	422.528	400.602	162.156	207.219	190.507	359.158	392.656	425.485	319.354	337.444	362.947
AXL154_10178	19.7612	29.7817	32.3066	25.3368	23.65	8.37393	28.8867	33.7129	31.8645	62.0966	65.9374	81.0248
AXL154_01685	1465.45	1881.83	1963.32	1268.87	1611.58	2436.81	1913.26	1933.53	2621.33	1944.71	1738.61	1503.95
AXL154_08363	624.038	429.973	395.986	729.7	592.377	591.409	827.123	391.665	1140.56	580.554	537.196	1309.72
AXL154_08132	227.774	166.591	191.07	19.256	5.63096	12.5609	139.619	178.48	241.796	68.0105	66.9071	115.433
AXL154_04166	20.8013	21.4056	16.6148	23.3099	11.2619	11.5142	16.3691	24.7889	11.2463	34.4981	51.3924	27.7482
AXL154_06448	109.207	109.82	118.15	762.131	693.734	421.837	175.246	218.142	210.868	348.924	534.287	234.195
AXL154_11483	686.442	638.445	687.669	549.302	512.417	548.493	663.431	747.633	590.431	674.191	682.646	566.064
AXL154_10594	996.38	1498.39	1370.72	349.648	759.053	882.403	1016.81	2193.32	962.496	1838.26	1700.8	533.876
AXL154_05082	501.31	456.032	503.983	595.922	627.289	563.147	845.418	613.773	895.019	793.456	762.159	745.872
AXL154_10256	1300.08	1209.88	1285.8	1450.28	1546.26	1430.9	1242.13	1262.25	1298.01	1042.83	1302.26	1208.71
AXL154_07793	0	0	0	0	0	0	0	0	0	0	0	0
AXL154_01433	599.076	526.764	621.209	424.645	463.991	413.463	635.507	918.181	482.654	810.212	688.464	460.621
AXL154_09534	801.889	842.264	858.432	821.926	834.508	883.45	800.162	893.392	894.081	902.864	867.853	897.933
AXL154_05959	158.09	130.295	195.686	177.358	158.793	272.153	101.103	277.636	73.101	270.071	316.112	290.801
AXL154_06265	353.621	433.696	415.37	570.585	357.003	467.894	415.006	395.631	432.046	393.278	404.351	367.387
AXL154_04987	65.524	57.7021	65.5362	11.1482	5.63096	6.28045	63.5507	123.944	57.1687	546.055	331.626	218.656
AXL154_00759	744.685	850.64	861.201	1286.1	834.508	1109.55	690.392	686.157	705.706	1202.5	2191.45	1825.83
AXL154_09023	135.208	149.839	177.225	2069.51	3231.04	554.773	123.25	195.337	87.1589	185.304	192.964	277.482
AXL154_08675	730.124	719.415	644.286	728.687	706.122	800.757	622.027	634.596	726.324	685.034	743.735	901.262
AXL154_08220	577.235	616.109	617.517	585.787	689.229	818.552	742.388	614.765	858.468	723.474	695.252	994.497
AXL154_09096	111.287	94.9292	120.919	665.851	671.21	449.052	133.842	155.674	134.956	232.616	262.78	1335.24
AXL154_03126	159.13	111.681	142.149	116.549	145.279	130.843	177.172	201.286	1748.8	163.62	106.663	138.741
AXL154_02769	93.6057	161.007	150.456	322.284	152.036	124.562	82.8086	113.037	55.2943	177.419	306.415	114.323
AXL154_01231	1799.31	1555.16	1656.87	1925.6	1590.18	1636.06	1680.24	1507.16	1730.99	1841.21	1792.92	2580.59
AXL154_04377	423.306	387.162	443.985	390.187	366.012	411.37	333.16	351.011	464.847	329.21	382.049	268.603
AXL154_08841	600.116	565.853	612.902	618.218	426.827	578.848	507.443	675.25	548.257	392.293	409.2	426.213
AXL154_01533	583.475	488.606	533.52	625.312	603.639	590.362	522.849	560.229	463.91	455.375	405.321	579.383
AXL154_10638	0	0.930679	0	10.1347	3.37857	4.18697	0	0	1.87438	5.91396	3.87867	2.21986
AXL154_05368	0	0	0	32.4311	40.5429	58.6175	0	0	0	0	0	0
AXL154_03081	568.915	817.136	562.135	273.637	292.81	321.35	644.173	541.39	514.519	563.797	368.474	788.05
AXL154_02634	3438.45	2979.1	3942.33	450.995	1037.22	454.286	3092.8	3123.4	3312.04	1390.77	1335.23	971.188
AXL154_05195	3121.23	3011.68	3257.43	3542.09	3396.59	3893.88	3354.71	2055.5	3251.12	2037.36	1975.21	4908.11
AXL154_10415	118.567	82.8304	95.9967	76.0104	73.2024	104.674	123.25	84.2822	99.3424	124.193	75.6341	55.4965
AXL154_06603	1567.38	1634.27	2071.31	16.2156	13.5143	19.8881	1099.62	2978.63	666.344	97.5803	80.4824	65.4858
AXL154_05361	531.472	772.463	788.281	1013.47	877.303	59.6643	425.597	429.344	1431.09	761.915	440.229	35.5177
AXL154_11345	65.524	174.037	254.76	6.08083	7.88334	1.04674	188.726	249.872	81.5357	112.365	4.84834	1.10993
AXL154_11455	28.0817	34.4351	20.307	23.3099	22.5238	27.2153	7.70312	46.6031	9.37192	23.6558	13.5753	16.6489
AXL154_00060	295.378	324.807	299.067	559.437	185.822	189.46	196.43	391.665	105.903	328.225	425.684	109.883
AXL154_06860	124.808	161.007	157.841	119.59	88.9691	50.2436	155.025	184.429	117.149	189.247	205.57	254.174
AXL154_05589	2727.05	4178.75	2670.37	1947.89	1746.72	2111.28	3543.44	1862.14	3534.15	2052.14	1553.41	2219.86
AXL154_10661	97.7659	98.6519	83.9971	43.5793	67.5715	96.3002	58.7363	78.3329	50.6084	40.412	45.5744	62.156
AXL154_11459	0	0	0	0	0	0	0	0	0	0	0	0
AXL154_07927	326.58	201.027	239.069	460.116	307.45	300.415	311.976	316.306	374.877	306.54	298.658	306.34
AXL154_07465	341.141	255.006	329.527	549.302	436.962	691.896	295.607	297.467	391.746	665.32	686.525	749.202
AXL154_01052	608.437	751.058	742.128	477.345	604.765	710.738	587.363	944.953	684.15	687.99	770.886	910.142
AXL154_02016	231.934	221.501	225.223	260.462	172.307	226.096	157.914	253.838	202.434	200.089	203.63	196.457
AXL154_06646	196.572	139.602	154.149	222.964	170.055	234.47	155.988	151.708	192.124	206.989	170.662	202.007
AXL154_00510	2069.73	1531.9	1651.33	925.3	1488.83	877.17	3583.88	2257.77	3100.23	2399.1	2289.39	1583.87
AXL154_11302	53.0432	77.2463	60.921	24.3233	36.0381	20.9348	80.8828	50.5693	58.1059	31.5411	21.3327	45.5071
AXL154_09500	442.027	354.589	414.447	18.2425	9.00953	15.7011	389.008	499.744	813.483	125.179	73.6947	44.3972
AXL154_07654	1542.41	1473.26	1391.95	1192.86	2935.98	4622.41	1313.38	1909.74	2362.66	1157.16	1146.15	62.156
AXL154_02361	23.9215	23.267	36.9218	8.10778	5.63096	13.6076	20.2207	14.8733	15.9323	15.7706	5.81801	6.65957
AXL154_10132	857.012	1023.75	1011.66	857.397	876.177	840.534	1100.58	1021.3	1075.9	757.972	795.128	990.057
AXL154_10443	6.24038	9.30679	8.30741	32.4311	29.281	103.627	16.3691	8.924	14.9951	12.8136	3.87867	8.87943
AXL154_11466	0	1.86136	4.61523	1.01347	0	1.04674	0	2.97467	1.87438	0.98566	0	1.10993
AXL154_08999	156.009	150.77	149.533	107.428	156.541	149.684	176.209	160.632	168.695	219.802	242.417	237.525
AXL154_07395	0	0	0	0	0	0	0	0	0	0	0	0
AXL154_06605	918.376	855.294	813.203	542.208	579.989	665.728	1222.87	1234.49	774.121	878.223	845.55	844.656
AXL154_11452	1104.55	1215.47	1115.04	1017.53	992.175	879.263	1182.43	1758.03	1085.27	1289.24	1291.6	1073.3
AXL154_07999	650.039	587.258	654.439	841.182	873.925	733.766	540.181	628.646	683.213	598.295	568.225	496.138
AXL154_03763	815.409	785.493	933.199	802.67	837.886	910.665	762.609	1051.05	739.445	841.753	748.584	772.511
AXL154_08719	1603.78	1831.58	1891.32	1966.14	1474.18	2847.14	1375.01	2606.8	1478.89	3621.31	3390.93	1209.82
AXL154_11278	151.849	188.928	202.147	183.438	141.9	208.302	186.801	155.674	167.757	206.003	216.236	176.479
AXL154_10780	0	0	0	0	0	0	0.96289	0	0	0	0	0
AXL154_04505	0	0	0	0	0	0	0	0	0	0	0	0
AXL154_11430	634.439	722.207	671.054	505.723	493.272	502.436	628.767	455.124	596.054	480.016	489.682	813.578
AXL154_08231	687.482	832.957	720.898	768.212	573.231	702.364	694.244	652.444	744.131	445.518	421.805	472.83
AXL154_06441	992.22	1019.09	1033.81	884.761	851.401	879.263	1259.46	894.383	1271.77	724.46	656.465	1354.11
AXL154_02508	179.931	173.106	197.532	157.088	134.017	174.806	194.504	116.012	166.82	107.437	153.208	318.55
AXL154_07711	262.096	278.273	331.373	306.069	213.976	318.209	247.463	537.423	295.216	411.02	278.295	45.5071
AXL154_00934	1432.17	1409.98	1652.25	667.878	545.077	629.092	1371.16	1994.02	885.647	2487.81	2491.08	1498.4
AXL154_08500	174.731	203.819	221.531	92.226	79.9596	88.973	133.842	177.489	107.777	202.06	205.57	145.401
AXL154_01914	669.801	659.851	529.828	1542.5	1120.56	780.869	637.433	226.075	742.256	520.428	454.774	426.213
AXL154_09776	783.168	890.659	948.89	898.95	886.313	908.572	986.962	1147.23	1132.13	935.391	641.92	699.255
AXL154_02939	65.524	52.118	54.4597	18.2425	6.75715	20.9348	30.8125	38.6707	33.7389	35.4837	15.5147	8.87943
AXL154_08761	4.16025	9.30679	6.46132	30.4042	14.6405	32.449	7.70312	6.94089	9.37192	19.7132	15.5147	11.0993
AXL154_10386	494.03	360.173	379.372	215.87	212.85	231.33	334.123	470.989	330.829	530.285	574.043	543.865
AXL154_06409	3.12019	4.65339	1.84609	3.04042	14.6405	3.14023	6.74023	5.94934	2.81158	5.91396	8.72701	3.32979
AXL154_05767	4818.61	5332.79	5456.12	7271.66	5694.02	6689.73	5041.69	3490.28	5561.3	3028.93	3247.42	7521.99
AXL154_04209	1143.03	1301.09	1183.34	1114.82	1456.17	934.74	1126.58	1408.01	884.71	1400.62	1426.38	914.582
AXL154_03092	120.647	141.463	151.379	147.967	131.764	114.095	136.73	192.362	146.202	78.8528	95.9971	74.3653
AXL154_06048	35.3621	53.9794	48.9214	43.5793	29.281	45.0099	77.9941	38.6707	55.2943	45.3403	33.9384	35.5177
AXL154_08975	356.742	431.835	384.91	475.318	514.669	536.979	458.336	248.881	466.722	303.583	279.264	961.199
AXL154_03715	668.761	636.584	727.36	465.184	424.574	553.726	596.992	511.643	600.74	805.284	856.217	446.192
AXL154_00044	191.372	199.165	199.378	299.988	357.003	325.537	289.83	132.868	219.303	90.6807	87.2701	165.379
AXL154_11528	0	0.930679	0	35.4715	2.25238	10.4674	0	0	0	0	0.969668	0
AXL154_01143	1024.46	1166.14	1106.73	1377.31	1266.97	1255.04	885.859	1085.75	856.594	876.251	1052.09	1044.44
AXL154_05778	457.628	335.044	390.448	715.511	725.267	664.681	360.121	391.665	358.945	400.178	432.472	501.688
AXL154_06868	7.28044	11.1681	8.30741	5.06736	1.12619	5.23371	10.5918	7.93245	2.81158	8.87094	3.87867	4.43972
AXL154_06102	5458.25	5857.69	5166.28	7412.54	6781.92	5528.89	4672.91	4179.41	5052.4	5595.59	5256.57	8310.04
AXL154_03658	1026.54	1122.4	1109.5	387.146	423.448	356.939	1020.66	566.178	1067.46	902.864	922.154	446.192
AXL154_04657	1733.79	1729.2	1729.79	1505.01	1384.09	1637.1	1491.52	2361.89	1519.19	2087.63	1982.97	1488.41
AXL154_00869	1126.39	882.283	1003.35	1166.51	1041.73	1270.74	916.671	1285.06	1093.7	975.803	1040.45	1006.71
AXL154_10668	825.81	724.068	811.357	691.188	1934.8	979.75	1712.98	1396.11	1474.2	2199.01	1614.5	1307.5
AXL154_05089	74.8845	99.5826	63.6901	101.347	67.5715	60.711	66.4394	65.4427	64.6663	87.7237	80.4824	132.082
AXL154_00633	1499.77	1541.2	1538.72	1764.46	1879.61	2002.42	1147.77	1388.18	1356.12	1620.42	1630.98	1863.57
AXL154_08640	26.0016	47.4646	34.1527	30.4042	33.7857	33.4957	34.664	51.5609	28.1158	15.7706	12.6057	5.54965
AXL154_00750	747.805	732.444	681.207	359.783	693.734	563.147	1972	1903.79	1210.85	1603.67	1251.84	899.043
AXL154_10137	1436.33	1282.48	1447.33	1645.88	2594.75	1452.88	2166.5	2105.07	2434.83	1694.35	1496.2	1118.81
AXL154_08799	890.294	823.651	834.433	1151.3	1483.19	1131.53	1003.33	1140.29	1078.71	1131.54	1096.69	758.082
AXL154_10544	14.5609	18.6136	20.307	26.3503	10.1357	25.1218	15.4062	15.8649	14.0579	40.412	56.2407	19.9787
AXL154_01228	11.4407	3.72271	6.46132	51.6871	161.045	32.449	36.5898	14.8733	27.1786	28.5841	25.2114	83.2447
AXL154_06940	0	0.930679	0	790.508	736.529	521.277	0.96289	0	0.937192	6.89962	8.72701	3.32979
AXL154_05034	712.443	702.662	683.976	603.016	487.641	563.147	668.246	504.702	598.866	650.535	574.043	1204.27
AXL154_03341	964.139	1168	1033.81	594.908	452.729	745.28	883.933	653.435	1429.22	819.083	530.408	1166.54
AXL154_10390	6055.25	5195.05	6806.54	2049.24	3861.71	1894.6	4377.3	5893.81	4343.89	687.005	142.541	55.4965
AXL154_04719	130.008	192.65	216.916	299.988	245.51	228.19	268.646	341.095	242.733	417.92	365.565	310.78
AXL154_10068	692.682	747.335	728.283	1033.74	893.07	862.515	569.068	783.329	597.929	628.851	559.498	717.014
AXL154_11149	4197.69	4109.88	5040.75	3160.01	946.001	903.338	3482.77	3956.31	2847.19	9252.39	9687.95	3423.02
AXL154_00303	428.506	563.061	519.674	306.069	385.157	315.069	530.552	543.373	326.143	348.924	268.598	336.309
AXL154_02454	705.163	686.841	827.048	395.254	345.741	278.433	974.445	864.637	770.372	1578.04	2208.9	2168.8
AXL154_08116	515.871	657.059	575.057	575.652	532.689	422.884	409.228	270.695	271.786	444.533	383.988	418.443
AXL154_02474	4518.03	4188.98	3731.87	1633.72	3488.94	3466.81	3517.44	4720.8	5105.82	6331.88	7042.7	2919.11
AXL154_02122	162.25	168.453	192.916	175.331	103.61	182.133	129.027	150.716	137.767	89.695	126.057	257.504
AXL154_09520	1213.75	1342.04	1552.56	908.071	1092.41	996.498	1920	2823.95	1951.23	2242.38	1695.95	1690.42
AXL154_08910	4071.85	4419.79	4524.77	6913.91	6221.08	6294.06	4571.8	3388.15	4736.57	3075.26	3412.26	6958.15
AXL154_05527	60.3237	127.503	99.6889	756.05	775.946	679.335	103.992	136.835	72.1638	128.136	189.085	293.021
AXL154_08006	1209.59	1159.63	1045.81	222.964	322.091	239.704	3469.29	3135.3	1898.75	1028.04	880.458	295.241
AXL154_05953	773.807	855.294	790.127	861.451	953.884	1099.08	710.613	766.473	644.788	817.112	837.793	745.872
AXL154_07383	0	3.72271	0	65.8757	36.0381	46.0566	0	0.991556	0.937192	2.95698	19.3934	13.3191
AXL154_02932	478.429	524.903	460.6	292.893	581.115	276.34	631.656	868.603	504.209	586.468	952.214	346.298
AXL154_06986	66.564	71.6622	58.1518	3.04042	3.37857	0	28.8867	21.8142	165.883	0	5.81801	1.10993
AXL154_08011	19.7612	27.9204	35.9988	403.362	369.391	673.055	16.3691	78.3329	60.9175	90.6807	136.723	83.2447
AXL154_00154	108.167	80.0384	108.919	181.412	162.172	375.78	107.844	77.3414	59.9803	41.3977	45.5744	133.191
AXL154_07139	3.12019	3.72271	7.38436	24.3233	23.65	28.262	9.6289	5.94934	7.49754	16.7562	20.363	16.6489
AXL154_05652	2022.92	2253.17	1891.32	2329.97	2200.58	1684.21	1686.02	1916.68	2210.84	2032.43	1956.79	1858.02
AXL154_04239	595.956	528.625	530.751	1163.47	1234.31	831.113	732.759	527.508	704.769	384.407	368.474	810.248
AXL154_09404	16.641	15.8215	11.9996	15.2021	15.7667	21.9816	24.0723	48.5862	18.7438	20.6989	24.2417	115.433
AXL154_08403	4.16025	5.58407	2.76914	0	0	1.04674	4.81445	0.991556	2.81158	2.95698	3.87867	3.32979
AXL154_00607	107.127	106.097	112.612	78.0374	96.8525	103.627	106.881	88.2485	104.028	60.1252	75.6341	125.422
AXL154_03679	78.0047	90.2758	73.8436	33.4446	24.7762	38.7294	75.1054	67.4258	81.5357	58.1539	61.0891	26.6383
AXL154_00489	3834.71	5497.52	3772.49	1915.46	2317.7	2363.54	3996.96	3771.88	2991.52	3348.29	2743.19	4731.63
AXL154_03684	3.12019	5.58407	5.53827	10.1347	4.50477	16.7479	5.77734	0.991556	8.43473	10.8423	11.636	8.87943
AXL154_10094	187.211	190.789	191.993	174.317	185.822	197.834	159.84	193.353	188.376	219.802	223.024	345.188
AXL154_09205	1073.35	1478.85	1091.96	1222.25	1345.8	1125.25	1587.81	932.063	1375.8	1412.45	1328.44	4538.5
AXL154_06793	144.569	118.196	119.073	290.867	287.179	260.639	110.732	135.843	90.9077	104.48	157.086	86.5745
AXL154_01105	144.569	157.285	167.994	216.883	262.403	234.47	180.06	81.3076	185.564	171.505	159.995	569.394
AXL154_00860	13.5208	20.4749	16.6148	2545.84	1019.2	974.517	19.2578	30.7382	17.8067	86.7381	83.3914	13.3191
AXL154_03927	3.12019	8.37611	7.38436	5.06736	18.0191	7.32719	9.6289	15.8649	8.43473	9.8566	4.84834	1.10993
AXL154_02546	0	0	1.84609	0	1.12619	0	0	0	0	0	0	1.10993
AXL154_08165	101.926	95.8599	128.303	1104.68	67.5715	298.321	90.5117	114.029	89.0333	153.763	132.844	73.2553
AXL154_10686	3.12019	3.72271	9.23045	3.04042	5.63096	10.4674	10.5918	6.94089	11.2463	3.94264	6.78767	9.98936
AXL154_00545	546.033	396.469	417.216	612.137	551.834	544.306	585.437	524.533	478.905	506.629	548.832	512.787
AXL154_03661	13.5208	13.9602	11.9996	15.2021	4.50477	9.42068	20.2207	27.7636	77.787	45.3403	14.545	14.4291
AXL154_06816	34.3221	14.8909	16.6148	9.12125	18.0191	13.6076	16.3691	28.7551	42.1737	14.7849	12.6057	14.4291
AXL154_01466	556.434	561.199	452.292	555.383	852.527	377.874	747.203	439.259	768.498	832.882	1173.3	2283.12
AXL154_07761	1.04006	2.79204	3.69218	1.01347	2.25238	1.04674	3.85156	1.98311	2.81158	0	0	0
AXL154_02468	1258.48	1544	1630.1	1357.04	1158.85	1249.81	1377.9	2025.75	1226.78	1635.21	1471.96	1148.78
AXL154_07747	2.08013	4.65339	4.61523	1.01347	3.37857	0	1.92578	18.8396	6.56035	2.95698	3.87867	2.21986
AXL154_04272	307.859	253.145	216.916	380.052	351.372	428.117	258.055	215.168	356.133	224.73	212.357	813.578
AXL154_07608	3.12019	20.4749	19.3839	1.01347	11.2619	12.5609	8.66601	26.772	7.49754	7.88528	5.81801	24.4184
AXL154_01732	9.36057	23.267	13.8457	38.5119	14.6405	26.1685	8.66601	12.8902	7.49754	13.7992	6.78767	11.0993
AXL154_10609	673.961	657.99	643.362	626.326	878.429	642.699	1155.47	849.763	1033.72	826.969	774.765	824.677
AXL154_08756	153.929	247.56	146.764	134.792	200.462	104.674	168.506	77.3414	125.584	149.82	162.904	148.731
AXL154_05470	833.091	916.718	914.738	595.922	576.61	877.17	938.818	843.814	950.313	712.632	675.858	1176.52
AXL154_10207	0	0.930679	0	2.02694	1.12619	0	0	0	0	3.94264	2.909	0
AXL154_00027	890.294	847.848	933.199	393.227	469.622	233.423	787.644	601.874	739.445	1208.42	935.729	442.862
AXL154_09283	885.094	741.751	905.507	1021.58	801.848	917.993	863.712	766.473	850.033	533.242	640.95	519.447
AXL154_01738	104.006	83.7611	83.0741	1667.16	692.608	533.838	86.6601	82.2991	61.8547	48.2973	155.147	170.929
AXL154_09859	157.05	265.243	308.297	265.53	41.6691	40.8229	264.795	496.769	208.057	135.035	82.4218	8.87943
AXL154_08710	224.654	259.659	249.222	321.271	252.267	243.891	228.205	222.109	267.1	428.762	398.533	684.826
AXL154_06952	471.149	514.665	590.749	372.958	445.972	646.886	500.703	1253.33	315.834	1216.3	1069.54	886.833
AXL154_00628	470.109	456.963	452.292	383.092	293.936	354.845	361.084	566.178	369.254	386.379	398.533	370.716
AXL154_03633	128.968	160.077	104.304	2.02694	2.25238	7.32719	115.547	63.4596	106.84	127.15	94.0578	185.358
AXL154_09228	215.293	266.174	207.685	227.018	350.246	214.582	234.945	176.497	252.105	147.849	261.81	224.206
AXL154_04234	745.725	631.931	672.9	455.049	391.915	390.435	616.25	489.829	613.861	463.26	433.441	468.39
AXL154_04219	339.061	260.59	311.066	591.868	543.95	485.688	282.127	213.185	318.645	203.046	211.388	258.613
AXL154_00989	1311.52	1267.58	1270.11	1526.29	1283.86	1330.41	1163.17	1761.99	1026.23	1916.12	2254.48	1919.07
AXL154_05888	606.357	610.525	587.98	442.887	506.786	630.139	559.439	854.721	490.152	653.492	591.497	479.489
AXL154_00644	26.0016	34.4351	44.3062	21.2829	20.2714	24.0751	19.2578	27.7636	34.6761	17.7419	10.6663	54.3865
AXL154_01009	1913.72	1220.12	1355.95	3753.9	4484.49	3190.47	2494.85	1755.05	2647.57	1799.81	1830.73	1955.7
AXL154_09077	1966.76	1979.55	2077.77	2608.68	2612.76	2565.56	1535.81	2328.17	1870.64	2119.17	2248.66	2394.12
AXL154_01213	91.5256	94.9292	71.0745	89.1856	58.562	79.5524	82.8086	107.088	88.0961	84.7667	98.9061	153.17
AXL154_02076	54.0833	41.8805	53.5366	30.4042	27.0286	33.4957	50.0703	27.7636	26.2414	44.3547	35.8777	36.6277
AXL154_03703	32.242	50.2566	42.4601	31.4176	7.88334	11.5142	65.4765	37.6791	29.9902	136.021	127.026	160.94
AXL154_08655	252.735	205.68	243.684	1100.63	1248.95	1130.48	323.531	165.59	261.477	218.816	316.112	890.163
AXL154_00446	1802.43	1352.28	1299.65	1673.24	1702.8	976.61	2213.68	1336.62	2617.58	1267.56	1350.75	1246.45
AXL154_11537	0	0	0	0	0	0	0	0	0	0	0	0
AXL154_08163	267.296	1032.12	805.818	0	1.12619	0	1629.21	2826.93	654.16	230.644	308.354	176.479
AXL154_08473	1437.37	1186.62	1355.95	792.535	657.696	857.281	1156.43	1990.05	1266.15	2113.25	1955.82	995.606
AXL154_05477	704.123	736.167	728.283	263.503	332.226	351.705	737.574	951.894	453.601	879.208	625.436	1608.29
AXL154_01059	695.802	722.207	615.671	642.541	907.71	636.419	722.168	567.17	649.474	850.624	735.978	671.507
AXL154_07566	42.6426	25.1283	31.3835	22.2964	22.5238	19.8881	34.664	24.7889	17.8067	9.8566	17.454	16.6489
AXL154_05583	469.068	460.686	393.217	682.067	905.458	775.636	677.875	350.019	981.24	537.185	458.653	786.94
AXL154_03335	819.57	581.674	716.283	361.81	322.091	328.677	731.796	1187.88	820.98	1156.18	1229.54	420.663
AXL154_07313	794.608	511.873	701.514	542.208	345.741	548.493	721.205	493.795	719.764	1043.81	870.762	321.879
AXL154_05894	642.759	761.295	738.436	829.02	694.86	1075	676.912	624.68	672.904	746.144	662.283	744.762
AXL154_04714	380.663	469.062	466.138	354.715	745.539	496.156	428.486	584.026	454.538	560.84	643.859	279.702
AXL154_11159	915.256	1444.41	1719.63	219.923	100.231	112.001	1748.61	1782.82	1277.39	1725.89	2027.58	860.195
AXL154_11074	412.905	302.471	290.759	740.848	561.97	890.777	253.24	373.817	410.49	355.823	257.932	270.823
AXL154_08846	0	2.79204	0	3.04042	0	2.09348	0	0	3.74877	1.97132	0	3.32979
AXL154_08291	33.282	28.851	25.8453	7.09431	7.88334	7.32719	22.1465	16.8564	25.3042	9.8566	8.72701	14.4291
AXL154_09222	2872.65	2441.17	3449.42	1146.24	613.774	599.783	1998.96	4550.25	1721.62	2239.42	2033.39	1307.5
AXL154_06897	1385.36	1570.05	1600.56	1380.35	1441.53	1495.79	1570.47	1099.64	1385.17	1400.62	1246.99	2531.75
AXL154_03596	483.629	418.805	419.063	1376.3	1598.07	1750.15	351.455	227.066	417.988	381.45	565.316	528.326
AXL154_06221	268.336	254.075	258.453	398.295	657.696	473.127	350.492	212.193	340.201	254.3	326.778	495.028
AXL154_00950	666.68	873.907	1115.96	1095.56	1230.93	2453.56	1155.47	1117.48	5388.86	1021.14	646.768	639.319
AXL154_06536	383.783	258.729	324.912	395.254	323.217	353.799	230.131	449.175	217.429	354.837	400.473	283.032
AXL154_08819	132.088	161.007	139.38	387.146	222.986	351.705	103.992	65.4427	99.3424	95.609	159.026	346.298
AXL154_01503	264.176	326.668	359.988	127.697	92.3477	204.115	259.98	443.225	271.786	286.827	267.628	86.5745
AXL154_10038	939.177	896.243	892.585	960.772	914.467	776.682	897.414	748.625	833.164	769.8	801.915	586.043
AXL154_08951	141.449	174.968	123.688	43.5793	183.569	51.2903	137.693	100.147	114.337	131.093	123.148	163.16
AXL154_07130	1604.82	1549.58	1473.18	1631.69	1780.51	1812.96	1325.9	1497.25	1478.89	1810.66	1913.15	2038.94
AXL154_01310	220.493	310.847	360.911	120.603	188.074	316.116	311.976	295.484	643.851	178.404	154.177	170.929
AXL154_09309	2905.94	3053.56	3123.58	905.031	1592.43	1542.9	3473.14	1428.83	3566.95	1497.22	1806.49	1614.95
AXL154_02426	29.1218	80.0384	52.6136	34.4581	85.5905	79.5524	38.5156	32.7213	34.6761	27.5985	32.9687	37.7376
AXL154_07768	653.16	1806.45	980.274	64488.2	49067	56180.7	3714.83	454.133	1066.52	1811.64	7943.52	7459.83
AXL154_07152	179.931	192.65	193.839	102.361	66.4453	71.1784	139.619	108.08	146.202	90.6807	102.785	78.805
AXL154_08079	993.26	1017.23	954.429	465.184	379.527	299.368	947.484	717.886	891.27	839.782	813.551	689.266
AXL154_08570	14.5609	33.5044	33.2296	26.3503	255.645	25.1218	207.021	84.2822	121.835	18.7275	35.8777	5.54965
AXL154_04515	0	0	2.76914	0	1.12619	10.4674	1.92578	2.97467	0	0.98566	5.81801	3.32979
AXL154_00439	10.4006	9.30679	9.23045	3.04042	11.2619	18.8414	15.4062	5.94934	7.49754	11.8279	6.78767	46.617
AXL154_07718	787.328	910.204	894.431	482.413	432.458	822.739	817.494	629.638	716.952	842.739	823.248	224.206
AXL154_05557	5.20032	3.72271	2.76914	12.1617	7.88334	13.6076	3.85156	6.94089	1.87438	6.89962	4.84834	3.32979
AXL154_03314	214.253	161.938	188.301	612.137	539.446	475.221	148.285	182.446	137.767	177.419	189.085	169.819
AXL154_07960	314.099	403.914	452.292	218.91	202.714	247.031	278.275	257.805	338.326	311.468	281.204	709.245
AXL154_07160	316.179	264.313	248.299	599.976	761.305	588.269	207.021	334.154	238.047	287.813	276.355	204.227
AXL154_09434	193.452	167.522	226.146	380.052	377.274	311.929	173.32	199.303	178.067	283.87	351.02	143.181
AXL154_06459	79.0448	113.543	137.534	19.256	16.8929	7.32719	104.955	215.168	87.1589	72.9388	53.3317	42.1773
AXL154_03152	1283.44	1090.76	1047.66	1190.83	1051.86	909.619	1367.3	1416.93	1065.59	1648.02	1814.25	970.078
AXL154_02587	1655.78	1719.89	1975.32	2714.08	2497.89	3434.36	2229.09	1732.25	2387.97	3649.9	4052.24	4308.74
AXL154_06051	432.666	475.577	530.751	586.8	506.786	463.707	388.045	660.376	321.457	660.392	711.736	366.277
AXL154_00940	37.4423	80.0384	70.1514	1.01347	2.25238	2.09348	151.174	229.049	77.787	7.88528	8.72701	0
AXL154_01793	72.8044	90.2758	106.15	17.229	15.7667	24.0751	83.7714	215.168	56.2315	29.5698	29.09	26.6383
AXL154_08125	398.344	461.617	440.293	210.802	162.172	222.956	431.375	420.42	358.007	362.723	305.445	160.94
AXL154_07053	2315.18	2336.93	2040.85	5486.94	3789.63	3129.76	2313.82	1442.71	2741.29	2266.03	2647.19	6227.81
AXL154_00959	500.27	590.05	508.598	429.712	605.891	683.522	441.967	524.533	387.06	660.392	576.952	1107.71
AXL154_05873	1457.13	1408.12	1346.72	1342.85	1319.9	1333.55	1178.58	1553.77	1133.07	1367.11	1380.81	1237.57
AXL154_04655	905.895	863.67	925.814	2249.91	2562.09	1906.12	1087.1	742.675	1200.54	886.108	802.885	1785.88
AXL154_10963	766.527	899.966	803.972	507.75	528.184	704.457	636.47	710.946	620.421	565.769	576.952	694.816
AXL154_09275	1857.55	2103.33	2246.69	1936.75	3493.45	3127.66	3916.07	2295.45	4213.62	3613.43	2870.22	3134.44
AXL154_06474	410.825	460.686	360.911	189.519	189.2	325.537	307.162	381.749	392.684	362.723	299.627	431.762
AXL154_07850	526.272	579.813	565.827	636.461	559.717	574.661	617.213	696.072	630.73	523.385	503.258	642.649
AXL154_07248	78.0047	109.82	158.764	100.334	106.988	87.9263	85.6972	124.936	59.9803	53.2256	64.9677	71.0355
AXL154_01699	53.0432	58.6327	65.5362	137.832	130.638	96.3002	74.1425	24.7889	58.1059	49.283	63.9981	86.5745
AXL154_09253	2184.13	2090.3	1940.24	2131.33	2842.51	2538.35	2211.76	2242.9	2684.12	2530.19	2390.23	2376.36
AXL154_03974	758.206	959.53	801.203	712.471	697.112	560.007	661.506	722.844	548.257	525.357	481.925	561.624
AXL154_03237	1700.5	1429.52	1375.34	1972.22	2183.69	1994.04	1426.04	1712.42	1413.29	1754.47	1605.77	1486.2
AXL154_08248	4250.74	4291.36	4343.85	11161.4	17679	7443.38	6283.82	3327.66	8074.85	3153.13	3676.98	6602.97
AXL154_07588	0	0	0	0	0	0	0	0	0	0	0	0
AXL154_06835	670.841	625.416	719.052	740.848	630.667	817.505	557.513	776.388	684.15	723.474	733.069	793.599
AXL154_04508	2.08013	2.79204	7.38436	370.931	106.988	275.293	2.88867	8.924	8.43473	23.6558	66.9071	3.32979
AXL154_04734	2.08013	0	0	4.05389	0	4.18697	0	0.991556	0	0.98566	0.969668	0
AXL154_02734	55.1233	72.5929	67.3823	5.06736	6.75715	3.14023	51.9961	58.5018	78.7242	24.6415	7.75734	8.87943
AXL154_01362	248.575	240.115	194.763	268.57	208.345	249.125	270.572	356.96	232.424	280.913	317.081	231.975
AXL154_01034	1814.91	1919.06	1841.48	2712.05	2995.67	2000.32	2185.76	1844.29	1868.76	2161.55	2038.24	2333.07
AXL154_03148	33.282	26.9897	36.9218	28.3772	43.9215	27.2153	19.2578	52.5525	26.2414	29.5698	31.0294	46.617
AXL154_02010	402.504	511.873	479.983	301.001	118.25	239.704	372.638	539.406	275.535	494.801	379.14	206.447
AXL154_01449	3284.52	2620.79	2665.75	2458.68	2670.2	1694.67	3276.72	3582.49	2965.28	5485.2	5177.06	2212.09
AXL154_02535	30.1618	18.6136	30.4605	26.3503	28.1548	48.1501	35.6269	44.62	39.3621	22.6702	33.9384	52.1667
AXL154_10944	146.649	111.681	155.072	439.847	462.865	438.585	90.5117	176.497	103.091	112.365	125.087	75.4752
AXL154_09957	63.4439	46.5339	71.0745	54.7275	37.1643	43.9632	34.664	42.6369	63.7291	45.3403	23.272	28.8582
AXL154_05239	3655.82	3443.51	3355.27	2498.21	2831.25	1491.61	2894.45	3314.77	3543.52	4418.71	5640.56	2496.23
AXL154_08512	151.849	197.304	163.379	367.89	751.17	488.828	178.135	146.75	219.303	162.634	240.478	280.812
AXL154_08579	38.4823	45.6032	52.6136	44.5928	37.1643	62.8045	28.8867	47.5947	38.4249	36.4694	31.0294	43.2872
AXL154_07901	5.20032	5.58407	0.923045	17.229	21.3976	16.7479	1.92578	0.991556	1.87438	7.88528	0.969668	4.43972
AXL154_03815	99.8461	69.8009	83.0741	1831.34	512.417	585.129	59.6992	87.2569	81.5357	594.353	672.949	359.617
AXL154_03055	1626.66	1365.31	1294.11	1013.47	1141.96	1242.48	1762.09	1537.9	1527.62	1913.17	1478.74	1547.24
AXL154_03511	1007.82	1113.09	1155.65	1229.34	1182.5	1342.97	1127.54	1209.7	1102.14	1176.88	941.547	1461.78
AXL154_01524	573.075	462.547	573.211	2947.18	4389.89	3569.39	1098.66	785.312	1152.75	1250.8	822.278	766.961
AXL154_05246	0	0.930679	0.923045	3.04042	1.12619	3.14023	0	1.98311	0	0	1.93934	1.10993
AXL154_04836	0	0	0	3.04042	0	1.04674	0	0	0	0	0	0
AXL154_08437	5819.15	4788.34	4989.98	5207.22	6626.51	6374.66	6698.83	6638.47	6667.19	6002.67	6320.29	7745.09
AXL154_09276	5268.96	3964.69	4215.55	4771.43	5099.39	2855.51	7458.55	5244.34	8108.59	5374.8	5273.05	4515.19
AXL154_08958	204.892	240.115	243.684	226.004	224.112	427.071	217.613	247.889	271.786	301.612	297.688	108.773
AXL154_01741	819.57	740.82	723.667	670.919	885.186	656.307	929.189	613.773	937.192	959.047	968.698	3176.62
AXL154_00085	0	0	1.84609	0	0	0	0	0	0	0	0	0
AXL154_08445	48.883	53.0487	78.4588	2.02694	5.63096	11.5142	89.5488	138.818	34.6761	84.7667	80.4824	92.1241
AXL154_08745	1.04006	1.86136	3.69218	0	1.12619	0	0.96289	0	1.87438	4.9283	1.93934	0
AXL154_02702	39.5224	75.385	47.0753	13.1751	19.1453	11.5142	45.2558	53.544	37.4877	42.3834	31.0294	23.3085
AXL154_07031	763.406	701.732	779.05	799.63	716.258	645.84	525.738	880.502	629.793	629.837	620.587	459.511
AXL154_08106	9.36057	8.37611	3.69218	29.3907	4.50477	21.9816	10.5918	6.94089	6.56035	41.3977	26.181	24.4184
AXL154_01644	1969.88	2158.24	1854.4	1459.4	2310.94	929.507	2438.04	1831.4	3273.61	1879.65	1630.01	2214.31
AXL154_01530	30.1618	97.7212	100.612	15.2021	22.5238	16.7479	90.5117	300.441	59.9803	97.5803	70.7857	61.0461
AXL154_10993	4086.41	3813.92	4025.4	2960.35	3385.33	2881.68	4597.8	4417.38	4346.7	4204.82	3869.94	3446.33
AXL154_01519	945.417	730.583	659.977	868.546	1194.89	899.151	1158.36	1200.77	1066.52	1056.63	1203.36	433.982
AXL154_06491	251.695	259.659	259.376	210.802	173.433	180.04	194.504	431.327	154.637	152.777	192.964	194.238
AXL154_01497	146.649	112.612	122.765	342.554	311.955	162.245	220.502	146.75	398.307	369.622	441.199	256.394
AXL154_07630	152.889	214.987	186.455	111.482	74.3286	120.375	163.691	182.446	128.395	131.093	156.117	140.961
AXL154_10994	753.006	832.957	900.892	449.982	525.931	483.595	864.675	1043.12	920.323	785.571	703.009	976.738
AXL154_09720	197.612	165.661	163.379	399.308	373.896	318.209	235.908	176.497	249.293	386.379	357.807	269.713
AXL154_09293	1216.87	1288.99	1430.72	1394.54	1259.08	1060.35	1352.86	1328.68	1355.18	1041.84	1109.3	1225.36
AXL154_07740	8.3205	10.2375	18.4609	1.01347	3.37857	0	6.74023	7.93245	6.56035	8.87094	18.4237	11.0993
AXL154_09733	872.613	825.512	774.435	1055.02	1158.85	819.599	850.232	903.307	879.086	881.18	928.942	1042.22
AXL154_08084	438.907	543.516	487.368	544.235	468.496	538.025	474.705	762.506	379.563	453.403	499.379	522.777
AXL154_09441	2.08013	0	0	2.02694	3.37857	7.32719	0	3.96622	0.937192	1.97132	0	9.98936
AXL154_07320	1716.1	1839.02	1773.17	2596.52	2777.19	2771.77	1854.53	2102.1	1886.57	1346.41	1517.53	2611.66
AXL154_00378	1775.39	1362.51	1595.02	3378.92	3122.93	2585.45	1144.88	1228.54	1462.96	775.714	789.31	633.77
AXL154_11120	1147.19	1369.03	1289.49	1636.76	3627.46	1854.83	1623.43	2096.15	1102.14	1545.51	1600.92	1257.55
AXL154_07640	272.497	281.996	241.838	1035.77	791.713	633.279	240.723	300.441	214.617	277.956	327.748	341.858
AXL154_02488	0	0.930679	0	0	2.25238	0	0	0	1.87438	0	0	0
AXL154_09566	574.115	533.279	638.747	61.8218	130.638	79.5524	455.447	500.736	745.068	304.569	351.02	76.5851
AXL154_00794	615.717	598.426	628.594	709.431	692.608	521.277	525.738	599.891	564.19	509.586	572.104	659.298
AXL154_10248	1248.08	1172.65	1231.34	1497.91	1426.88	1027.9	1189.17	1256.3	1240.84	1038.89	1049.18	1328.59
AXL154_08908	735.325	804.106	995.043	578.693	658.822	577.801	657.654	1227.55	672.904	1174.91	910.518	2546.18
AXL154_00301	1306.32	1447.21	1303.34	829.02	946.001	547.446	1687.95	1471.47	1533.25	1233.06	1048.21	1462.89
AXL154_05711	2583.52	1840.88	2140.54	800.643	1979.84	1082.33	2681.65	2757.52	2776.9	4179.2	4219.02	3173.29
AXL154_02211	85.2852	93.0679	74.7667	1102.66	1034.97	981.844	87.623	53.544	65.6035	102.509	122.178	78.805
AXL154_00072	505.471	460.686	552.904	489.507	477.505	343.331	481.445	695.081	499.523	821.055	709.797	570.504
AXL154_06985	133.128	189.858	132.919	27.3637	23.65	10.4674	73.1796	34.7045	386.123	27.5985	24.2417	13.3191
AXL154_04981	676.041	682.187	597.21	873.613	1166.73	1981.48	653.802	439.259	822.855	725.446	812.582	788.05
AXL154_05867	1594.42	1252.69	1213.8	887.802	1156.6	697.13	1162.21	1332.65	1196.79	1614.51	1775.46	1586.09
AXL154_02279	8612.76	8485	8548.32	16597.6	17462.7	17565.4	7493.21	7028.15	8393.49	8592.98	10608.2	7534.2
AXL154_05518	1284.48	1424.87	718.129	891.856	684.724	1092.8	934.003	595.925	1816.28	547.041	965.789	584.933
AXL154_09852	5.20032	9.30679	8.30741	11.1482	12.3881	2.09348	4.81445	12.8902	9.37192	12.8136	12.6057	3.32979
AXL154_06295	1066.06	938.124	899.046	1122.93	1067.63	960.909	1004.29	1171.03	1063.71	1001.43	968.698	750.312
AXL154_05197	94.6457	93.9985	103.381	1073.27	631.793	1368.09	73.1796	116.012	88.0961	41.3977	48.4834	21.0887
AXL154_10395	0	1.86136	0	10.1347	10.1357	9.42068	0.96289	0	0	0	0.969668	2.21986
AXL154_05487	321.38	327.599	305.528	4773.45	5237.92	5908.86	339.9	360.926	403.93	380.465	964.819	472.83
AXL154_03356	544.993	524.903	556.596	590.854	598.008	707.597	508.406	413.479	721.638	411.02	499.379	689.266
AXL154_11234	1233.51	1228.5	1126.12	562.477	592.377	605.017	1196.87	813.076	1486.39	477.059	498.409	315.22
AXL154_04561	3315.72	3718.06	3904.48	6519.67	6509.39	5295.47	4308.93	2127.88	7213.57	3307.87	3573.23	12171.5
AXL154_09932	774.847	655.198	923.045	195.6	1619.46	2342.61	792.459	638.562	725.387	2455.28	1859.82	449.521
AXL154_06071	35.3621	48.3953	41.537	396.268	950.506	197.834	48.1445	43.6285	83.4101	24.6415	36.8474	23.3085
AXL154_07713	2.08013	3.72271	1.84609	4.05389	3.37857	6.28045	0	0.991556	0	5.91396	3.87867	7.7695
AXL154_02281	369.222	368.549	337.835	278.705	305.198	328.677	392.859	422.403	332.703	439.604	324.839	719.234
AXL154_03857	0	0	0	0	0	0	0	0	0	0	0	0
AXL154_09902	2391.11	2002.82	1909.78	3054.61	3369.56	3152.79	1879.56	3021.27	2033.71	2936.28	3303.66	4287.66
AXL154_04851	946.457	1219.19	1139.04	729.7	811.984	1014.29	1079.4	951.894	1066.52	949.19	799.976	1417.38
AXL154_01004	64.4839	40.0192	47.0753	69.9296	39.4167	63.8512	31.7754	46.6031	34.6761	40.412	35.8777	68.8156
AXL154_09692	136.248	144.255	152.302	30.4042	49.5524	76.4121	122.287	96.1809	96.5308	116.308	91.1488	164.27
AXL154_07184	3674.54	3470.5	3781.72	3009	3147.71	2669.19	2862.67	3361.37	2969.96	4712.44	4392.59	9835.08
AXL154_02155	564.754	708.246	744.897	327.352	362.634	373.687	556.55	672.275	604.489	431.719	471.259	445.082
AXL154_01119	1249.12	1239.66	1132.58	1798.91	1726.45	1450.78	1045.7	977.674	894.081	1253.76	1380.81	1405.17
AXL154_08284	1027.58	840.403	942.429	820.912	707.248	755.748	946.521	849.763	956.873	826.969	774.765	761.411
AXL154_01397	281.857	258.729	254.76	118.576	118.25	142.357	268.646	335.146	232.424	157.706	147.389	155.39
AXL154_03067	270.416	270.827	291.682	321.271	254.519	244.938	241.685	196.328	297.09	222.759	313.203	289.692
AXL154_02821	223.614	242.907	235.377	223.977	250.014	306.695	158.877	211.201	155.574	161.648	164.844	213.106
AXL154_10705	262.096	228.947	270.452	179.385	177.938	182.133	373.601	308.374	447.978	234.587	191.025	168.709
AXL154_09046	16.641	34.4351	25.8453	25.3368	18.0191	7.32719	14.4434	9.91556	8.43473	10.8423	12.6057	21.0887
AXL154_05592	384.823	377.855	379.372	276.678	159.919	251.218	316.791	353.985	320.52	239.515	254.053	519.447
AXL154_10914	12.4808	11.1681	25.8453	14.1886	18.0191	19.8881	4.81445	8.924	11.2463	17.7419	17.454	14.4291
AXL154_05141	18.7211	16.7522	53.5366	970.906	27.0286	262.732	17.332	13.8818	7.49754	4.9283	6.78767	1.10993
AXL154_03371	192.412	174.037	242.761	822.939	1019.2	2165.71	168.506	284.577	194.936	141.935	32.9687	56.6064
AXL154_10876	1860.67	1819.48	2315	170.263	251.141	232.377	2290.72	2789.25	2147.11	502.686	236.599	197.567
AXL154_01669	919.416	923.233	839.971	1014.49	943.748	690.85	759.72	1024.28	895.019	920.606	1083.12	763.631
AXL154_09755	858.052	656.128	683.053	666.865	711.753	661.541	952.298	933.054	969.057	1051.7	951.244	1162.1
AXL154_04246	1362.48	1168	1292.26	1566.83	1461.8	1359.72	1043.77	1164.09	1267.08	764.872	767.977	819.128
AXL154_10241	490.91	295.956	296.298	540.181	441.467	461.613	540.181	270.695	678.527	377.508	342.293	802.479
AXL154_09649	298.498	296.886	338.758	54.7275	58.562	63.8512	215.687	257.805	249.293	157.706	170.662	127.642
AXL154_02600	1618.34	1515.14	1420.57	1583.04	1491.08	1284.35	1608.99	1334.63	1491.07	1337.54	1317.78	1654.9
AXL154_00472	692.682	555.615	644.286	773.279	443.719	569.428	638.396	661.368	639.165	780.642	758.28	1617.17
AXL154_08686	295.378	234.531	243.684	243.233	197.083	200.974	215.687	234.999	259.602	260.214	195.873	254.174
AXL154_03559	0	0	0	0	4.50477	4.18697	0	0	0.937192	0.98566	0.969668	6.65957
AXL154_03821	516.911	925.094	533.52	341.54	445.972	404.042	753.943	524.533	770.372	359.766	412.109	510.567
AXL154_03304	1021.34	1336.45	1271.96	690.175	830.003	1199.57	882.007	1347.52	1363.61	1113.8	913.427	337.418
AXL154_02876	0	0	0	0	0	0	0	0	0.937192	0	0	0
AXL154_10548	5.20032	0	0	5.06736	11.2619	4.18697	2.88867	0	0	1.97132	0.969668	1.10993
AXL154_06155	182.011	208.472	186.455	71.9565	63.0667	99.4405	134.805	198.311	111.526	114.337	156.117	73.2553
AXL154_04647	151.849	106.097	134.765	44.5928	78.8334	59.6643	198.355	151.708	217.429	116.308	136.723	97.6738
AXL154_07236	0	11.1681	7.38436	29.3907	11.2619	4.18697	2.88867	3.96622	2.81158	29.5698	81.4521	39.9574
AXL154_01602	611.557	427.181	458.753	473.292	355.876	415.556	799.199	577.086	918.448	638.707	553.68	606.021
AXL154_07106	119.607	135.879	184.609	90.199	82.212	138.17	163.691	204.261	223.052	176.433	105.694	230.865
AXL154_11445	242.335	345.282	304.605	709.431	701.617	333.911	286.941	591.959	240.858	885.122	528.469	932.34
AXL154_00479	5225.28	4877.69	4962.29	8691.54	7517.33	5267.2	5879.41	4675.19	6286.69	3983.05	4540.95	3476.3
AXL154_08668	24.9615	26.9897	37.8449	59.7949	96.8525	79.5524	71.2539	18.8396	98.4052	24.6415	12.6057	23.3085
AXL154_11216	31082.3	24848.2	22539.8	34960.7	40208.4	20726.5	27882.4	19045.8	27042.7	59136.6	59565.7	179125
AXL154_08775	39.5224	53.9794	62.7671	1.01347	7.88334	4.18697	67.4023	59.4934	33.7389	11.8279	7.75734	7.7695
AXL154_11363	9.36057	17.6829	12.9226	0	2.25238	0	18.2949	19.8311	17.8067	13.7992	14.545	14.4291
AXL154_09320	43.6827	42.8112	39.6909	178.371	163.298	81.6459	27.9238	69.4089	46.8596	126.164	99.8758	32.1879
AXL154_10413	228.814	263.382	315.681	380.052	376.148	760.981	149.248	388.69	173.381	223.745	254.053	134.301
AXL154_04785	2.08013	1.86136	3.69218	5.06736	31.5334	10.4674	0.96289	0	3.74877	0	0.969668	1.10993
AXL154_11244	744.685	1074.93	1326.42	1330.69	924.603	719.112	1514.63	2591.93	908.139	1035.93	1974.24	927.901
AXL154_02837	1049.42	1040.5	928.583	887.802	1065.38	993.358	1160.28	1071.87	1140.56	948.205	824.218	2171.02
AXL154_01172	494.03	576.09	508.598	4.05389	7.88334	6.28045	652.84	385.715	458.287	574.64	467.38	1079.96
AXL154_10897	18.7211	23.267	18.4609	41.5524	50.6786	73.2719	31.7754	23.7973	27.1786	18.7275	22.3024	18.8688
AXL154_09790	0	0	0.923045	1.01347	0	0	2.88867	0	0	0.98566	1.93934	6.65957
AXL154_04193	6.24038	9.30679	11.0765	8.10778	6.75715	20.9348	20.2207	13.8818	4.68596	17.7419	17.454	5.54965
AXL154_00280	102.966	120.988	146.764	304.042	295.062	272.153	85.6972	123.944	117.149	66.0392	56.2407	53.2766
AXL154_05790	3131.63	3850.22	3539.88	1937.76	1485.45	1823.42	2860.75	3264.2	2213.65	3885.47	3754.55	4578.46
AXL154_08367	76.9647	65.1475	62.7671	79.0508	105.862	73.2719	63.5507	37.6791	107.777	23.6558	52.3621	165.379
AXL154_10347	0	0	0	0	0	0	0	0	0	0	0	0
AXL154_10983	112.327	118.196	124.611	101.347	108.114	102.581	125.176	102.13	96.5308	84.7667	74.6644	109.883
AXL154_01047	1311.52	1086.1	1121.5	1756.35	1589.06	1219.45	1270.05	2152.67	1133.07	1580.01	1850.13	1899.09
AXL154_11530	406.665	831.096	683.976	715.511	574.358	1609.89	547.884	969.742	573.562	272.042	231.751	49.9468
AXL154_05066	1047.34	1026.54	927.66	1252.65	992.175	1057.21	1080.36	1026.26	1099.33	1257.7	1146.15	1449.57
AXL154_04080	976.619	859.947	731.052	181.412	176.812	138.17	1202.65	687.148	650.411	1935.84	2587.07	1933.5
AXL154_01612	92.5656	123.78	128.303	122.63	82.212	75.3654	132.879	120.97	143.39	68.9962	97.9364	82.1348
AXL154_06584	1908.52	1787.83	1532.26	1493.86	2294.05	4189.06	1892.08	979.657	1729.12	561.826	1427.35	739.213
AXL154_09430	681.241	870.184	794.742	285.799	226.364	321.35	702.91	929.088	589.494	501.701	465.441	368.496
AXL154_02401	194.492	222.432	172.609	357.756	210.598	184.227	181.023	243.923	146.202	414.963	432.472	347.408
AXL154_06962	0	0	0	1.01347	1.12619	0	0	0	0	0	0	0
AXL154_05453	5183.67	4179.68	3863.87	6165.96	11885.8	6238.58	9734.82	5246.32	10009.2	7923.72	7416.02	8005.92
AXL154_06314	361.942	204.749	278.76	622.272	1180.25	787.15	2144.36	633.604	1765.67	699.818	546.893	406.234
AXL154_09707	117.527	117.265	124.611	322.284	466.243	959.862	164.654	111.054	195.873	449.461	349.08	594.922
AXL154_03106	6.24038	5.58407	11.0765	27.3637	22.5238	9.42068	8.66601	10.9071	9.37192	69.9818	65.9374	71.0355
AXL154_09829	0	0	0	5.06736	2.25238	6.28045	0	0	0	0	2.909	2.21986
AXL154_08154	278.737	310.847	252.914	64.8622	42.7953	84.7861	159.84	351.011	172.443	210.931	167.753	105.443
AXL154_06528	4582.52	3646.4	3186.35	3012.04	3414.61	3171.63	5636.76	4459.03	5521.94	6177.13	5267.24	3500.72
AXL154_07120	582.435	738.028	728.283	222.964	173.433	115.142	709.65	1281.09	505.147	147.849	77.5734	21.0887
AXL154_08677	149.769	134.018	122.765	144.927	99.1048	180.04	103.029	158.649	102.154	89.695	102.785	91.0142
AXL154_04568	286.017	355.519	365.526	321.271	414.438	577.801	291.756	221.117	654.16	197.132	253.083	198.677
AXL154_01655	1.04006	0.930679	1.84609	2.02694	0	0	0.96289	4.95778	0	0.98566	0.969668	0
AXL154_05986	1848.19	1665.91	1675.33	2366.46	2265.9	2314.35	1614.77	1223.58	1869.7	1665.76	1671.71	2264.26
AXL154_02714	165.37	69.8009	66.4593	64.8622	77.7072	120.375	100.141	51.5609	123.709	132.078	108.603	102.113
AXL154_01712	96.7259	103.305	102.458	406.402	280.422	210.395	66.4394	39.6622	82.4729	134.05	179.389	83.2447
AXL154_01935	1689.06	1398.81	1526.72	2094.85	2303.06	1759.57	1806.38	1846.28	1844.39	2231.53	2046.97	2013.41
AXL154_08377	55.1233	112.612	95.9967	1.01347	19.1453	3.14023	228.205	332.171	67.4778	79.8384	59.1497	66.5957
AXL154_02346	328.66	327.599	329.527	306.069	273.665	320.303	226.279	291.517	254.916	308.511	299.627	314.11
AXL154_00335	237.134	176.829	237.223	14.1886	20.2714	18.8414	166.58	214.176	111.526	48.2973	51.3924	99.8936
AXL154_09789	0	0	0	0	0	1.04674	0	0	0	0.98566	2.909	4.43972
AXL154_07751	9.36057	9.30679	10.1535	68.9161	51.8048	34.5425	7.70312	0.991556	4.68596	11.8279	6.78767	35.5177
AXL154_06879	305.779	231.739	257.53	611.124	387.41	501.389	256.129	213.185	302.713	252.329	266.659	276.372
AXL154_09005	162.25	132.156	163.379	154.048	128.386	148.637	121.324	96.1809	185.564	95.609	110.542	84.3546
AXL154_05383	367.142	512.804	467.984	258.435	197.083	222.956	460.261	447.192	377.688	514.514	529.439	398.465
AXL154_04674	10.4006	5.58407	6.46132	16.2156	7.88334	11.5142	9.6289	7.93245	7.49754	8.87094	3.87867	9.98936
AXL154_03850	10.4006	13.0295	30.4605	479.372	427.953	21.9816	16.3691	19.8311	29.053	12.8136	30.0597	16.6489
AXL154_00024	7.28044	3.72271	6.46132	16.2156	13.5143	15.7011	2.88867	0	2.81158	14.7849	7.75734	4.43972
AXL154_00482	925.656	927.887	1023.66	1366.16	1317.64	1106.41	1056.29	808.118	1082.46	858.51	804.824	1057.76
AXL154_07600	339.061	326.668	333.219	306.069	253.393	265.872	381.304	392.656	364.568	330.196	356.838	285.252
AXL154_05744	945.417	850.64	910.123	670.919	590.124	747.374	1178.58	934.046	1036.53	1027.06	929.911	639.319
AXL154_10960	1932.44	1691.04	1595.02	2092.82	1869.48	1548.13	1856.45	1431.81	1759.11	1366.12	1439.96	1419.6
AXL154_09007	693.722	769.671	701.514	961.785	1027.09	983.937	726.019	717.886	758.189	672.22	704.948	693.706
AXL154_04142	7.28044	3.72271	5.53827	474.305	949.379	289.947	0	3.96622	2.81158	17.7419	25.2114	8.87943
AXL154_04306	2006.28	2312.74	2225.46	1772.56	2372.89	2341.56	2160.73	2515.58	2119.93	2170.42	2163.33	1924.62
AXL154_03478	7.28044	8.37611	10.1535	17.229	29.281	7.32719	9.6289	34.7045	0.937192	16.7562	13.5753	49.9468
AXL154_00789	1918.92	1574.71	1537.79	5172.76	4802.08	3211.4	1681.21	1495.27	1701.94	2770.69	2713.13	1802.52
AXL154_10890	232.974	240.115	208.608	681.053	983.165	752.607	228.205	245.906	222.115	259.229	346.171	286.362
AXL154_02527	612.597	632.861	660.9	961.785	728.646	688.756	374.564	575.102	393.621	693.904	1193.66	1064.42
AXL154_00585	2269.42	1834.37	2253.15	2369.5	3447.27	3230.25	4458.18	4120.91	4786.24	4202.85	4227.75	3298.71
AXL154_00838	1042.14	872.046	893.508	1102.66	823.246	955.675	981.185	696.072	1074.96	802.327	831.005	1324.15
AXL154_06466	1766.03	1384.85	1379.03	1647.91	1488.83	1497.89	1238.28	1866.11	1669.14	1898.38	1873.4	2719.33
AXL154_06486	1553.85	1163.35	1217.5	1938.77	1941.55	1796.21	1367.3	1632.1	1694.44	2246.32	2015.94	2223.19
AXL154_04293	1114.95	1164.28	1046.73	1125.97	940.37	1067.68	991.777	904.299	1032.79	992.559	925.063	2024.51
AXL154_02222	99.8461	142.394	90.4584	394.241	608.143	285.76	126.139	32.7213	120.898	159.677	121.208	211.996
AXL154_01367	277.697	241.976	299.067	1862.76	1394.22	1378.56	210.873	295.484	279.283	175.447	174.54	225.316
AXL154_10163	47.8429	55.8407	65.5362	236.139	200.462	292.041	53.9218	71.392	10.3091	46.326	32.9687	58.8262
AXL154_05445	9.36057	18.6136	15.6918	104.388	115.998	80.5991	13.4805	12.8902	18.7438	12.8136	15.5147	8.87943
AXL154_04102	95.6858	92.1372	98.7658	81.0778	96.8525	120.375	75.1054	54.5356	53.42	62.0966	75.6341	149.84
AXL154_03413	1911.64	1965.59	1900.55	1994.51	2114.99	2359.36	1581.07	1460.56	1998.09	2371.5	2325.26	1762.57
AXL154_00363	223.614	245.699	215.07	109.455	94.6001	136.076	181.023	167.573	134.956	157.706	188.116	316.33
AXL154_09387	104.006	104.236	112.612	41.5524	54.0572	51.2903	111.695	97.1725	80.5985	90.6807	93.0881	73.2553
AXL154_05460	1016.14	807.829	923.045	1343.86	1834.57	3621.73	698.095	1026.26	1015.92	987.631	906.639	409.564
AXL154_04057	780.047	623.555	933.199	1117.86	502.281	1088.61	473.742	760.523	547.32	165.591	144.48	120.982
AXL154_00499	482.589	506.289	437.523	448.968	393.041	573.614	361.084	405.546	296.153	410.034	472.228	479.489
AXL154_08303	145.609	134.948	164.302	52.7006	29.281	61.7578	132.879	129.894	106.84	105.466	134.784	82.1348
AXL154_00531	200.732	253.145	193.839	133.778	184.695	147.591	183.912	327.213	202.434	289.784	345.202	218.656
AXL154_08557	246.495	228.016	179.071	907.058	1179.12	1598.37	229.168	137.826	238.047	430.733	445.078	320.77
AXL154_07722	394.184	506.289	428.293	3522.83	1585.68	1730.26	336.049	133.86	418.925	344.981	520.712	81.0248
AXL154_08483	16.641	13.0295	17.5379	27.3637	15.7667	21.9816	16.3691	14.8733	9.37192	43.369	24.2417	24.4184
AXL154_05687	909.015	1150.32	976.582	898.95	834.508	737.953	1089.99	1150.2	1054.34	871.323	970.637	1072.19
AXL154_11298	97.7659	115.404	122.765	88.1721	47.3	59.6643	68.3652	175.505	103.091	69.9818	106.663	9.98936
AXL154_10273	5086.95	4897.23	4899.52	6912.89	5322.38	6090.99	4818.3	4053.48	5583.79	4972.65	4980.21	6574.11
AXL154_06450	278.737	400.192	433.831	123.644	106.988	121.422	346.64	730.777	214.617	278.942	247.265	707.025
AXL154_07399	0	0	0	31.4176	79.9596	8.37393	0.96289	0	0	0	0.969668	0
AXL154_03060	720.764	657.99	713.514	521.938	533.815	453.239	931.115	680.207	826.604	625.894	511.015	543.865
AXL154_08634	668.761	948.361	716.283	680.04	680.22	414.51	631.656	352.994	568.876	624.908	722.402	2084.45
AXL154_06744	529.392	526.764	656.285	675.986	354.75	485.688	494.926	436.285	543.572	1574.1	1348.81	9321.18
AXL154_01132	1274.08	1581.22	1379.95	1863.78	1726.45	1735.5	1549.29	928.096	1210.85	1215.32	1204.33	3873.65
AXL154_06564	760.286	706.385	685.823	727.673	697.112	888.684	765.498	709.954	692.585	809.227	781.552	1163.21
AXL154_01438	0	1.86136	1.84609	5.06736	1.12619	1.04674	0	4.95778	0	0	0	0
AXL154_07269	758.206	877.63	983.966	696.255	761.305	819.599	657.654	822	639.165	977.774	733.069	1253.11
AXL154_04858	14.5609	18.6136	23.0761	13.1751	11.2619	13.6076	10.5918	16.8564	14.0579	9.8566	15.5147	21.0887
AXL154_05921	171.61	204.749	176.302	175.331	179.064	205.161	168.506	218.142	130.27	208.96	189.085	163.16
AXL154_03937	0	0	0	0	0	0	0	0	0	0	0	0
AXL154_11441	0	0	0	0	0	0	0	0	0	0	0	0
AXL154_07830	279.777	147.047	138.457	2808.33	2880.8	1217.36	332.197	126.919	415.176	341.038	647.738	1119.92
AXL154_00675	237.134	201.957	228.915	204.721	306.324	273.2	250.351	333.163	403.93	314.425	330.657	258.613
AXL154_09536	602.197	459.755	557.519	688.148	1298.5	904.385	1060.14	898.35	950.313	1362.18	813.551	667.067
AXL154_01253	1087.91	1103.78	1096.58	1047.93	1055.24	1226.78	1094.81	1327.69	1104.01	1135.48	932.82	769.181
AXL154_06043	406.665	371.341	419.986	1335.76	1246.69	1105.36	226.279	452.149	283.032	382.436	435.381	278.592
AXL154_05932	494.03	483.953	445.831	367.89	387.41	444.865	394.785	494.786	490.152	567.74	395.624	658.188
AXL154_03073	257.936	202.888	307.374	53.714	33.7857	37.6827	288.867	396.622	266.163	170.519	150.299	67.7057
AXL154_00831	590.756	617.04	545.52	528.019	607.017	589.316	715.427	461.073	776.932	540.142	450.896	1421.82
AXL154_03696	215.293	255.937	242.761	167.223	153.162	193.647	181.023	120.97	137.767	190.232	209.448	144.291
AXL154_02043	65.524	83.7611	71.9975	69.9296	52.931	93.16	50.0703	42.6369	88.0961	54.2113	74.6644	98.7837
AXL154_07815	6578.4	6507.3	7158.22	8362.16	8305.66	8328.92	6056.58	7195.72	7466.61	7324.44	7371.41	8964.9
AXL154_04077	1081.67	823.651	865.816	864.492	880.682	863.562	985.037	1215.65	1179.93	880.194	845.55	748.092
AXL154_03093	8.3205	3.72271	11.0765	40.5389	23.65	21.9816	17.332	15.8649	4.68596	20.6989	17.454	27.7482
AXL154_00033	8.3205	4.65339	10.1535	8.10778	7.88334	5.23371	11.5547	2.97467	1.87438	13.7992	3.87867	19.9787
AXL154_02045	2.08013	0	1.84609	0	1.12619	0	6.74023	1.98311	1.87438	15.7706	29.09	25.5284
AXL154_03199	0	7.44543	8.30741	4.05389	3.37857	3.14023	8.66601	11.8987	6.56035	3.94264	1.93934	4.43972
AXL154_06300	719.724	802.245	740.282	608.083	534.941	643.746	720.242	741.684	653.223	534.228	495.5	568.284
AXL154_00415	3480.05	2856.25	3017.43	3653.57	5055.47	2565.56	2993.63	2208.19	5041.16	1599.73	1728.92	2807.01
AXL154_04087	175.771	188.928	158.764	36.485	32.6596	49.1969	106.881	93.2063	209.931	35.4837	68.8464	63.266
AXL154_10774	26.0016	30.7124	29.5374	34.4581	11.2619	20.9348	24.0723	54.5356	32.8017	31.5411	22.3024	9.98936
AXL154_00096	21.8413	14.8909	27.6914	1039.82	337.857	47.1034	18.2949	24.7889	13.1207	42.3834	50.4227	13.3191
AXL154_09570	4325.62	4460.74	4975.21	2832.65	3640.98	3365.27	4317.6	4169.49	4413.24	6717.27	6373.63	7836.1
AXL154_05084	1429.05	1190.34	1307.03	754.023	798.47	762.028	1254.65	1640.03	1268.02	1600.71	1534.01	1001.16
AXL154_03441	156.009	154.493	161.533	94.2529	101.357	99.4405	155.025	368.859	127.458	138.978	142.541	74.3653
AXL154_03532	2.08013	18.6136	9.23045	16.2156	16.8929	11.5142	12.5176	13.8818	9.37192	26.6128	30.0597	21.0887
AXL154_07260	401.464	472.785	512.29	519.911	468.496	511.857	528.627	552.297	513.581	480.016	511.985	512.787
AXL154_10824	10.4006	2.79204	10.1535	8.10778	5.63096	8.37393	6.74023	9.91556	16.8695	13.7992	9.69668	33.2979
AXL154_09110	58.2435	57.7021	57.2288	1115.83	1066.5	504.53	51.9961	43.6285	43.1108	150.806	148.359	138.741
AXL154_00724	282.897	284.788	272.298	449.982	480.884	451.146	261.906	255.821	197.748	184.318	211.388	296.351
AXL154_09418	388.984	823.651	426.447	160.129	228.617	162.245	405.377	223.1	689.774	422.848	239.508	173.149
AXL154_04938	5.20032	1.86136	0	5.06736	16.8929	4.18697	0	0	2.81158	0	1.93934	0
AXL154_02133	324.5	260.59	302.759	812.805	715.132	740.046	239.76	243.923	244.607	201.075	203.63	219.766
AXL154_08241	1388.48	1256.42	1338.42	2485.03	2911.2	2212.81	1044.74	939.003	1557.61	661.378	485.804	1498.4
AXL154_06214	58.2435	67.9395	75.6897	1403.66	5884.35	566.287	40.4414	89.24	38.4249	46.326	62.0587	62.156
AXL154_03549	2.08013	0	0	1.01347	3.37857	1.04674	0	0	0	0	0.969668	0
AXL154_08256	116.487	194.512	149.533	97.2933	39.4167	37.6827	95.3261	102.13	95.5936	94.6233	94.0578	27.7482
AXL154_11419	850.772	805.968	799.357	835.101	836.76	943.114	778.978	995.522	714.141	1095.07	999.727	882.394
AXL154_10930	5902.36	6269.98	6661.62	9556.03	9382.3	12325.4	6382.04	4395.57	5836.83	4486.72	5051.97	10837.3
AXL154_05511	833.091	596.565	724.59	1768.51	1682.53	1415.19	537.293	548.33	722.575	384.407	396.594	360.727
AXL154_01331	34.3221	27.9204	36.9218	7.09431	18.0191	21.9816	30.8125	45.6116	30.9273	30.5555	33.9384	14.4291
AXL154_09995	3.12019	2.79204	3.69218	480.386	167.803	297.275	3.85156	1.98311	4.68596	4.9283	52.3621	48.8369
AXL154_01900	875.733	909.273	837.202	785.441	676.841	827.973	712.539	695.081	850.971	943.276	992.94	629.33
AXL154_04180	2070.77	1781.32	1720.56	2160.72	3183.74	3089.98	2072.14	2259.76	2741.29	2196.05	2731.55	1841.37
AXL154_07933	498.19	593.773	549.212	995.23	1159.98	611.297	757.795	460.082	659.783	573.654	861.065	1304.17
AXL154_06066	834.131	631.931	795.665	0	0	0	434.263	1196.81	463.91	215.859	27.1507	13.3191
AXL154_05448	1253.28	1152.18	1080.89	1423.93	1200.52	1368.09	1215.17	879.51	1274.58	1338.53	1635.83	2591.68
AXL154_00812	1120.15	1127.05	998.735	790.508	765.81	932.647	970.593	904.299	1124.63	1013.26	1249.9	1225.36
AXL154_05078	634.439	827.373	672.9	933.408	1009.07	915.899	675.949	672.275	735.696	423.834	430.532	717.014
AXL154_00917	572.035	516.527	561.211	706.39	594.629	605.017	467.002	446.2	523.89	350.895	362.656	418.443
AXL154_03263	692.682	668.227	709.822	548.288	434.71	322.396	660.543	842.822	1535.12	1217.29	1062.76	1956.81
AXL154_01353	24.9615	66.0782	68.3053	7.09431	3.37857	6.28045	44.2929	58.5018	74.9754	43.369	21.3327	69.9255
AXL154_03945	36.4022	24.1976	20.307	152.021	92.3477	116.188	24.0723	14.8733	26.2414	17.7419	20.363	15.539
AXL154_03507	204.892	279.204	256.607	2.02694	0	1.04674	143.471	319.281	104.028	160.663	59.1497	18.8688
AXL154_10195	514.831	483.953	623.056	1.01347	11.2619	0	960.001	2007.9	748.817	2029.47	1546.62	240.855
AXL154_09300	1145.11	832.027	1018.12	483.426	445.972	463.707	1134.28	770.439	1169.62	801.341	803.855	497.248
AXL154_06854	18.7211	14.8909	5.53827	6.08083	0	4.18697	6.74023	7.93245	10.3091	2.95698	3.87867	2.21986
AXL154_02112	0	0	0	0	0	0	0	0	0	0	0	0
AXL154_04977	1029.66	906.481	724.59	1136.1	1647.62	1048.84	1287.38	789.278	1834.09	1304.03	1278.02	1459.56
AXL154_02644	278.737	236.392	266.76	444.914	326.596	422.884	236.871	263.754	258.665	237.544	230.781	265.273
AXL154_09675	1030.7	1009.79	983.966	2376.59	1480.94	1299.01	964.816	1529.97	872.526	2206.89	2685.98	2970.17
AXL154_11086	734.285	405.776	563.058	584.773	751.17	429.164	661.506	729.785	730.073	949.19	772.825	1134.35
AXL154_08854	63.4439	73.5236	95.0737	10.1347	2.25238	7.32719	89.5488	125.928	61.8547	16.7562	14.545	8.87943
AXL154_00590	7506.14	6130.38	6830.53	5132.22	5414.73	5926.65	5993.99	10233.8	11656.8	17035.2	12393.3	20554.8
AXL154_10360	4.16025	13.0295	14.7687	17.229	6.75715	7.32719	64.5136	161.624	21.5554	54.2113	7.75734	26.6383
AXL154_02720	1136.79	1108.44	1095.65	1100.63	953.884	992.311	1672.54	1346.53	1384.23	1304.03	1245.05	1280.86
AXL154_09177	43.6827	53.9794	56.3058	141.886	72.0763	76.4121	32.7383	54.5356	27.1786	28.5841	22.3024	14.4291
AXL154_03033	264.176	219.64	239.069	76.0104	73.2024	66.9915	204.133	255.821	224.926	229.659	194.903	116.543
AXL154_05872	2715.6	2666.39	2442.38	2499.22	2433.7	2553	2389.89	2892.37	2430.14	2757.88	2765.49	2875.83
AXL154_02050	0	4.65339	1.84609	2.02694	7.88334	2.09348	0.96289	2.97467	1.87438	0	1.93934	1.10993
AXL154_05261	1987.56	1804.59	1846.09	2359.36	2440.46	2167.8	2593.06	2087.23	2886.55	2367.55	2108.06	2273.13
AXL154_07807	2383.82	2227.11	2307.61	4349.82	5064.48	3098.36	2527.59	2099.12	2445.13	2370.51	2457.14	1531.7
AXL154_08244	1186.71	1075.86	1041.19	963.812	730.898	737.953	956.15	811.093	705.706	1072.4	1028.82	2196.55
AXL154_05012	1183.59	1194.99	1186.11	1314.47	1223.04	1595.23	1217.09	1153.18	1216.48	1028.04	913.427	1045.55
AXL154_02936	609.477	660.782	584.288	603.016	559.717	632.232	589.289	526.516	648.537	444.533	425.684	309.67
AXL154_05537	12.4808	36.2965	4.61523	2239.77	7078.11	2157.33	10.5918	14.8733	12.1835	7.88528	13.5753	3.32979
AXL154_04532	132.088	181.482	164.302	167.223	206.093	235.517	190.652	227.066	212.743	261.2	275.386	49.9468
AXL154_08860	749.886	751.988	881.508	475.318	367.138	734.813	1031.26	920.164	962.496	508.6	488.713	398.465
AXL154_04286	757.166	547.239	607.364	84.1182	111.493	78.5056	385.156	390.673	832.227	155.734	115.39	31.078
AXL154_06648	680.201	818.997	801.203	768.212	877.303	657.354	850.232	746.642	729.136	669.263	715.615	591.592
AXL154_10543	0	0	0	0	0	0	0	0	0	0	0	0
AXL154_03716	44.7227	30.7124	132.919	4.05389	11.2619	1.04674	74.1425	28.7551	28.1158	45.3403	61.0891	5.54965
AXL154_09243	1.04006	0	0.923045	2.02694	4.50477	3.14023	0.96289	1.98311	0	3.94264	1.93934	4.43972
AXL154_07503	125.848	114.473	118.15	124.657	88.9691	101.534	85.6972	105.105	92.782	102.509	101.815	93.234
AXL154_06234	406.665	366.687	406.14	971.92	1032.72	1005.92	278.275	417.445	339.264	341.038	407.26	277.482
AXL154_04488	23.9215	28.851	51.6905	16.2156	7.88334	7.32719	25.0351	18.8396	26.2414	39.4264	21.3327	53.2766
AXL154_02497	121.687	137.74	139.38	42.5658	37.1643	83.7393	138.656	105.105	104.028	94.6233	91.1488	167.599
AXL154_04398	693.722	579.813	601.825	976.987	717.384	705.504	606.621	506.685	632.605	803.313	1050.15	727.004
AXL154_00791	96.7259	123.78	94.1506	684.094	1256.83	272.153	138.656	153.691	117.149	91.6664	71.7554	120.982
AXL154_00452	1844.03	1132.64	1324.57	614.164	570.979	474.174	2606.54	1284.06	2321.43	1818.54	1640.68	1196.5
AXL154_03727	322.42	375.994	325.835	2.02694	6.75715	1.04674	372.638	152.7	181.815	184.318	172.601	62.156
AXL154_01265	249.615	245.699	221.531	266.543	371.643	260.639	359.158	310.357	302.713	313.44	316.112	284.142
AXL154_06631	375.463	483.022	436.6	417.551	621.658	446.959	377.453	393.648	396.432	292.741	423.745	547.195
AXL154_06199	40.5625	37.2271	26.7683	33.4446	34.9119	49.1969	44.2929	22.8058	20.6182	37.4551	38.7867	41.0674
AXL154_03169	3.12019	2.79204	0	0	5.63096	1.04674	2.88867	1.98311	0	1.97132	2.909	14.4291
AXL154_00492	1783.71	1692.9	1533.18	2400.92	1938.18	2188.74	1313.38	1675.73	1548.24	1684.49	1741.52	2722.66
AXL154_06091	578.275	614.248	613.825	662.811	708.374	685.616	614.324	595.925	583.871	462.274	438.29	528.326
AXL154_01866	12.4808	29.7817	4.61523	11.1482	90.0953	15.7011	0.96289	2.97467	43.1108	19.7132	3.87867	6.65957
AXL154_08144	1146.15	1054.46	1169.5	989.149	774.82	665.728	804.976	2003.93	969.994	1436.11	1751.22	846.876
AXL154_07038	1455.05	1503.05	1541.49	1461.43	1345.8	1308.43	1499.22	1237.46	1621.34	1587.9	1603.83	1984.55
AXL154_01477	2897.62	2513.76	2102.7	3494.45	3351.55	2472.4	2672.02	1801.66	2029.02	2921.5	3409.35	3818.16
AXL154_05751	289.138	288.51	306.451	234.112	218.481	301.462	199.318	199.303	208.057	163.62	172.601	331.869
AXL154_01403	151.849	139.602	144.918	342.554	216.229	250.171	115.547	78.3329	121.835	109.408	142.541	129.862
AXL154_03364	7.28044	6.51475	12.9226	0	0	2.09348	7.70312	4.95778	14.0579	0.98566	0	1.10993
AXL154_03755	98.806	160.077	143.072	29.3907	29.281	25.1218	83.7714	67.4258	116.212	72.9388	74.6644	87.6844
AXL154_02692	405.625	401.122	421.832	375.998	269.16	429.164	318.717	435.293	314.897	416.934	362.656	307.45
AXL154_07482	354.662	457.894	455.984	222.964	211.724	225.049	358.195	390.673	391.746	352.866	260.841	457.291
AXL154_05663	5.20032	4.65339	2.76914	1.01347	1.12619	1.04674	4.81445	5.94934	1.87438	3.94264	7.75734	1.10993
AXL154_05137	11.4407	12.0988	20.307	3.04042	7.88334	30.3555	37.5527	28.7551	13.1207	38.4407	30.0597	35.5177
AXL154_00201	567.874	698.009	605.518	656.73	732.024	707.597	487.222	774.405	513.581	626.88	730.16	740.323
AXL154_00199	1696.34	1658.47	1928.24	1296.23	2816.6	2473.45	2988.81	2347.01	2703.8	4120.06	3271.66	1366.32
AXL154_08695	6.24038	2.79204	13.8457	6.08083	4.50477	2.09348	36.5898	10.9071	57.1687	26.6128	9.69668	14.4291
AXL154_00828	89.4454	72.5929	81.228	34.4581	57.4358	77.4589	59.6992	174.514	62.7919	68.9962	66.9071	89.9043
AXL154_08873	1.04006	8.37611	4.61523	3.04042	3.37857	6.28045	11.5547	1.98311	3.74877	2.95698	4.84834	3.32979
AXL154_05104	688.522	677.534	673.823	916.179	857.032	900.198	840.603	919.172	684.15	679.12	709.797	601.582
AXL154_06579	848.692	869.254	673.823	1968.16	1921.28	1349.25	881.044	570.145	1030.91	549.012	670.04	1049.99
AXL154_05423	889.254	837.611	834.433	1563.79	1309.76	1507.31	771.275	975.691	795.676	826.969	755.371	749.202
AXL154_04546	874.693	996.757	974.736	871.586	668.958	950.442	860.824	647.486	916.574	858.51	807.733	1421.82
AXL154_10145	46.8028	40.0192	47.0753	77.0239	59.6881	88.973	47.1816	40.6538	59.0431	45.3403	34.908	46.617
AXL154_02330	484.669	468.131	465.215	530.046	524.805	517.09	380.342	481.896	438.606	369.622	404.351	375.156
AXL154_02618	177.851	189.858	248.299	242.22	189.2	248.078	171.394	245.906	225.863	137.007	139.632	101.004
AXL154_11340	0	0.930679	0	0	0	0	0	0.991556	0	0	0	0
AXL154_03772	12.4808	12.0988	23.0761	26.3503	7.88334	15.7011	8.66601	3.96622	19.681	12.8136	8.72701	21.0887
AXL154_05043	638.599	590.05	618.44	639.501	557.465	542.212	674.023	540.398	572.624	536.199	479.016	502.798
AXL154_10577	2.08013	0	0	28.3772	10.1357	3.14023	0	0.991556	0	0	0	0
AXL154_05676	0	0	0	0	0	0	0	0	0	0	0	0
AXL154_03960	834.131	711.038	711.668	611.124	797.344	880.31	917.634	1715.39	819.106	881.18	1005.55	401.794
AXL154_03473	57.2035	53.9794	69.2284	126.684	127.26	66.9915	51.9961	34.7045	72.1638	110.394	96.9668	102.113
AXL154_00264	978.699	1006.06	939.66	482.413	665.579	757.841	1038.96	1385.2	1289.58	1167.02	981.304	1966.79
AXL154_08923	33.282	32.5737	55.3827	65.8757	83.3382	76.4121	44.2929	36.6876	32.8017	45.3403	58.1801	73.2553
AXL154_07839	7.28044	0	5.53827	2.02694	1.12619	5.23371	1.92578	5.94934	2.81158	0.98566	1.93934	1.10993
AXL154_02340	4610.6	4060.55	3238.97	1061.11	1521.48	960.909	4162.57	1955.35	2216.46	2405.01	4379.02	3038.99
AXL154_09822	254.815	356.45	375.679	368.904	435.836	292.041	260.943	461.073	219.303	346.952	397.564	389.585
AXL154_04819	290.178	467.201	265.837	48.6467	66.4453	17.7946	224.353	285.568	365.505	90.6807	85.3308	79.9149
AXL154_06760	2079.09	1956.29	1888.55	5353.16	4934.97	3996.46	2059.62	2703.97	2737.54	2363.61	3366.69	1578.32
AXL154_05217	447.227	416.013	442.139	462.143	391.915	505.576	374.564	512.634	331.766	383.422	330.657	325.209
AXL154_04149	21.8413	34.4351	47.0753	18.2425	99.1048	20.9348	51.0332	107.088	50.6084	60.1252	41.6957	21.0887
AXL154_11059	0	0	0.923045	2.02694	0	1.04674	0	0	0	0	0.969668	2.21986
AXL154_07660	32.242	52.118	22.1531	52.7006	46.1738	13.6076	22.1465	16.8564	29.9902	6.89962	13.5753	4.43972
AXL154_01951	153.929	217.779	282.452	4.05389	3.37857	4.18697	173.32	300.441	101.217	67.0249	39.7564	54.3865
AXL154_02059	1500.81	1841.81	1733.48	1907.35	2386.4	2180.36	1449.15	2030.71	1674.76	1943.72	2224.42	812.468
AXL154_02622	16.641	13.9602	21.23	62.8353	72.0763	42.9164	2.88867	9.91556	9.37192	5.91396	2.909	13.3191
AXL154_00755	82.165	82.8304	92.3045	183.438	109.241	220.863	71.2539	183.438	74.0382	107.437	116.36	175.369
AXL154_08134	3044.26	3080.55	3069.13	1408.73	2122.87	2133.26	2253.16	3096.63	3645.68	1981.18	2679.19	2075.57
AXL154_10294	80.0849	50.2566	70.1514	57.7679	60.8143	74.3187	84.7343	47.5947	107.777	83.7811	88.2398	42.1773
AXL154_06922	174.731	176.829	209.531	207.762	239.879	183.18	170.432	242.931	147.139	102.509	99.8758	118.762
AXL154_03458	33.282	37.2271	69.2284	439.847	43.9215	1748.06	34.664	8.924	6.56035	14.7849	635.132	22.1986
AXL154_11376	552.274	530.487	430.139	313.163	246.636	337.051	389.008	521.558	366.442	386.379	344.232	445.082
AXL154_03801	78.0047	86.5531	80.3049	17.229	13.5143	16.7479	75.1054	75.3582	53.42	49.283	41.6957	29.9681
AXL154_03430	933.977	870.184	1027.35	1076.31	895.322	807.038	999.48	894.383	984.989	549.012	546.893	699.255
AXL154_07512	13.5208	32.5737	28.6144	2.02694	3.37857	13.6076	14.4434	29.7467	19.681	8.87094	16.4844	3.32979
AXL154_05623	11.4407	7.44543	3.69218	0	0	0	4.81445	39.6622	3.74877	19.7132	8.72701	13.3191
AXL154_03542	255.856	267.105	302.759	487.48	478.631	472.081	231.094	308.374	345.824	404.12	397.564	335.199
AXL154_03461	0	0	0.923045	0	0	0	0	0	0	0.98566	0	0
AXL154_04050	411.865	460.686	401.525	232.085	204.967	301.462	300.422	434.301	354.259	261.2	303.506	220.876
AXL154_02882	151.849	135.879	174.456	151.007	120.502	207.255	179.098	106.096	185.564	124.193	123.148	96.5638
AXL154_04456	4341.22	5047.07	4821.99	7428.75	6272.89	5020.17	4314.71	5657.82	4684.09	4374.36	4188.96	3717.15
AXL154_02295	1630.82	1939.53	1939.32	1976.27	1906.64	2150.01	1897.86	1557.73	2175.22	1734.76	2205.02	1086.62
AXL154_01956	1459.21	1358.79	1403.03	885.775	882.934	1005.92	1833.34	1799.67	1936.24	1997.93	1537.89	1129.91
AXL154_07440	345.301	294.094	292.605	262.489	184.695	221.909	430.412	334.154	374.877	376.522	314.172	456.181
AXL154_02149	46.8028	35.3658	47.9983	113.509	172.307	104.674	36.5898	57.5102	41.2365	76.8815	35.8777	26.6383
AXL154_08831	1262.64	1162.42	1231.34	1520.21	1332.28	1406.82	952.298	1473.45	1152.75	1011.29	1081.18	1263.1
AXL154_00538	1386.4	1207.09	1269.19	1485.75	1610.45	1964.73	1399.08	1351.49	1348.62	1381.89	1280.93	975.628
AXL154_03528	0	0	0	0	0	1.04674	0	0	0	5.91396	2.909	0
AXL154_04441	860.132	917.649	819.664	974.96	848.022	984.984	697.132	810.101	782.556	813.169	979.364	1242.01
AXL154_02727	187.211	167.522	176.302	177.358	185.822	183.18	196.43	155.674	143.39	222.759	191.025	245.294
AXL154_08463	1442.57	1190.34	1295.96	2326.93	2303.06	1942.75	1293.16	1433.79	1386.11	1502.15	1583.47	1198.72
AXL154_06990	1801.39	2136.84	2018.7	1433.05	1360.44	1226.78	1524.26	1002.46	1169.62	1797.84	2332.05	1122.14
AXL154_11167	1451.93	1172.65	1176.88	1669.19	2226.48	2026.49	1592.62	1411.98	1688.82	2240.4	2525.01	5375.39
AXL154_01946	530.432	477.438	478.137	916.179	1940.43	1160.84	2005.7	808.118	1080.58	1512.99	1185.9	597.142
AXL154_08413	791.488	613.317	635.055	301.001	359.255	309.836	1165.1	1228.54	632.605	987.631	745.675	351.848
AXL154_02728	1.04006	1.86136	1.84609	1.01347	0	0	0.96289	1.98311	0	0.98566	2.909	4.43972
AXL154_06824	576.195	538.863	552.904	973.947	789.46	1053.02	509.369	716.895	396.432	694.89	620.587	916.801
AXL154_06345	244.415	276.412	288.913	229.045	308.576	368.453	189.689	343.078	200.559	281.899	298.658	283.032
AXL154_05151	1.04006	0.930679	0	0	0	1.04674	0	0	1.87438	0	0.969668	0
AXL154_00741	761.326	597.496	705.207	992.189	1111.55	851.001	816.531	864.637	887.521	835.839	927.972	728.114
AXL154_10782	2144.61	2441.17	2540.22	2546.86	3187.12	2887.96	2187.69	3208.67	1557.61	3881.53	3940.73	2208.76
AXL154_03454	0	0	0	0	0	0	0.96289	0	0.937192	0	0	0
AXL154_05358	17.6811	15.8215	17.5379	13.1751	6.75715	3.14023	17.332	24.7889	5.62315	5.91396	6.78767	5.54965
AXL154_01963	862.212	852.502	1016.27	544.235	843.517	621.765	1429.89	1335.63	1849.08	954.119	748.584	416.223
AXL154_02134	936.057	1021.89	981.197	734.767	590.124	652.12	981.185	801.177	878.149	1150.26	814.521	1974.56
AXL154_05252	223.614	237.323	193.839	151.007	186.948	190.507	185.838	161.624	186.501	235.573	215.266	157.61
AXL154_08455	3949.12	2879.52	2932.51	4813.99	5026.19	3875.04	4041.25	3228.51	3702.85	2994.43	3600.38	3336.45
AXL154_05465	439.947	472.785	467.061	403.362	371.643	389.388	541.144	346.053	415.176	522.4	445.078	462.84
AXL154_00366	1336.48	1292.71	1379.95	2909.68	2943.86	3220.82	1221.91	1020.31	1428.28	1287.27	1428.32	2193.22
AXL154_09876	1621.46	1902.31	1847.01	1133.06	951.632	1197.47	2216.57	1912.71	1363.61	1897.39	1595.1	1508.39
AXL154_09260	54.0833	54.91	58.1518	27.3637	24.7762	25.1218	61.625	68.4174	67.4778	38.4407	37.817	43.2872
AXL154_00733	1736.91	1808.31	1871.01	1407.71	1309.76	1284.35	1675.43	1942.46	1454.52	1443.01	1351.72	1157.66
AXL154_04265	669.801	575.159	558.442	924.287	878.429	846.814	588.326	502.719	722.575	402.149	432.472	334.089
AXL154_11472	173.691	222.432	263.068	357.756	155.414	154.918	105.918	413.479	85.2845	421.862	394.655	72.1454
AXL154_06845	1232.47	1098.2	1101.19	1045.9	1325.53	1406.82	1586.84	1150.2	1326.13	1640.14	1542.74	1348.56
AXL154_10831	124.808	33.5044	34.1527	3.04042	23.65	87.9263	27.9238	58.5018	43.1108	4.9283	2.909	11.0993
AXL154_07058	3526.85	3761.8	4035.55	6852.09	6705.34	7417.21	3804.38	3181.9	3912.78	2330.1	2971.06	7306.66
AXL154_00725	55.1233	44.6726	82.151	168.236	159.919	71.1784	23.1094	72.3836	29.9902	38.4407	45.5744	23.3085
AXL154_10374	321.38	325.737	349.834	49.6601	22.5238	16.7479	328.346	411.496	355.196	531.271	392.715	236.415
AXL154_04829	54.0833	97.7212	57.2288	25.3368	48.4262	26.1685	74.1425	36.6876	75.9126	82.7954	80.4824	162.05
AXL154_08535	20.8013	40.9499	32.3066	11.1482	4.50477	6.28045	21.1836	43.6285	18.7438	4.9283	24.2417	8.87943
AXL154_07689	788.368	670.089	823.356	527.006	459.486	458.473	596.992	1104.59	656.972	741.216	705.918	503.908
AXL154_07489	3480.05	2687.8	2980.51	4973.11	4397.78	3464.72	2757.72	2987.56	3055.25	2332.07	2579.32	2737.09
AXL154_09329	9309.6	11848.5	10897.5	3892.75	5849.44	4982.49	11490.2	8013.75	11791.8	5744.42	5530.02	3785.97
AXL154_04974	1187.75	1290.85	1239.65	1754.32	1422.38	1430.9	1219.02	830.924	1447.96	1339.51	1438.99	1834.71
AXL154_11313	248.575	227.086	191.993	158.102	111.493	182.133	188.726	197.32	212.743	191.218	177.449	144.291
AXL154_09480	586.596	657.059	611.979	930.367	1098.04	1243.53	596.992	466.031	697.271	519.443	647.738	1284.19
AXL154_05317	212.173	211.264	209.531	242.22	313.081	244.938	186.801	209.218	133.081	230.644	269.568	104.333
AXL154_10053	1430.09	1686.39	1411.34	2830.63	4427.06	3186.28	2135.69	1026.26	2283.94	4126.96	2782.95	8906.07
AXL154_05976	230.894	241.046	246.453	231.072	176.812	222.956	230.131	162.615	202.434	300.626	312.233	355.177
AXL154_09725	1855.47	1356.93	1278.42	2825.56	2594.75	2253.63	1524.26	1021.3	2240.83	1617.47	1879.22	4703.88
AXL154_08614	1567.38	1330.87	1257.19	1208.06	2252.38	1804.58	2643.13	2023.77	3305.48	2790.4	2214.72	2588.35
AXL154_02442	443.067	469.993	507.675	294.92	287.179	284.714	327.383	775.397	339.264	534.228	505.197	235.305
AXL154_02153	115.447	139.602	105.227	76.0104	100.231	99.4405	107.844	88.2485	92.782	79.8384	66.9071	84.3546
AXL154_00652	1208.55	266.174	777.204	201.681	915.594	43.9632	140.582	487.845	2052.45	14.7849	0	0
AXL154_10361	23.9215	59.5634	59.9979	13.1751	9.00953	4.18697	193.541	392.656	50.6084	127.15	41.6957	106.553
AXL154_11137	5021.42	3759.94	4977.98	592.881	547.329	404.042	2355.23	6328.11	3745.02	7171.66	11518.7	2529.53
AXL154_10644	4.16025	0	0.923045	16.2156	4.50477	12.5609	0	0.991556	0.937192	3.94264	1.93934	5.54965
AXL154_06905	0	0	0	0	0	0	1.92578	0	0	0	0	1.10993
AXL154_01183	4743.73	2624.51	4338.31	4959.93	12040.1	4407.83	2462.11	1813.56	3985.88	3145.24	1390.5	167.599
AXL154_08942	0	0.930679	0.923045	0	3.37857	0	0	0	0	2.95698	7.75734	2.21986
AXL154_06907	8.3205	4.65339	6.46132	48.6467	101.357	718.065	1.92578	5.94934	4.68596	15.7706	8.72701	9.98936
AXL154_08178	350.501	419.736	423.678	629.366	529.31	516.044	355.306	508.668	363.631	419.891	468.35	498.358
AXL154_04621	516.911	535.14	478.137	351.675	316.46	309.836	427.523	555.271	407.679	386.379	456.714	357.397
AXL154_10513	3808.71	3691.07	3454.04	7931.43	6333.7	6305.57	3408.63	2486.82	3226.75	4197.92	4454.65	11201.4
AXL154_01044	14015.9	12343.6	10146.1	13277.5	12867.9	9544.19	17874.1	13082.6	22045.6	11491.8	11553.6	18691.2
AXL154_05338	269.376	482.091	381.218	71.9565	103.61	56.5241	449.67	719.87	307.399	202.06	261.81	366.277
AXL154_03216	218.413	160.077	213.223	480.386	440.341	506.623	198.355	325.23	261.477	278.942	260.841	202.007
AXL154_11409	1.04006	8.37611	3.69218	1.01347	0	2.09348	0.96289	4.95778	0.937192	5.91396	0.969668	1.10993
AXL154_11208	603.237	507.22	547.366	992.189	824.372	919.039	559.439	524.533	597.929	349.909	375.261	450.631
AXL154_09782	2958.98	3085.2	3180.81	3134.67	3642.1	3057.53	3096.65	2408.49	3078.68	3140.31	3243.54	3505.16
AXL154_02974	0	0	0	1.01347	0	0	0	0	0	0	0	0
AXL154_11040	835.171	888.798	835.356	976.987	914.467	1029.99	752.017	833.898	838.787	642.65	768.947	1051.1
AXL154_02057	140.409	167.522	151.379	1268.87	2164.54	1608.84	209.91	177.489	145.265	219.802	238.538	73.2553
AXL154_07171	0	0	0	4.05389	0	0	0	0	0	0	0	0
AXL154_03834	1250.16	895.313	994.12	1623.58	1976.47	1539.76	1038.96	1292.99	1159.31	1201.52	1429.29	1395.18
AXL154_02415	811.249	915.788	975.659	1171.57	815.363	898.104	880.082	787.295	793.802	883.151	801.915	2286.45
AXL154_03187	1432.17	1088.89	1164.88	1328.66	1400.98	819.599	1498.26	1355.46	1712.25	1077.33	1039.48	624.89
AXL154_06636	1274.08	1195.92	1212.88	862.465	1414.5	1207.94	1603.21	1394.13	1838.77	1615.5	1431.23	1404.06
AXL154_01284	236.094	226.155	247.376	140.873	113.745	197.834	120.361	317.298	134.018	268.099	295.749	244.184
[truncated: 9,546 more rows]

## Sheet: Differentially expressed genes
Table S7-2. Expression level of genes in WT, ΔThlaeA, ΔThtri5 and ΔThlaeAΔThtri5 mutants with |log2fold-change| >1, respectively.
Gene ID	WT			ΔThtri5			ΔThlaeA			ΔThlaeAΔThtri5
	Expression level			Expression level			Expression level			Expression level
AXL154_00004	0	0	0	816.859	810.858	184.227	0	0	0.937192	0	0	0
AXL154_00005	4.16025	1.86136	14.7687	0	2.25238	4.18697	5.77734	0.991556	3.74877	2.95698	3.87867	3.32979
AXL154_00006	23.9215	22.3363	16.6148	25.3368	7.88334	19.8881	22.1465	21.8142	18.7438	43.369	36.8474	17.7589
AXL154_00007	257.936	254.075	245.53	628.353	750.043	664.681	266.721	292.509	194.936	340.053	396.594	344.078
AXL154_00009	0	0.930679	0.923045	3.04042	1.12619	1.04674	1.92578	0.991556	0.937192	6.89962	4.84834	16.6489
AXL154_00011	0	1.86136	2.76914	14.1886	16.8929	11.5142	3.85156	2.97467	0	4.9283	13.5753	5.54965
AXL154_00012	3.12019	1.86136	5.53827	11.1482	12.3881	17.7946	8.66601	6.94089	0	6.89962	11.636	2.21986
AXL154_00013	0	0.930679	0	15.2021	14.6405	9.42068	0.96289	2.97467	1.87438	1.97132	0.969668	2.21986
AXL154_00014	1.04006	0	0	0	3.37857	3.14023	0.96289	0	0	0	0	1.10993
AXL154_00017	0	0	0	2.02694	1.12619	1.04674	0.96289	0	0	2.95698	0.969668	6.65957
AXL154_00018	67.6041	279.204	113.535	19042.1	11781.1	14803	720.242	64.4511	172.443	417.92	1394.38	1113.26
AXL154_00020	212.173	290.372	243.684	33.4446	43.9215	229.236	221.465	175.505	233.361	102.509	81.4521	53.2766
AXL154_00022	121.687	164.73	161.533	7.09431	13.5143	3.14023	179.098	146.75	85.2845	68.0105	44.6047	25.5284
AXL154_00024	7.28044	3.72271	6.46132	16.2156	13.5143	15.7011	2.88867	0	2.81158	14.7849	7.75734	4.43972
AXL154_00026	142.489	183.344	142.149	74.9969	63.0667	97.347	141.545	101.139	74.9754	63.0822	79.5128	64.3759
AXL154_00027	890.294	847.848	933.199	393.227	469.622	233.423	787.644	601.874	739.445	1208.42	935.729	442.862
AXL154_00028	47.8429	72.5929	49.8444	23.3099	12.3881	13.6076	40.4414	69.4089	24.367	103.494	83.3914	16.6489
AXL154_00029	13.5208	18.6136	12.9226	5.06736	2.25238	4.18697	13.4805	13.8818	10.3091	7.88528	9.69668	3.32979
AXL154_00030	142.489	162.869	165.225	77.0239	42.7953	55.4773	129.99	135.843	89.9705	71.9532	45.5744	15.539
AXL154_00032	21.8413	19.5442	27.6914	59.7949	38.2905	31.4023	19.2578	2.97467	16.8695	48.2973	53.3317	27.7482
AXL154_00034	0	0	0	7.09431	11.2619	1.04674	0	0	0	0	0	0
AXL154_00035	0	0.930679	0	222.964	932.486	224.003	0	0	0	0	0	0
AXL154_00040	35.3621	42.8112	42.4601	527.006	841.265	469.987	23.1094	36.6876	21.5554	28.5841	32.9687	3.32979
AXL154_00041	586.596	688.702	471.676	423.631	468.496	213.535	474.705	400.589	641.04	338.081	291.87	103.223
AXL154_00042	473.229	255.006	571.365	2.02694	5.63096	7.32719	242.648	393.648	188.376	253.315	198.782	172.039
AXL154_00044	191.372	199.165	199.378	299.988	357.003	325.537	289.83	132.868	219.303	90.6807	87.2701	165.379
AXL154_00045	134.168	122.85	123.688	238.166	170.055	248.078	77.9941	81.3076	95.5936	67.0249	53.3317	75.4752
AXL154_00047	397.304	375.063	371.987	928.341	1833.44	2220.14	694.244	635.587	576.373	825.983	703.979	987.837
AXL154_00048	924.616	939.985	803.049	465.184	293.936	301.462	992.74	1499.23	922.197	895.965	726.281	913.472
AXL154_00050	336.98	377.855	345.219	133.778	109.241	82.6926	324.494	221.117	318.645	267.114	219.145	66.5957
AXL154_00051	53.0432	66.0782	46.1523	14.1886	7.88334	8.37393	69.3281	65.4427	62.7919	47.3117	40.726	32.1879
AXL154_00052	288.097	443.934	418.139	125.671	190.326	118.282	485.297	398.605	321.457	282.884	186.176	296.351
AXL154_00053	140.409	180.552	170.763	718.552	4137.63	2749.79	295.607	486.854	317.708	88.7094	94.0578	26.6383
AXL154_00056	397.304	260.59	303.682	22.2964	52.931	34.5425	185.838	189.387	277.409	160.663	147.389	63.266
AXL154_00057	2.08013	1.86136	5.53827	1.01347	0	1.04674	4.81445	1.98311	1.87438	1.97132	0.969668	0
AXL154_00061	110.247	84.6917	90.4584	262.489	72.0763	74.3187	63.5507	74.3667	33.7389	65.0535	116.36	53.2766
AXL154_00063	3612.14	3660.36	5107.21	16203.4	13445.6	15854	2748.09	2956.82	5354.18	5473.37	5752.07	26488.5
AXL154_00068	865.333	1171.72	950.737	235.126	201.588	234.47	672.097	839.848	1339.25	589.425	233.69	158.72
AXL154_00069	308.899	479.299	327.681	258.435	390.788	333.911	289.83	243.923	503.272	201.075	115.39	124.312
AXL154_00070	326.58	389.954	490.137	179.385	190.326	172.712	257.092	595.925	298.964	256.272	244.356	139.851
AXL154_00073	1521.61	1992.58	1108.58	215.87	302.945	663.634	1290.27	1749.1	1537.93	511.557	409.2	701.475
AXL154_00074	1999	2185.23	1593.18	351.675	546.203	889.73	1715.87	2197.29	1905.31	479.031	406.291	812.468
AXL154_00075	241.295	276.412	219.685	1027.66	1076.64	766.215	206.058	214.176	251.168	204.032	194.903	238.635
AXL154_00076	126.888	189.858	217.839	273.637	216.229	210.395	170.432	258.796	121.835	723.474	770.886	438.422
AXL154_00080	58.2435	62.3555	71.9975	195.6	63.0667	79.5524	56.8105	43.6285	41.2365	58.1539	43.635	48.8369
AXL154_00081	28.0817	29.7817	40.614	223.977	51.8048	131.889	43.3301	68.4174	45.9224	39.4264	38.7867	17.7589
AXL154_00082	33.282	23.267	27.6914	0	1.12619	3.14023	54.8847	89.24	34.6761	42.3834	44.6047	51.0567
AXL154_00083	14.5609	15.8215	10.1535	15.2021	7.88334	7.32719	20.2207	32.7213	21.5554	7.88528	3.87867	3.32979
AXL154_00087	0	1.86136	0.923045	81.0778	46.1738	23.0283	4.81445	8.924	0.937192	3.94264	5.81801	1.10993
AXL154_00090	1966.76	1849.26	1929.16	1476.63	1923.53	2535.21	1952.74	1870.07	3199.57	3161.01	4362.54	2511.77
AXL154_00093	94.6457	107.959	96.9197	94.2529	210.598	218.769	106.881	28.7551	97.468	140.949	205.57	408.454
AXL154_00094	2.08013	4.65339	1.84609	0	0	2.09348	2.88867	0.991556	1.87438	0	4.84834	12.2092
AXL154_00095	21.8413	30.7124	11.0765	161.142	37.1643	55.4773	15.4062	16.8564	14.0579	35.4837	32.9687	57.7163
AXL154_00096	21.8413	14.8909	27.6914	1039.82	337.857	47.1034	18.2949	24.7889	13.1207	42.3834	50.4227	13.3191
AXL154_00097	6.24038	26.059	19.3839	0	0	0	19.2578	11.8987	14.0579	4.9283	2.909	1.10993
AXL154_00098	57.2035	67.0089	51.6905	17.229	23.65	23.0283	121.324	60.4849	66.5407	48.2973	42.6654	32.1879
AXL154_00099	9572.74	6361.19	5888.11	1460.41	4558.82	1582.67	18243.9	16718.6	11689.6	16585.7	12881.1	5875.96
AXL154_00100	3.12019	2.79204	1.84609	3.04042	16.8929	3.14023	0.96289	1.98311	4.68596	5.91396	15.5147	16.6489
AXL154_00101	1.04006	1.86136	1.84609	3.04042	6.75715	6.28045	3.85156	0	7.49754	13.7992	19.3934	5.54965
AXL154_00102	80.0849	63.2861	70.1514	194.587	602.512	248.078	110.732	33.7129	129.333	17.7419	80.4824	42.1773
AXL154_00103	17.6811	18.6136	8.30741	8.10778	4.50477	4.18697	13.4805	9.91556	7.49754	18.7275	31.999	23.3085
AXL154_00104	6724.01	10483.2	6388.4	610.11	1985.48	251.218	5623.28	4485.8	4457.29	5681.34	4334.41	6537.48
AXL154_00106	424.346	679.395	502.137	419.577	213.976	263.779	378.416	232.024	313.022	876.251	774.765	337.418
AXL154_00107	96.7259	95.8599	122.765	2.02694	11.2619	2.09348	96.289	124.936	95.5936	15.7706	2.909	4.43972
AXL154_00108	765.486	748.266	946.121	3275.54	3447.27	4217.32	596.029	1194.82	780.681	619.98	405.321	65.4858
AXL154_00109	735.325	775.255	896.277	353.702	389.662	302.508	745.277	859.679	835.038	569.711	485.804	261.943
AXL154_00110	271.456	268.035	337.835	458.089	433.584	413.463	246.5	255.821	304.587	208.96	191.994	204.227
AXL154_00113	112.327	109.82	106.15	38.5119	79.9596	14.6544	106.881	97.1725	98.4052	41.3977	40.726	95.4539
AXL154_00115	705.163	770.602	843.663	1790.81	1785.01	1394.26	726.019	918.181	726.324	522.4	469.319	687.046
AXL154_00118	1114.95	1303.88	995.043	420.591	671.21	450.099	919.56	575.102	774.121	703.761	896.943	841.326
AXL154_00120	23.9215	35.3658	66.4593	13.1751	3.37857	13.6076	16.3691	29.7467	24.367	16.7562	14.545	5.54965
AXL154_00122	256.896	321.084	375.679	3478.24	1411.12	1168.16	243.611	546.347	360.819	728.403	605.073	101.004
AXL154_00123	5903.4	6564.08	5382.28	477.345	681.346	306.695	4130.8	7977.07	3813.44	1637.18	2546.35	216.436
AXL154_00125	751.966	1022.82	655.362	13.1751	10.1357	8.37393	722.168	321.264	553.881	762.901	456.714	680.387
AXL154_00128	3900.24	1931.16	2146.08	2754.62	3808.78	1886.23	11642.3	3249.33	5036.47	7890.21	6756.64	5830.46
AXL154_00130	360.902	348.074	366.449	758.077	577.736	930.553	341.826	283.585	364.568	302.598	333.566	432.872
AXL154_00131	769.647	634.723	756.897	2220.52	2374.01	2948.67	752.98	720.861	775.058	1035.93	1311.96	1052.21
AXL154_00134	1195.03	1061.9	1093.81	3606.95	4050.91	3364.23	1744.76	1389.17	1614.78	1814.6	2322.35	2543.96
AXL154_00136	1202.31	1114.95	1188.88	2440.44	3017.07	3055.44	1142.95	1216.64	1208.04	1947.66	2401.87	1951.26
AXL154_00138	320.339	260.59	306.451	675.986	684.724	678.289	262.869	309.365	316.771	353.852	511.985	398.465
AXL154_00139	2.08013	3.72271	0.923045	6.08083	7.88334	9.42068	4.81445	0	0.937192	7.88528	8.72701	15.539
AXL154_00140	68.6442	117.265	99.6889	82.0912	87.8429	75.3654	77.0312	50.5693	77.787	29.5698	31.999	39.9574
AXL154_00142	183.051	212.195	157.841	422.618	495.524	1437.18	190.652	93.2063	206.182	139.964	221.084	164.27
AXL154_00143	251.695	263.382	260.299	1517.17	1372.83	1267.6	230.131	231.033	238.984	361.737	541.075	284.142
AXL154_00144	4336.02	5457.5	3914.63	981.041	1595.81	2010.79	4202.05	3393.1	3699.1	4440.4	7741.83	5867.09
AXL154_00145	37.4423	37.2271	34.1527	207.762	788.334	469.987	81.8457	42.6369	75.9126	247.401	273.446	123.202
AXL154_00146	18.7211	30.7124	35.9988	205.735	559.717	431.258	53.9218	19.8311	60.9175	119.265	133.814	38.8475
AXL154_00149	434.746	395.538	463.369	426.672	799.596	401.949	525.738	248.881	492.026	1123.65	1198.51	2034.5
AXL154_00150	143.529	138.671	72.9206	50.6736	75.4548	61.7578	100.141	36.6876	125.584	116.308	256.962	341.858
AXL154_00151	86.3252	109.82	95.0737	205.735	106.988	112.001	62.5879	45.6116	97.468	167.562	221.084	127.642
AXL154_00152	2.08013	1.86136	0	14.1886	14.6405	27.2153	0	0	0	0	1.93934	3.32979
AXL154_00153	199.692	149.839	177.225	1114.82	2127.38	2623.13	204.133	114.029	145.265	250.358	364.595	136.521
AXL154_00154	108.167	80.0384	108.919	181.412	162.172	375.78	107.844	77.3414	59.9803	41.3977	45.5744	133.191
AXL154_00156	213.213	171.245	147.687	137.832	292.81	203.068	653.802	371.833	552.943	270.071	225.933	92.1241
AXL154_00157	0	0.930679	1.84609	9.12125	15.7667	9.42068	0.96289	0.991556	2.81158	0	0	0
AXL154_00158	162.25	190.789	236.3	31.4176	39.4167	34.5425	225.316	226.075	238.984	99.5516	61.0891	36.6277
AXL154_00160	150.809	148.909	158.764	47.6332	52.931	99.4405	107.844	135.843	82.4729	108.423	102.785	38.8475
AXL154_00162	0	0.930679	0	10.1347	11.2619	5.23371	0	0.991556	0	13.7992	10.6663	8.87943
AXL154_00163	160.17	258.729	321.22	145.94	139.648	45.0099	231.094	717.886	234.298	334.139	278.295	27.7482
AXL154_00164	660.44	564.922	651.67	717.538	1227.55	741.093	509.369	365.884	688.836	1069.44	715.615	5130.09
AXL154_00166	7760.95	7174.6	8935.08	1362.11	1360.44	1762.71	5276.64	8984.49	6118.93	5089.95	3327.9	4385.33
AXL154_00167	61.3637	80.0384	60.921	3233.99	1717.44	2114.42	114.584	64.4511	122.772	136.021	180.358	850.206
AXL154_00168	304.738	266.174	280.606	628.353	485.389	572.568	221.465	240.948	313.959	226.702	255.992	608.241
AXL154_00169	4.16025	5.58407	0	18.2425	83.3382	41.8697	0	2.97467	0.937192	0.98566	0.969668	0
AXL154_00170	711.403	746.404	730.129	247.287	314.207	284.714	613.361	879.51	661.658	1012.27	1000.7	715.904
AXL154_00173	877.813	1335.52	1130.73	488.494	395.293	1016.39	1263.31	1488.33	1104.95	889.065	1372.08	2208.76
AXL154_00178	221.533	194.512	178.148	568.558	518.048	413.463	210.873	135.843	206.182	249.372	282.173	335.199
AXL154_00181	170.57	265.243	229.838	468.224	438.088	575.708	193.541	577.086	181.815	249.372	335.505	204.227
AXL154_00183	108.167	187.997	183.686	53.714	67.5715	11.5142	154.062	399.597	152.762	107.437	162.904	66.5957
AXL154_00184	477.389	619.832	573.211	343.567	621.658	189.46	548.847	217.151	472.345	512.543	497.44	2720.44
AXL154_00186	81.1249	93.9985	139.38	384.106	737.655	1272.84	209.91	87.2569	373.003	132.078	74.6644	44.3972
AXL154_00193	733.245	708.246	863.047	1362.11	1205.02	1208.99	756.832	691.114	832.227	449.461	336.475	384.035
AXL154_00194	2771.77	1878.11	3251.89	3061.7	4356.11	7523.98	2142.43	2368.83	1984.97	3690.31	3782.67	1230.91
AXL154_00196	11.4407	35.3658	12.9226	57.7679	34.9119	55.4773	24.0723	1.98311	7.49754	15.7706	6.78767	33.2979
AXL154_00207	1005.74	1001.41	967.351	2297.54	1675.77	1549.18	800.162	822.991	1060.9	1202.5	1441.9	1153.22
AXL154_00208	1180.47	1604.49	2501.45	462.143	502.281	553.726	1427	1531.95	2163.98	4029.38	2317.51	8464.32
AXL154_00209	865.333	836.68	923.045	186.479	88.9691	164.338	672.097	1289.02	457.35	1269.53	1057.91	397.355
AXL154_00210	4.16025	1.86136	11.0765	5.06736	4.50477	4.18697	1.92578	0	4.68596	1.97132	0.969668	1.10993
AXL154_00211	1721.3	1731.06	2351	6704.12	677.967	1483.23	1302.79	919.172	790.99	3227.05	2977.85	415.113
AXL154_00214	531.472	411.36	440.293	420.591	629.541	391.481	526.701	522.55	602.615	982.703	791.249	1163.21
AXL154_00216	295.378	329.46	287.99	131.751	81.0858	37.6827	210.873	161.624	213.68	128.136	146.42	53.2766
AXL154_00218	534.592	661.712	778.127	585.787	230.869	211.442	467.002	628.646	356.133	907.793	935.729	563.844
AXL154_00221	307.859	315.5	300.913	636.461	834.508	561.054	261.906	286.56	277.409	151.792	552.711	152.06
AXL154_00223	887.174	381.578	470.753	1171.57	1503.47	794.477	1505	528.499	2354.23	888.079	950.274	859.085
AXL154_00235	56.1634	56.7714	39.6909	160.129	115.998	128.749	54.8847	33.7129	58.1059	49.283	57.2104	129.862
AXL154_00246	765.486	792.007	777.204	1745.2	1568.78	1653.85	1016.81	857.696	1058.09	1028.04	839.732	1178.74
AXL154_00247	0	1.86136	0	4.05389	2.25238	2.09348	4.81445	3.96622	0	0	0	1.10993
AXL154_00248	0	0	1.84609	6.08083	0	3.14023	2.88867	1.98311	1.87438	5.91396	1.93934	19.9787
AXL154_00249	3.12019	2.79204	2.76914	0	0	0	5.77734	4.95778	1.87438	0	0	2.21986
AXL154_00250	35.3621	65.1475	82.151	2.02694	3.37857	10.4674	55.8476	74.3667	39.3621	32.5268	16.4844	9.98936
AXL154_00254	283.937	460.686	503.06	654.703	1260.21	1744.92	856.972	1164.09	1062.78	1087.18	914.397	1053.32
AXL154_00263	3027.62	3117.77	3176.2	3831.94	5544.24	3842.59	2375.45	2869.56	3064.62	1480.46	2751.92	914.582
AXL154_00264	978.699	1006.06	939.66	482.413	665.579	757.841	1038.96	1385.2	1289.58	1167.02	981.304	1966.79
AXL154_00265	39.5224	38.1578	30.4605	165.196	77.7072	53.3838	20.2207	58.5018	24.367	55.1969	61.0891	136.521
AXL154_00266	3.12019	0.930679	1.84609	4.05389	6.75715	11.5142	2.88867	2.97467	2.81158	3.94264	1.93934	3.32979
AXL154_00269	549.153	548.17	522.444	1255.69	1189.26	1214.22	387.082	604.849	598.866	624.908	489.682	306.34
AXL154_00271	521.072	485.814	417.216	91.2125	106.988	114.095	468.927	350.019	324.269	295.698	254.053	330.759
AXL154_00273	85.2852	78.177	68.3053	165.196	170.055	196.787	83.7714	93.2063	116.212	67.0249	59.1497	305.231
AXL154_00274	919.416	840.403	854.74	1809.05	1553.02	1289.59	846.38	822.991	954.062	776.7	708.827	808.028
AXL154_00277	4935.1	3853.01	5469.04	27379	24755.9	29641.6	3191.02	7908.65	4264.22	1599.73	1830.73	1344.12
AXL154_00278	3849.27	3602.66	2891.9	4206.92	10429.7	5425.26	5335.37	3964.24	7919.27	2059.04	3003.06	1496.18
AXL154_00280	102.966	120.988	146.764	304.042	295.062	272.153	85.6972	123.944	117.149	66.0392	56.2407	53.2766
AXL154_00282	104.006	93.0679	93.2276	30.4042	49.5524	41.8697	145.396	136.835	72.1638	113.351	93.0881	68.8156
AXL154_00283	102.966	83.7611	92.3045	55.741	64.1929	85.8328	95.3261	55.5271	65.6035	87.7237	86.3004	64.3759
AXL154_00287	309.939	199.165	271.375	1375.28	1073.26	670.961	184.875	354.977	213.68	512.543	671.98	314.11
AXL154_00290	3.12019	2.79204	2.76914	15.2021	2.25238	4.18697	1.92578	3.96622	4.68596	1.97132	1.93934	8.87943
AXL154_00297	704.123	666.366	633.209	1455.35	1107.05	1930.19	659.58	1052.04	735.696	888.079	1388.56	1822.5
AXL154_00299	37.4423	33.5044	45.2292	990.162	1046.23	407.183	49.1074	29.7467	46.8596	32.5268	31.999	109.883
AXL154_00301	1306.32	1447.21	1303.34	829.02	946.001	547.446	1687.95	1471.47	1533.25	1233.06	1048.21	1462.89
AXL154_00305	21651	25169.3	27732	56.7544	289.431	66.9915	25966.3	16333.9	18084.1	15382.2	9693.77	4470.79
AXL154_00306	409.785	419.736	398.756	798.616	1485.45	1303.19	298.496	394.639	364.568	545.07	589.558	450.631
AXL154_00314	1417.61	1414.63	1784.25	7313.22	2889.81	3708.61	832.9	1465.52	985.926	2280.82	5683.22	2970.17
AXL154_00324	767.567	751.988	856.586	1414.81	1415.62	1351.34	717.353	727.802	673.841	390.321	319.99	540.535
AXL154_00325	802.929	716.622	734.744	1939.79	2125.12	1760.62	730.834	720.861	638.228	910.75	1132.57	1281.97
AXL154_00326	0	7.44543	4.61523	20.2694	2.25238	13.6076	0	0	0.937192	0.98566	0	1.10993
AXL154_00327	0	0.930679	0	508.763	554.086	355.892	0.96289	0	0	0	3.87867	13.3191
AXL154_00328	8.3205	3.72271	4.61523	385.119	172.307	175.853	4.81445	5.94934	3.74877	0	4.84834	9.98936
AXL154_00333	5.20032	9.30679	2.76914	11.1482	16.8929	8.37393	0.96289	6.94089	2.81158	6.89962	40.726	31.078
AXL154_00334	505.471	428.112	560.288	1108.74	1016.95	763.075	345.678	509.66	395.495	423.834	557.559	367.387
AXL154_00335	237.134	176.829	237.223	14.1886	20.2714	18.8414	166.58	214.176	111.526	48.2973	51.3924	99.8936
AXL154_00340	13676.8	12508.3	14931.2	20732.6	41533.9	49302.6	14228.6	16910	11079.5	16004.2	18563.3	9545.39
AXL154_00344	3742.15	3718.99	3958.02	8482.76	7211	8178.19	3115.91	3382.2	3925.9	2755.9	3545.11	7759.51
AXL154_00347	29.1218	38.1578	31.3835	88.1721	75.4548	61.7578	18.2949	23.7973	24.367	151.792	184.237	173.149
AXL154_00351	627.158	723.137	786.435	215.87	302.945	288.901	789.57	674.258	740.382	502.686	612.83	485.039
AXL154_00354	1521.61	1402.53	1528.56	2904.61	3936.04	2478.68	2491.96	2215.14	2092.75	2642.55	2504.65	2501.78
AXL154_00364	1296.96	1076.8	1307.96	1328.66	1429.14	2460.89	862.75	1416.93	1317.69	376.522	334.535	668.177
AXL154_00366	1336.48	1292.71	1379.95	2909.68	2943.86	3220.82	1221.91	1020.31	1428.28	1287.27	1428.32	2193.22
AXL154_00369	4152.97	4442.13	4200.78	11183.7	9889.09	7697.74	4953.11	3868.06	4643.79	5092.9	7224.02	7265.6
AXL154_00372	6116.61	6269.05	6428.09	35969.1	27481.3	29177.9	5909.26	4947.86	7623.12	4477.85	7363.66	13742
AXL154_00374	396.264	545.378	471.676	474.305	310.829	388.341	530.552	562.212	617.61	331.182	323.869	337.418
AXL154_00375	1223.11	1144.73	1360.57	1148.26	2396.54	3121.38	965.779	1427.84	1103.08	644.621	523.621	717.014
AXL154_00377	464.908	523.972	653.516	910.098	1134.07	753.654	438.115	834.89	447.041	210.931	218.175	274.152
AXL154_00378	1775.39	1362.51	1595.02	3378.92	3122.93	2585.45	1144.88	1228.54	1462.96	775.714	789.31	633.77
AXL154_00387	354.662	346.212	379.372	903.004	855.905	682.476	228.205	441.242	276.472	473.117	585.679	349.628
AXL154_00389	325.54	356.45	395.063	763.145	900.953	702.364	308.125	334.154	327.08	189.247	233.69	195.348
AXL154_00391	31527.4	30424.8	31526.6	37579.5	34597.7	28547.8	30948.3	21565.3	33858.9	38729.5	34968.2	168577
AXL154_00395	431.626	324.807	359.065	562.477	488.767	502.436	264.795	289.534	350.51	239.515	203.63	287.472
AXL154_00396	5597.62	4641.29	5846.57	3061.7	4170.29	2218.05	8554.32	8345.93	8792.74	5190.48	5239.11	1633.82
AXL154_00397	219.453	232.67	309.22	99.3203	117.124	83.7393	265.758	269.703	294.278	155.734	164.844	134.301
AXL154_00398	4527.39	3838.12	4455.54	2083.7	2262.52	1436.13	7996.8	6311.25	6482.56	4618.8	4016.36	1470.66
AXL154_00399	2599.12	2333.21	2839.29	1221.23	1439.27	882.403	4182.79	4082.24	3277.36	2899.81	2886.7	1338.57
AXL154_00401	182.011	118.196	175.379	325.325	266.907	272.153	172.357	159.64	172.443	100.537	76.6038	105.443
AXL154_00403	328.66	399.261	330.45	193.573	242.131	222.956	464.113	431.327	535.137	338.081	341.323	355.177
AXL154_00406	265.216	258.729	295.374	153.034	184.695	209.348	275.387	234.999	238.047	199.103	213.327	478.379
AXL154_00407	929.816	838.541	949.814	2316.8	2814.35	3049.16	1130.43	1174	1490.14	1425.26	1400.2	1586.09
AXL154_00409	610.517	560.268	639.67	760.104	786.082	702.364	561.365	704.996	626.044	304.569	315.142	319.66
AXL154_00411	16685.7	13803.8	15541.3	1704.66	15811.7	17593.6	9565.35	24804.8	18282.7	36117.5	48505.7	15049.5
AXL154_00412	3258.52	3419.31	3376.5	589.841	3040.72	2860.75	3232.42	4630.57	6213.58	6329.91	9381.54	2657.17
AXL154_00416	3459.25	2585.43	3193.74	5732.2	7378.81	3974.48	2613.28	2354.95	5138.63	1973.29	2288.42	3401.93
AXL154_00419	1289.68	1219.19	1114.12	580.72	657.696	454.286	994.665	914.215	1353.31	682.077	585.679	641.539
AXL154_00428	5.20032	5.58407	9.23045	0	3.37857	0	3.85156	6.94089	5.62315	15.7706	12.6057	4.43972
AXL154_00429	141.449	119.127	166.148	1.01347	7.88334	61.7578	120.361	58.5018	125.584	35.4837	10.6663	3.32979
AXL154_00430	319.299	340.628	390.448	203.708	282.674	310.882	295.607	311.349	393.621	295.698	316.112	231.975
AXL154_00431	401.464	502.566	426.447	259.449	226.364	314.023	342.789	379.766	382.374	376.522	398.533	314.11
AXL154_00432	7.28044	7.44543	7.38436	3.04042	6.75715	1.04674	6.74023	4.95778	11.2463	1.97132	10.6663	7.7695
AXL154_00433	825.81	814.344	746.744	912.125	675.715	930.553	865.638	1256.3	770.372	812.184	880.458	870.184
AXL154_00434	1458.17	2151.73	1836.86	3278.58	4385.39	3703.37	1830.45	500.736	2803.14	1151.25	1310.02	7787.26
AXL154_00435	10165.6	10435.7	11112.5	13304.9	19574.3	22041.2	7702.16	8633.48	9589.35	9608.21	11277.2	8369.98
AXL154_00436	741.565	731.513	693.207	855.371	736.529	833.206	666.32	628.646	735.696	725.446	802.885	1286.41
AXL154_00437	319.299	295.956	251.068	293.907	317.586	316.116	418.857	267.72	362.693	369.622	312.233	536.096
AXL154_00438	8872.78	10391	10872.5	13351.5	12376.8	14449.2	10859.5	5734.17	11029.8	5710.91	6806.1	13607.7
AXL154_00439	10.4006	9.30679	9.23045	3.04042	11.2619	18.8414	15.4062	5.94934	7.49754	11.8279	6.78767	46.617
AXL154_00440	2030.2	1136.36	1395.64	1034.76	2907.83	1631.87	5281.45	1947.42	3827.49	4461.1	2999.18	2765.94
AXL154_00441	633.398	551.892	701.514	73.9835	46.1738	161.198	777.052	487.845	688.836	260.214	252.114	255.284
AXL154_00444	85.2852	78.177	88.6123	269.584	413.312	150.731	214.724	79.3245	167.757	134.05	115.39	453.961
AXL154_00445	239.215	201.957	241.838	165.196	280.422	128.749	208.947	303.416	217.429	63.0822	49.4531	93.234
AXL154_00452	1844.03	1132.64	1324.57	614.164	570.979	474.174	2606.54	1284.06	2321.43	1818.54	1640.68	1196.5
AXL154_00453	2505.51	1591.46	1639.33	674.972	798.47	728.532	3385.52	1778.85	3403.88	2582.43	2340.78	2247.61
AXL154_00454	1000.54	829.235	832.587	1860.73	2083.45	1942.75	1075.55	988.581	1209.92	1176.88	1622.25	1106.6
AXL154_00455	2379.66	2127.53	1943.01	2443.48	3197.26	2507.99	2841.49	2684.14	2327.99	1888.52	1964.55	1420.71
AXL154_00458	3449.89	3287.16	3236.2	7552.39	11983.8	7954.19	9723.26	5656.83	5877.13	7024.8	6077.88	3288.72
AXL154_00459	296.418	329.46	301.836	92.226	105.862	97.347	310.051	298.458	274.597	233.601	205.57	223.096
AXL154_00465	522.112	417.875	497.521	1087.46	1433.64	1137.81	487.222	371.833	588.557	314.425	244.356	167.599
AXL154_00466	36.4022	55.8407	50.7675	29.3907	25.9024	23.0283	58.7363	64.4511	74.9754	83.7811	38.7867	37.7376
AXL154_00467	5110.87	2812.51	3220.5	2890.42	3186	1873.67	7533.65	5940.41	5519.13	7882.32	5794.73	3716.04
AXL154_00471	722.844	798.522	583.365	1562.77	1569.91	1339.83	671.134	579.069	618.547	836.825	1023	709.245
AXL154_00473	1822.19	1966.52	2040.85	1671.22	1595.81	1392.17	1783.27	1516.09	1443.28	2165.49	1894.73	6899.32
AXL154_00478	272.497	224.294	236.3	308.096	261.276	267.966	212.799	241.94	197.748	130.107	119.269	133.191
AXL154_00483	170.57	234.531	185.532	260.462	354.75	271.106	134.805	94.1978	179.941	236.558	293.809	392.915
AXL154_00510	2069.73	1531.9	1651.33	925.3	1488.83	877.17	3583.88	2257.77	3100.23	2399.1	2289.39	1583.87
AXL154_00512	126.888	105.167	82.151	61.8218	57.4358	86.8796	238.797	213.185	231.486	113.351	121.208	122.092
AXL154_00514	1180.47	1099.13	1132.58	7374.02	11484.9	9886.48	2832.82	1827.44	1976.54	4147.66	2509.5	1098.83
AXL154_00520	1.04006	0	0.923045	9.12125	7.88334	4.18697	0	0	0	3.94264	1.93934	0
AXL154_00521	5.20032	0.930679	1.84609	63.8487	59.6881	35.5892	0.96289	1.98311	2.81158	13.7992	13.5753	1.10993
AXL154_00537	516.911	591.912	530.751	16.2156	7.88334	13.6076	473.742	389.681	289.592	187.275	158.056	65.4858
AXL154_00541	329.7	238.254	331.373	580.72	592.377	597.69	228.205	399.597	361.756	202.06	173.571	158.72
AXL154_00544	1.04006	1.86136	1.84609	131.751	282.674	103.627	2.88867	3.96622	0.937192	0	11.636	8.87943
AXL154_00548	1205.43	905.55	1061.5	2073.56	2018.14	1808.77	883.933	875.544	1153.68	769.8	1003.61	792.489
AXL154_00549	717.644	649.614	675.669	1106.71	1208.4	925.32	1089.99	739.701	803.174	606.181	576.952	414.004
AXL154_00552	4185.21	3794.38	4235.85	3475.2	3943.92	3834.22	3926.67	3491.27	4116.15	6844.42	6101.15	13547.8
AXL154_00556	401.464	353.658	383.987	745.916	683.598	686.663	315.828	416.453	417.988	256.272	265.689	241.965
AXL154_00557	1175.27	665.435	619.363	87.1586	184.695	131.889	1902.67	1878.01	1026.23	1381.89	1667.83	509.457
AXL154_00558	113.367	56.7714	46.1523	13.1751	23.65	15.7011	143.471	88.2485	84.3473	134.05	138.662	33.2979
AXL154_00559	431.626	436.488	411.678	864.492	1206.15	1070.82	280.201	327.213	407.679	284.856	374.292	364.057
AXL154_00560	328.66	337.836	350.757	163.169	131.764	208.302	292.719	294.492	291.467	242.472	199.752	157.61
AXL154_00561	1570.5	1516.08	1470.41	375.998	427.953	521.277	1542.55	1784.8	1695.38	1187.72	1151.97	471.72
AXL154_00562	806.049	1027.47	886.123	321.271	444.846	387.294	906.08	545.356	802.237	726.431	725.311	997.826
AXL154_00575	30.1618	19.5442	42.4601	15.2021	11.2619	7.32719	23.1094	22.8058	24.367	54.2113	45.5744	45.5071
AXL154_00576	97.7659	54.91	117.227	269.584	123.881	51.2903	73.1796	34.7045	78.7242	279.927	396.594	159.83
AXL154_00578	316.179	238.254	252.914	648.622	670.084	527.558	434.263	488.837	357.07	401.164	397.564	324.099
AXL154_00579	73.8445	104.236	105.227	172.29	209.472	160.151	56.8105	103.122	74.9754	55.1969	73.6947	56.6064
AXL154_00582	26.0016	36.2965	23.9992	11.1482	5.63096	3.14023	15.4062	30.7382	22.4926	12.8136	4.84834	2.21986
AXL154_00585	2269.42	1834.37	2253.15	2369.5	3447.27	3230.25	4458.18	4120.91	4786.24	4202.85	4227.75	3298.71
AXL154_00587	11411.6	10197.4	10483	6531.83	11827.3	6895.93	20681	18860.4	16438.4	13960.9	12599.9	9057.02
AXL154_00588	1567.38	1537.48	2279	378.025	460.612	360.079	934.966	2368.83	976.554	1838.26	1309.05	762.521
AXL154_00589	104.006	128.434	181.84	24.3233	10.1357	11.5142	117.473	147.742	94.6564	78.8528	53.3317	29.9681
AXL154_00590	7506.14	6130.38	6830.53	5132.22	5414.73	5926.65	5993.99	10233.8	11656.8	17035.2	12393.3	20554.8
AXL154_00592	1207.51	1014.44	1027.35	1830.33	2074.44	1323.08	1089.03	781.346	1861.26	738.259	567.256	516.117
AXL154_00599	438.907	608.664	704.283	1794.86	1703.93	1958.45	1097.69	2044.59	705.706	3099.9	2284.54	1800.31
AXL154_00600	2401.51	1953.49	2650.99	2.02694	6.75715	5.23371	1537.74	2776.36	1296.14	218.816	295.749	163.16
AXL154_00602	994.3	1008.86	854.74	552.342	578.862	524.418	757.795	736.726	863.154	425.805	482.895	449.521
AXL154_00603	2553.35	2577.98	2396.23	717.538	918.972	820.646	2186.72	3022.26	1964.36	1804.74	1872.43	4958.05
AXL154_00610	2605.36	1986.07	2264.23	679.026	618.279	521.277	2586.32	4513.56	2202.4	1997.93	1541.77	893.493
AXL154_00611	227.774	197.304	214.146	171.277	100.231	192.6	174.283	155.674	174.318	70.9675	89.2094	94.344
AXL154_00617	1144.07	1002.34	1329.19	2566.11	2853.77	2812.6	870.453	1950.39	1758.17	1681.54	1149.06	1190.95
AXL154_00618	1.04006	0	0	1.01347	2.25238	5.23371	0	0	0	0	0	0
AXL154_00623	1.04006	0	1.84609	3350.54	1239.94	1399.49	0.96289	2.97467	1.87438	1.97132	1.93934	2.21986
AXL154_00626	184.091	175.898	191.993	130.738	150.91	161.198	135.768	140.801	154.637	91.6664	60.1194	99.8936
AXL154_00631	2263.18	2036.32	2145.16	211.816	390.788	260.639	1647.5	1979.15	1695.38	1247.85	1328.44	1111.04
AXL154_00641	817.49	802.245	762.435	1818.17	1705.05	1572.21	726.019	866.62	695.397	848.653	908.579	1126.58
AXL154_00645	0	0	0.923045	3.04042	1.12619	1.04674	0	0.991556	1.87438	2.95698	0	0
AXL154_00646	468.028	269.897	425.524	478.359	1268.09	195.741	160.803	317.298	259.602	154.749	119.269	14.4291
AXL154_00647	1478.97	878.561	1279.34	5147.43	12269.9	2641.98	555.588	862.654	974.68	620.966	508.106	78.805
AXL154_00648	137.288	87.4838	110.765	34.4581	54.0572	13.6076	90.5117	59.4934	274.597	74.9101	48.4834	42.1773
AXL154_00649	1312.56	1971.18	924.891	1231.37	1808.66	166.432	938.818	347.045	2284.87	76.8815	25.2114	67.7057
AXL154_00650	35862.4	52565.7	25135.4	13229.9	14841	2168.85	30319.5	13065.7	43846.5	9603.28	5810.25	8346.67
AXL154_00651	37.4423	68.8702	50.7675	21.2829	20.2714	15.7011	43.3301	19.8311	59.0431	5.91396	3.87867	4.43972
AXL154_00652	1208.55	266.174	777.204	201.681	915.594	43.9632	140.582	487.845	2052.45	14.7849	0	0
AXL154_00653	5475.93	6459.84	3017.43	2036.07	3771.62	389.388	2483.29	1599.38	7504.1	174.462	15.5147	22.1986
AXL154_00654	9486.42	11617.7	5329.66	4654.88	8193.04	733.766	4272.34	2731.74	13400.9	241.487	27.1507	9.98936
AXL154_00655	12207.2	12353.8	7239.44	5955.16	3543	1076.05	7758.97	7026.16	16717.6	771.772	580.831	375.156
AXL154_00656	4314.18	4048.45	2729.44	3408.31	3279.47	530.698	1522.33	1625.16	6739.35	184.318	93.0881	77.695
AXL154_00657	6070.85	4889.79	3694.03	4345.77	4463.1	1423.57	4182.79	4012.83	8382.25	966.932	675.858	411.784
AXL154_00659	14.5609	9.30679	12.9226	63.8487	31.5334	19.8881	4.81445	2.97467	13.1207	16.7562	12.6057	5.54965
AXL154_00661	50.9631	59.5634	71.0745	13.1751	10.1357	35.5892	44.2929	55.5271	49.6712	31.5411	36.8474	25.5284
AXL154_00662	85.2852	100.513	75.6897	226.004	170.055	166.432	84.7343	46.6031	70.2894	175.447	207.509	286.362
AXL154_00663	3.12019	0	0	0	0	0	0	0	0	1.97132	0.969668	1.10993
AXL154_00664	0	0	0.923045	9.12125	16.8929	7.32719	1.92578	0	1.87438	13.7992	4.84834	6.65957
AXL154_00665	71.7644	102.375	79.3819	187.492	140.774	76.4121	99.1777	47.5947	83.4101	183.333	244.356	194.238
AXL154_00666	111.287	104.236	112.612	313.163	171.181	160.151	73.1796	80.316	79.6613	163.62	224.963	114.323
AXL154_00668	24.9615	17.6829	19.3839	617.205	586.746	427.071	25.998	21.8142	63.7291	40.412	61.0891	27.7482
AXL154_00670	14.5609	101.444	67.3823	0	1.12619	1.04674	151.174	389.681	50.6084	60.1252	13.5753	1.10993
AXL154_00673	733.245	543.516	602.749	147.967	210.598	126.656	1112.14	1432.8	1134.94	955.104	800.946	331.869
AXL154_00674	1697.38	1512.35	1773.17	3828.9	6009.36	3008.34	2126.06	3743.12	3702.85	2326.16	2570.59	1666
AXL154_00677	27.0416	26.059	35.0757	3.04042	7.88334	7.32719	45.2558	30.7382	29.053	22.6702	9.69668	23.3085
AXL154_00678	59.2836	69.8009	99.6889	50.6736	75.4548	76.4121	87.623	65.4427	59.0431	31.5411	43.635	31.078
AXL154_00683	0	1.86136	0	3.04042	9.00953	2.09348	0.96289	0.991556	0.937192	3.94264	5.81801	1.10993
AXL154_00685	13.5208	18.6136	23.9992	96.2799	104.736	31.4023	65.4765	127.911	47.7968	793.456	752.462	146.511
AXL154_00686	9.36057	2.79204	10.1535	3841.06	2035.03	2669.19	22.1465	2.97467	5.62315	54.2113	364.595	248.624
AXL154_00692	391.064	443.934	550.135	297.961	157.667	211.442	311.976	585.018	189.313	400.178	383.988	167.599
AXL154_00699	24.9615	21.4056	28.6144	66.8892	95.7263	51.2903	25.0351	19.8311	25.3042	31.5411	41.6957	106.553
AXL154_00701	523.152	546.308	605.518	1586.08	1712.94	3400.86	462.187	858.687	564.19	814.155	689.434	468.39
AXL154_00712	1718.18	1805.52	1651.33	3493.44	3696.16	2807.36	1890.15	1209.7	2024.34	1307.97	1556.32	1367.43
AXL154_00715	1680.74	1552.37	2566.99	78.0374	140.774	96.3002	1413.52	4052.49	1266.15	274.999	84.3611	304.121
AXL154_00718	14723.1	15698.7	16123.8	5653.15	7124.29	6954.55	11594.2	13063.7	13391.5	4888.87	2787.79	3833.7
AXL154_00719	758.206	802.245	743.974	533.086	386.284	349.612	753.943	526.516	683.213	599.281	482.895	1674.88
AXL154_00722	947.498	1379.27	1067.96	2402.94	3660.12	2246.31	3133.24	973.708	2806.89	1401.61	3558.68	2820.33
AXL154_00723	3553.9	3093.58	3142.97	7954.74	9475.77	5186.61	4011.4	2818	5179.86	3537.53	4746.52	6150.12
AXL154_00725	55.1233	44.6726	82.151	168.236	159.919	71.1784	23.1094	72.3836	29.9902	38.4407	45.5744	23.3085
AXL154_00726	3052.59	2289.47	2698.06	11.1482	5.63096	17.7946	2637.36	4790.21	2679.43	2247.3	2031.45	739.213
AXL154_00730	365.062	352.727	313.835	718.552	587.872	661.541	333.16	320.273	309.273	299.641	321.93	378.486
AXL154_00731	39.5224	60.4941	57.2288	187.492	300.693	463.707	61.625	73.3751	36.5505	122.222	120.239	198.677
AXL154_00738	1467.53	1136.36	1334.72	3366.75	5955.3	6771.37	2177.09	2139.78	2021.52	2679.02	2230.24	2353.05
AXL154_00750	747.805	732.444	681.207	359.783	693.734	563.147	1972	1903.79	1210.85	1603.67	1251.84	899.043
AXL154_00752	213.213	260.59	240.915	101.347	85.5905	117.235	256.129	183.438	223.989	129.121	116.36	136.521
AXL154_00759	744.685	850.64	861.201	1286.1	834.508	1109.55	690.392	686.157	705.706	1202.5	2191.45	1825.83
AXL154_00760	2237.18	1925.57	1964.24	2890.42	2794.08	2596.97	5388.33	3029.2	5179.86	3336.46	2424.17	1451.79
AXL154_00761	216.333	228.947	210.454	333.432	304.072	332.864	314.865	398.605	298.964	160.663	138.662	166.489
AXL154_00762	624.038	749.196	610.133	1710.74	1406.61	1252.95	1016.81	305.399	688.836	544.084	736.947	1812.51
AXL154_00765	47.8429	62.3555	73.8436	13.1751	6.75715	5.23371	33.7012	66.4342	50.6084	26.6128	14.545	28.8582
AXL154_00773	722.844	525.833	475.368	604.029	2600.38	459.52	2165.54	946.936	1902.5	1047.76	744.705	200.897
AXL154_00775	42.6426	64.2168	51.6905	8.10778	10.1357	25.1218	44.2929	52.5525	28.1158	23.6558	31.999	27.7482
AXL154_00776	551.233	698.94	479.983	2869.14	2441.58	3144.41	939.781	426.369	845.347	844.71	948.335	2228.74
AXL154_00777	1244.96	1634.27	1672.56	37.4985	38.2905	29.3088	1638.84	1283.07	884.71	603.224	485.804	477.27
AXL154_00784	3173.23	3844.63	2995.28	396.268	640.803	554.773	3046.58	1938.49	3087.11	2731.26	2549.26	2986.82
AXL154_00786	501.31	567.714	553.827	517.884	510.165	521.277	506.48	491.812	349.573	797.399	718.524	2892.48
AXL154_00789	1918.92	1574.71	1537.79	5172.76	4802.08	3211.4	1681.21	1495.27	1701.94	2770.69	2713.13	1802.52
AXL154_00791	96.7259	123.78	94.1506	684.094	1256.83	272.153	138.656	153.691	117.149	91.6664	71.7554	120.982
AXL154_00792	354.662	634.723	541.828	186.479	237.626	62.8045	1257.53	1334.63	653.223	2744.08	2183.69	913.472
AXL154_00799	492.99	496.052	561.211	368.904	543.95	432.304	487.222	665.334	483.591	1165.05	925.063	5121.21
AXL154_00800	439.947	481.161	538.135	176.344	221.86	273.2	463.15	488.837	473.282	352.866	291.87	375.156
AXL154_00801	1794.11	2333.21	1736.25	632.407	982.039	625.952	3015.77	1073.86	2129.3	987.631	883.367	1718.17
AXL154_00802	9.36057	15.8215	17.5379	1.01347	5.63096	1.04674	10.5918	25.7805	3.74877	9.8566	3.87867	8.87943
AXL154_00803	1104.55	1188.48	1084.58	122.63	86.7167	159.105	1103.47	717.886	889.395	770.786	650.647	966.748
AXL154_00804	637.559	657.059	649.824	906.044	1248.95	637.466	500.703	346.053	487.34	1004.39	659.374	4014.61
AXL154_00809	642.759	447.656	602.749	122.63	188.074	170.619	332.197	636.579	515.456	129.121	60.1194	56.6064
AXL154_00810	160.17	98.6519	117.227	0	0	0	75.1054	185.421	74.9754	17.7419	12.6057	5.54965
AXL154_00814	1105.59	859.947	869.509	2527.6	2841.38	2851.32	1755.35	851.746	1825.65	2813.07	2410.59	2165.47
AXL154_00816	7942.96	8024.31	8146.8	3028.25	2402.17	2496.48	6921.25	11784.6	7778.7	12562.2	11295.7	11950.6
AXL154_00820	555.394	687.771	722.744	406.402	506.786	489.875	607.584	793.245	732.884	899.907	873.671	1965.68
AXL154_00821	330.74	281.065	236.3	645.582	635.172	670.961	165.617	264.745	268.974	226.702	289.931	862.415
AXL154_00822	1073.35	1049.81	1052.27	1100.63	1183.63	1156.65	1053.4	969.742	911.888	1077.33	1015.24	2688.25
AXL154_00824	1813.87	1545.86	2300.23	3150.89	2835.75	2196.06	2146.28	2531.44	2268.01	1748.56	2029.51	11049.3
AXL154_00825	549.153	463.478	493.829	798.616	811.984	774.589	496.851	423.394	539.823	298.655	314.172	559.404
AXL154_00833	461.788	420.667	412.601	283.772	250.014	264.826	450.633	440.251	537.011	581.539	660.344	736.993
AXL154_00837	242.335	134.018	167.994	417.551	250.014	286.807	155.025	163.607	163.071	150.806	201.691	91.0142
AXL154_00842	5467.61	3724.58	5085.06	4044.77	2093.59	551.633	4986.81	3242.39	6314.8	3121.58	1553.41	2156.59
AXL154_00851	1463.37	1365.31	1158.42	6051.44	6457.58	3029.27	3348.93	1441.72	3368.27	3263.52	4047.39	42219.5
AXL154_00852	782.127	437.419	789.204	80.0643	121.629	124.562	874.304	526.516	1291.45	394.264	321.93	160.94
AXL154_00854	22.8814	37.2271	36.9218	357.756	342.362	359.032	25.0351	40.6538	30.9273	24.6415	34.908	32.1879
AXL154_00857	2.08013	1.86136	1.84609	1.01347	0	1.04674	0.96289	1.98311	6.56035	1.97132	1.93934	19.9787
AXL154_00859	80.0849	93.9985	107.073	2149.57	1086.77	1108.5	46.2187	36.6876	47.7968	303.583	354.898	241.965
AXL154_00860	13.5208	20.4749	16.6148	2545.84	1019.2	974.517	19.2578	30.7382	17.8067	86.7381	83.3914	13.3191
AXL154_00863	260.016	328.53	330.45	449.982	147.531	108.861	338.937	495.778	281.158	1506.09	1492.32	621.56
AXL154_00875	85.2852	120.058	141.226	191.546	83.3382	29.3088	89.5488	49.5778	76.8498	353.852	302.536	98.7837
AXL154_00879	1126.39	959.53	1019.96	1755.33	2211.84	2516.37	1039.92	1354.47	1198.67	1683.51	1799.7	2067.8
AXL154_00882	126.888	126.572	146.764	627.339	942.622	834.253	106.881	99.1556	108.714	101.523	113.451	124.312
AXL154_00883	315.139	329.46	367.372	655.717	619.405	636.419	260.943	362.909	264.288	320.339	255.992	269.713
AXL154_00887	59.2836	53.0487	61.844	153.034	100.231	101.534	42.3672	40.6538	41.2365	103.494	110.542	116.543
AXL154_00888	536.673	490.468	492.906	1109.75	813.11	1076.05	503.592	496.769	507.958	329.21	370.413	436.202
AXL154_00889	980.78	1272.24	963.659	2947.18	2190.44	2438.91	976.371	578.077	870.652	1384.85	1511.71	1972.34
AXL154_00890	72.8044	187.997	83.0741	281.745	282.674	214.582	294.644	79.3245	104.028	159.677	154.177	528.326
AXL154_00891	3.12019	0.930679	0.923045	8.10778	4.50477	13.6076	2.88867	0	1.87438	10.8423	2.909	5.54965
AXL154_00895	66.564	103.305	104.304	30.4042	23.65	33.4957	99.1777	104.113	68.415	31.5411	33.9384	88.7943
AXL154_00896	654.2	549.1	567.673	1214.14	1114.93	820.646	748.166	643.52	755.377	3128.48	2401.87	1929.06
AXL154_00897	4333.94	3273.2	3862.02	6997.01	7822.53	14097.5	4742.23	7340.49	6523.8	6831.61	6597.62	2532.86
AXL154_00899	2613.68	2498.87	3283.27	8.10778	6.75715	6.28045	3832.3	6514.52	2566.03	2307.43	1841.4	1482.87
AXL154_00900	1798.27	2125.67	1728.86	19.256	188.074	49.1969	1443.37	1856.19	1357.99	681.091	461.562	588.262
AXL154_00904	172.65	194.512	160.61	80.0643	42.7953	64.898	119.398	125.928	73.101	137.992	110.542	105.443
AXL154_00908	1579.86	1551.44	1475.03	4928.52	3180.36	3110.92	1665.8	1811.57	4444.17	1976.25	1603.83	1875.78
AXL154_00909	1855.47	1786.9	1380.88	446.941	495.524	610.25	1430.85	2334.12	1769.42	1063.53	850.399	722.564
AXL154_00911	897.574	799.453	704.283	2832.65	3053.1	2602.2	1045.7	617.739	1855.64	965.947	991.97	1757.02
AXL154_00913	99.8461	161.007	126.457	6975.73	3174.73	3572.53	85.6972	72.3836	166.82	106.451	752.462	1035.56
AXL154_00914	263.136	205.68	224.3	572.612	575.484	589.316	189.689	234.007	230.549	95.609	124.117	159.83
AXL154_00915	253.775	210.333	274.144	153.034	161.045	86.8796	342.789	494.786	350.51	193.189	258.901	217.546
AXL154_00932	4749.97	4919.57	8322.18	2347.2	2033.9	2189.78	4276.2	4601.81	6489.12	15256	9475.59	31345.5
AXL154_00934	1432.17	1409.98	1652.25	667.878	545.077	629.092	1371.16	1994.02	885.647	2487.81	2491.08	1498.4
AXL154_00938	2316.22	1962.8	1950.39	1667.16	2216.34	1678.97	3839.04	3618.19	4450.73	1718.99	1712.43	1166.54
AXL154_00939	2768.65	2309.01	2327	1408.73	2880.8	2507.99	5104.28	5549.74	3685.04	4100.34	3050.57	1873.56
AXL154_00940	37.4423	80.0384	70.1514	1.01347	2.25238	2.09348	151.174	229.049	77.787	7.88528	8.72701	0
AXL154_00942	1.04006	0.930679	1.84609	0	4.50477	7.32719	0.96289	0	0	0	0	0
AXL154_00950	666.68	873.907	1115.96	1095.56	1230.93	2453.56	1155.47	1117.48	5388.86	1021.14	646.768	639.319
AXL154_00951	8.3205	5.58407	6.46132	13.1751	6.75715	18.8414	2.88867	4.95778	9.37192	6.89962	2.909	3.32979
AXL154_00953	952.698	652.406	731.052	2094.85	1822.18	1316.8	700.984	790.27	787.242	704.747	616.709	587.153
AXL154_00958	1082.71	1368.1	1149.19	403.362	334.479	629.092	917.634	1535.92	714.141	1313.88	1090.88	1936.83
AXL154_00963	502.35	530.487	529.828	1316.5	1067.63	1348.2	532.478	466.031	558.567	490.859	594.406	417.333
AXL154_00964	4.16025	0.930679	3.69218	0	0	3.14023	4.81445	1.98311	1.87438	9.8566	10.6663	12.2092
AXL154_00965	4.16025	3.72271	6.46132	31.4176	61.9405	30.3555	14.4434	12.8902	14.9951	41.3977	21.3327	33.2979
AXL154_00967	5.20032	10.2375	8.30741	3.04042	0	1.04674	3.85156	12.8902	0.937192	12.8136	17.454	1.10993
AXL154_00968	14.5609	10.2375	13.8457	52.7006	82.212	72.2252	12.5176	20.8227	4.68596	10.8423	9.69668	13.3191
AXL154_00969	4.16025	10.2375	7.38436	1.01347	1.12619	2.09348	11.5547	8.924	7.49754	6.89962	5.81801	1.10993
AXL154_00977	1933.48	1589.6	1733.48	4591.03	3896.62	3026.13	1546.4	1576.57	1562.3	1566.21	1657.16	2662.72
AXL154_00984	269.376	322.015	425.524	4.05389	6.75715	16.7479	238.797	421.411	164.946	24.6415	29.09	17.7589
AXL154_00986	2.08013	3.72271	4.61523	0	1.12619	1.04674	0.96289	6.94089	1.87438	0.98566	0.969668	3.32979
AXL154_00988	26.0016	57.7021	41.537	20.2694	3.37857	5.23371	42.3672	52.5525	43.1108	14.7849	21.3327	4.43972
AXL154_00991	2629.28	2170.34	2649.14	1405.69	1555.27	1513.59	2876.15	4877.46	2771.28	2997.39	2535.68	1834.71
AXL154_00992	42.6426	0.930679	2.76914	0	3.37857	0	0.96289	1.98311	3.74877	0.98566	2.909	8.87943
AXL154_00993	2220.53	1452.79	1785.17	874.627	1580.05	1099.08	1878.6	2208.19	2299.87	3687.35	4729.07	4691.67
AXL154_00996	17.6811	15.8215	17.5379	4.05389	3.37857	8.37393	13.4805	26.772	14.0579	11.8279	10.6663	17.7589
AXL154_00997	24.9615	26.059	39.6909	45.6062	42.7953	58.6175	24.0723	24.7889	14.9951	63.0822	76.6038	49.9468
AXL154_01001	165.37	328.53	244.607	124.657	146.405	128.749	241.685	607.824	191.187	76.8815	93.0881	120.982
AXL154_01005	728.044	899.035	812.28	295.934	296.188	379.967	631.656	971.725	592.306	679.12	594.406	449.521
AXL154_01009	1913.72	1220.12	1355.95	3753.9	4484.49	3190.47	2494.85	1755.05	2647.57	1799.81	1830.73	1955.7
AXL154_01010	36.4022	15.8215	23.0761	19.256	16.8929	21.9816	38.5156	23.7973	22.4926	59.1396	18.4237	66.5957
AXL154_01012	42.6426	68.8702	73.8436	93.2394	111.493	107.814	33.7012	139.809	31.8645	23.6558	30.0597	22.1986
AXL154_01019	223.614	132.156	137.534	384.106	345.741	318.209	136.73	107.088	210.868	71.9532	117.33	226.426
AXL154_01027	400.424	543.516	652.593	3224.87	5776.24	2386.57	892.599	742.675	430.171	671.234	601.194	244.184
AXL154_01036	4224.74	3996.33	4147.24	7318.28	10943.2	7617.14	4082.65	4029.68	5042.09	5876.5	5649.28	5544.1
AXL154_01037	1854.43	1559.82	1440.87	3174.19	4276.15	2865.98	4069.17	2114	3693.47	2437.54	2127.45	2244.28
AXL154_01038	0	0	0.923045	1.01347	4.50477	1.04674	0	1.98311	0	3.94264	0.969668	2.21986
AXL154_01040	2883.05	3178.27	3049.74	1587.1	2233.24	1917.63	3571.36	4488.77	2865	4023.46	3371.53	3239.88
AXL154_01041	613.637	749.196	692.284	76.0104	129.512	86.8796	831.937	909.257	593.243	736.288	575.013	517.227
AXL154_01043	87.3653	110.751	122.765	32.4311	25.9024	56.5241	83.7714	162.615	63.7291	94.6233	77.5734	47.727
AXL154_01048	1071.27	965.114	999.658	2089.78	2582.36	2073.6	1148.73	1094.68	1176.18	1465.68	1586.38	2567.27
AXL154_01050	1145.11	1147.53	1112.27	1221.23	1441.53	1592.09	1336.49	1621.19	972.806	2304.47	2005.27	2744.85
AXL154_01051	17.6811	3.72271	12.9226	54.7275	23.65	39.7762	8.66601	16.8564	16.8695	20.6989	23.272	34.4078
AXL154_01054	527.312	820.858	430.139	296.947	491.019	302.508	612.398	421.411	1010.29	287.813	194.903	235.305
AXL154_01056	6340.22	5625.02	5605.65	4160.3	7463.27	5111.24	14799.6	6818.93	12688.6	12916.1	8859.85	6223.37
AXL154_01062	2082.21	2093.1	2058.39	695.242	878.429	861.468	2304.2	2576.06	2722.54	2137.9	2256.42	1271.98
AXL154_01067	1095.19	898.105	1055.96	2155.66	1916.78	1781.55	766.461	923.139	921.26	785.571	801.915	717.014
AXL154_01070	2627.2	1928.37	1745.48	4900.14	6133.24	9007.21	3031.18	1962.29	3116.16	1865.85	1820.07	2606.11
AXL154_01073	796.688	741.751	709.822	789.495	1150.97	1539.76	744.314	1041.13	1216.48	1748.56	2971.06	873.514
AXL154_01074	834.131	987.45	626.748	756.05	385.157	1111.64	549.81	512.634	575.436	367.651	410.169	195.348
AXL154_01085	23.9215	54.91	40.614	12.1617	10.1357	19.8881	39.4785	44.62	46.8596	19.7132	13.5753	29.9681
AXL154_01086	252.735	218.709	238.146	329.378	319.838	334.957	204.133	163.607	261.477	94.6233	116.36	118.762
AXL154_01090	619.878	466.27	556.596	877.667	1016.95	1537.66	494.926	753.582	684.15	578.582	736.947	446.192
AXL154_01091	4146.73	2765.98	3273.12	3714.38	6333.7	3281.54	9634.68	6604.75	11247.2	7811.35	5145.06	3782.64
AXL154_01092	1340.64	1015.37	1055.04	905.031	3273.84	1137.81	3065.84	1915.69	4619.42	3233.95	1935.46	6334.37
AXL154_01095	608.437	610.525	600.902	401.335	295.062	376.827	740.463	642.528	806.923	641.664	514.894	611.571
AXL154_01098	1217.91	1260.14	1037.5	2694.82	2285.04	1982.53	1180.5	877.527	1244.59	930.463	1179.12	1432.92
AXL154_01101	2848.73	2092.17	2739.6	9893.52	11041.2	7771.01	2323.45	2742.64	2903.42	1109.85	1143.24	1359.66
AXL154_01139	182.011	246.63	244.607	3721.47	4925.96	1919.72	157.914	232.024	144.328	180.376	197.812	145.401
AXL154_01145	225.694	225.224	314.758	125.671	122.755	98.3937	251.314	219.134	208.994	208.96	225.933	255.284
AXL154_01148	920.456	729.652	766.128	1726.96	1281.61	1516.73	631.656	738.709	1042.16	642.65	748.584	691.486
AXL154_01155	607.397	419.736	515.982	356.742	438.088	400.902	909.931	774.405	768.498	661.378	516.833	285.252
AXL154_01156	94.6457	51.1873	38.7679	34.4581	32.6596	30.3555	103.992	63.4596	126.521	84.7667	38.7867	24.4184
AXL154_01157	47.8429	28.851	26.7683	242.22	147.531	208.302	27.9238	47.5947	28.1158	30.5555	125.087	101.004
AXL154_01161	1.04006	0	0	84.1182	25.9024	30.3555	2.88867	0	0	0.98566	4.84834	6.65957
AXL154_01163	3527.89	3130.8	2801.44	1256.71	1074.39	1229.92	3200.65	2763.47	3350.46	6042.09	4993.79	5508.58
AXL154_01165	53.0432	55.8407	47.9983	13.1751	2.25238	15.7011	43.3301	34.7045	30.9273	16.7562	15.5147	48.8369
AXL154_01167	491.95	439.28	436.6	1335.76	1187.01	1548.13	556.55	599.891	572.624	636.736	715.615	517.227
AXL154_01171	241.295	126.572	125.534	30.4042	31.5334	41.8697	282.127	150.716	179.004	292.741	281.204	76.5851
AXL154_01172	494.03	576.09	508.598	4.05389	7.88334	6.28045	652.84	385.715	458.287	574.64	467.38	1079.96
AXL154_01173	22.8814	17.6829	27.6914	0	0	0	21.1836	24.7889	14.0579	19.7132	20.363	35.5177
AXL154_01175	27.0416	22.3363	23.9992	151.007	159.919	99.4405	30.8125	24.7889	24.367	55.1969	74.6644	47.727
AXL154_01176	2.08013	3.72271	0	12.1617	5.63096	9.42068	4.81445	0.991556	5.62315	4.9283	11.636	7.7695
AXL154_01178	0	0	0	3.04042	1.12619	0	0	0	0	0	0	0
AXL154_01180	0	4.65339	6.46132	6.08083	2.25238	10.4674	0	0	4.68596	18.7275	8.72701	21.0887
AXL154_01182	651.08	494.19	814.126	884.761	2397.66	824.832	511.295	716.895	910.951	467.203	212.357	25.5284
AXL154_01183	4743.73	2624.51	4338.31	4959.93	12040.1	4407.83	2462.11	1813.56	3985.88	3145.24	1390.5	167.599
AXL154_01184	281.857	269.897	312.912	77.0239	75.4548	32.449	227.242	203.269	238.984	294.712	384.958	308.56
AXL154_01185	1.04006	3.72271	2.76914	0	0	1.04674	2.88867	1.98311	3.74877	0	1.93934	0
AXL154_01186	340.101	416.013	398.756	61.8218	128.386	29.3088	521.886	956.851	388.935	983.688	930.881	826.897
AXL154_01187	1217.91	1145.67	1188.88	7542.26	7882.21	6021.91	4973.33	3253.29	2685.06	3403.48	4493.44	3243.21
AXL154_01188	669.801	701.732	702.437	1967.15	1817.67	1070.82	1565.66	1741.17	1018.73	2246.32	2368.9	3393.05
AXL154_01189	779.007	781.77	599.979	6604.8	6890.04	11644	2129.91	1158.14	1039.35	1631.27	1709.52	3366.42
AXL154_01191	30.1618	52.118	53.5366	674.972	599.134	483.595	71.2539	55.5271	52.4828	27.5985	64.9677	48.8369
AXL154_01193	90.4855	77.2463	89.5354	24.3233	39.4167	53.3838	77.9941	99.1556	96.5308	44.3547	62.0587	91.0142
AXL154_01194	36.4022	27.9204	30.4605	106.415	121.629	93.16	17.332	45.6116	40.2993	21.6845	32.9687	812.468
AXL154_01196	2184.13	870.184	1042.12	2483.01	853.653	366.36	5703.2	830.924	11362.5	7704.9	5508.68	46413.9
AXL154_01206	899.655	1023.75	1127.96	571.598	662.201	615.484	1109.25	1431.81	1214.6	1375.98	1065.66	3528.46
AXL154_01208	0	0	0	0	3.37857	0	0.96289	0.991556	0.937192	0	0.969668	3.32979
AXL154_01209	98.806	72.5929	88.6123	165.196	251.141	148.637	52.959	149.725	106.84	47.3117	50.4227	12.2092
AXL154_01210	339.061	310.847	317.528	552.342	489.893	561.054	222.428	185.421	320.52	221.773	213.327	346.298
AXL154_01211	461.788	331.322	417.216	885.775	796.217	760.981	363.01	302.425	450.789	255.286	272.477	362.947
AXL154_01219	1113.91	988.381	1003.35	737.808	1043.98	1012.2	1328.79	2525.49	1248.34	2362.63	2813.01	1885.77
AXL154_01220	275.617	218.709	275.067	196.614	175.686	214.582	404.414	837.865	390.809	335.124	309.324	336.309
AXL154_01225	62061.6	52091	65101.5	6421.36	5034.08	4765.82	41095.2	50746.8	53354.4	108859	97775.5	52873.7
AXL154_01226	3388.53	3660.36	3887.87	1201.98	1531.62	1261.32	3335.45	2728.76	3054.31	2659.31	2677.25	2652.73
AXL154_01228	11.4407	3.72271	6.46132	51.6871	161.045	32.449	36.5898	14.8733	27.1786	28.5841	25.2114	83.2447
AXL154_01236	0	2.79204	0.923045	1.01347	6.75715	7.32719	2.88867	0.991556	1.87438	6.89962	8.72701	25.5284
AXL154_01237	479.469	478.369	598.133	182.425	734.277	583.035	743.351	459.09	629.793	1787	1139.36	2589.46
AXL154_01260	322.42	396.469	341.527	284.786	448.224	315.069	446.781	297.467	507.021	133.064	173.571	198.677
AXL154_01261	11.4407	9.30679	10.1535	13.1751	19.1453	42.9164	7.70312	16.8564	10.3091	15.7706	28.1204	27.7482
AXL154_01263	4.16025	0.930679	1.84609	4.05389	6.75715	4.18697	0	0	0.937192	2.95698	2.909	9.98936
AXL154_01269	13811	13618.6	13171.9	8693.56	11367.8	6649.95	15610.4	9420.77	11378.5	14919.9	14511.1	35500
AXL154_01272	97.7659	110.751	119.996	3.04042	1.12619	2.09348	77.9941	88.2485	54.3572	81.8098	91.1488	36.6277
AXL154_01274	56.1634	87.4838	82.151	299.988	346.867	137.123	76.0683	51.5609	66.5407	93.6377	181.328	136.521
AXL154_01277	2.08013	1.86136	0	0	1.12619	0	0.96289	0.991556	0	3.94264	9.69668	3.32979
AXL154_01279	49.923	38.1578	25.8453	231.072	99.1048	35.5892	17.332	29.7467	27.1786	25.6272	41.6957	69.9255
AXL154_01281	4.16025	7.44543	11.0765	15.2021	13.5143	29.3088	11.5547	18.8396	7.49754	10.8423	21.3327	17.7589
AXL154_01282	229.854	259.659	195.686	62.8353	72.0763	58.6175	166.58	248.881	145.265	181.361	218.175	189.798
AXL154_01296	48.883	39.0885	25.8453	70.9431	49.5524	49.1969	23.1094	28.7551	49.6712	13.7992	10.6663	28.8582
AXL154_01300	366.102	300.609	336.911	634.434	564.222	523.371	227.242	389.681	234.298	294.712	269.568	261.943
AXL154_01302	1559.05	1437.9	1240.57	744.902	1252.32	512.903	2255.09	1199.78	3618.5	1175.89	1349.78	1490.63
AXL154_01303	1357.28	1358.79	1354.11	727.673	755.674	933.694	1388.49	1869.08	2459.19	1596.77	1760.92	765.851
AXL154_01304	1144.07	1026.54	1038.43	2166.8	2684.84	2001.37	1744.76	1235.48	1450.77	1619.44	1448.68	1173.2
AXL154_01309	868.453	1276.89	843.663	64.8622	69.8239	58.6175	671.134	558.246	686.962	647.578	538.166	362.947
AXL154_01311	1701.54	1072.14	1457.49	611.124	817.615	255.405	963.853	1357.44	1732.87	560.84	305.445	132.082
AXL154_01313	800.849	1049.81	742.128	162.156	299.567	182.133	632.619	519.575	956.873	670.249	897.912	622.67
AXL154_01314	50.9631	57.7021	59.9979	25.3368	12.3881	23.0283	55.8476	60.4849	62.7919	52.24	61.0891	28.8582
AXL154_01317	0	0	0	9.12125	7.88334	25.1218	0	0	0	1.97132	0	1.10993
AXL154_01319	55.1233	68.8702	46.1523	255.395	308.576	550.586	76.0683	23.7973	68.415	72.9388	105.694	283.032
AXL154_01323	4.16025	0	1.84609	1.01347	0	0	0	0	0.937192	1.97132	0.969668	0
AXL154_01324	188.251	176.829	191.07	52.7006	47.3	78.5056	144.434	125.928	137.767	141.935	125.087	164.27
AXL154_01325	239.215	237.323	270.452	383.092	376.148	595.596	268.646	204.261	348.636	205.017	239.508	190.908
AXL154_01326	405.625	335.044	425.524	913.138	1718.57	1697.82	656.691	379.766	712.266	581.539	772.825	439.532
AXL154_01327	1153.43	834.819	1343.95	1483.72	3304.25	2577.08	4345.52	3669.75	4943.69	6593.08	4122.06	1691.53
AXL154_01328	325.54	394.608	457.83	7.09431	20.2714	17.7946	394.785	808.118	321.457	139.964	99.8758	61.0461
AXL154_01329	15.6009	29.7817	22.1531	6.08083	7.88334	9.42068	19.2578	30.7382	29.053	18.7275	13.5753	5.54965
AXL154_01330	88.4054	122.85	80.3049	5.06736	19.1453	13.6076	82.8086	76.3498	65.6035	69.9818	34.908	88.7943
AXL154_01331	34.3221	27.9204	36.9218	7.09431	18.0191	21.9816	30.8125	45.6116	30.9273	30.5555	33.9384	14.4291
AXL154_01334	2787.37	2987.48	3158.66	0	1.12619	0	4976.22	2485.83	3489.17	1011.29	610.891	483.929
AXL154_01335	81.1249	82.8304	89.5354	233.099	157.667	141.31	128.064	76.3498	131.207	19.7132	50.4227	36.6277
AXL154_01337	1413.45	1048.87	1323.65	955.704	809.732	463.707	1187.24	1488.33	1314.88	1792.92	1940.31	977.848
AXL154_01338	68.6442	56.7714	60.921	59.7949	83.3382	49.1969	155.988	98.164	181.815	137.007	96.9668	35.5177
AXL154_01339	849.732	837.611	977.505	1299.27	1345.8	1376.47	934.003	867.611	1010.29	1310.93	1301.29	2996.81
AXL154_01345	373.383	409.499	430.139	789.495	689.229	713.878	387.082	296.475	477.031	217.831	264.719	283.032
AXL154_01347	183.051	432.766	253.837	21.2829	23.65	19.8881	292.719	237.973	238.047	436.647	142.541	769.181
AXL154_01349	823.73	616.109	735.667	1438.12	1271.47	1158.74	609.509	786.304	698.208	596.324	642.89	447.301
AXL154_01353	24.9615	66.0782	68.3053	7.09431	3.37857	6.28045	44.2929	58.5018	74.9754	43.369	21.3327	69.9255
AXL154_01357	127.928	153.562	155.995	442.887	316.46	622.811	130.953	144.767	125.584	134.05	133.814	207.557
AXL154_01360	1337.52	1447.21	1228.57	620.245	711.753	599.783	1305.68	1528.98	1596.98	1147.31	1293.54	638.209
AXL154_01367	277.697	241.976	299.067	1862.76	1394.22	1378.56	210.873	295.484	279.283	175.447	174.54	225.316
AXL154_01369	354.662	740.82	758.743	1.01347	4.50477	0	964.816	1605.33	477.968	882.165	797.067	587.153
AXL154_01370	108.167	256.867	179.994	14.1886	5.63096	11.5142	315.828	939.995	155.574	78.8528	80.4824	36.6277
AXL154_01372	352.581	327.599	365.526	539.167	578.862	491.969	305.236	313.332	323.331	225.716	220.115	314.11
AXL154_01374	13.5208	22.3363	26.7683	6.08083	4.50477	10.4674	18.2949	47.5947	10.3091	17.7419	22.3024	12.2092
AXL154_01383	1478.97	1810.17	1709.48	1076.31	1627.35	951.488	2487.15	2708.93	1812.53	3224.09	2704.4	3067.84
AXL154_01387	12.4808	9.30679	13.8457	4.05389	13.5143	12.5609	14.4434	16.8564	9.37192	19.7132	31.999	41.0674
AXL154_01389	33.282	50.2566	58.1518	55.741	29.281	29.3088	46.2187	135.843	36.5505	276.97	206.539	103.223
AXL154_01397	281.857	258.729	254.76	118.576	118.25	142.357	268.646	335.146	232.424	157.706	147.389	155.39
AXL154_01401	80.0849	35.3658	35.9988	28.3772	16.8929	26.1685	55.8476	30.7382	59.0431	67.0249	61.0891	24.4184
AXL154_01403	151.849	139.602	144.918	342.554	216.229	250.171	115.547	78.3329	121.835	109.408	142.541	129.862
AXL154_01411	612.597	429.973	574.134	1.01347	2.25238	6.28045	345.678	765.481	257.728	57.1683	48.4834	34.4078
AXL154_01412	0	0	0.923045	2.02694	1.12619	5.23371	0	1.98311	0.937192	0	0	3.32979
AXL154_01413	1900.2	1681.74	1869.17	2934	2575.6	2349.94	1429.89	1539.89	1892.19	2046.23	1758.01	7819.45
AXL154_01420	930.856	1463.96	746.744	400.322	318.712	149.684	1382.71	364.893	1249.28	483.959	380.11	1503.95
AXL154_01427	11871.3	13803.8	10471	3838.02	4650.04	3442.73	10293.3	9030.1	9836.77	14906.1	13817.8	28277.7
AXL154_01439	608.437	641.238	618.44	1545.55	3038.46	1447.64	468.927	470.989	470.471	262.185	534.287	395.135
AXL154_01440	235.054	201.027	208.608	136.819	112.619	204.115	181.986	218.142	200.559	205.017	242.417	470.61
AXL154_01441	1358.32	1317.84	1403.03	1130.02	1004.56	1248.76	1436.63	1344.55	1175.24	1273.47	1047.24	839.106
AXL154_01442	1399.92	1218.26	1249.8	1678.31	1567.66	1391.12	1847.79	1466.51	1787.23	1103.94	1137.42	1287.52
AXL154_01443	42.6426	41.8805	47.9983	11.1482	7.88334	17.7946	41.4043	30.7382	57.1687	20.6989	15.5147	14.4291
AXL154_01445	9.36057	6.51475	8.30741	5.06736	2.25238	4.18697	12.5176	8.924	13.1207	7.88528	6.78767	13.3191
AXL154_01446	2842.49	3085.2	2270.69	976.987	984.291	893.917	2888.67	1454.61	4309.21	2433.59	1876.31	3834.81
AXL154_01448	1835.71	1233.15	1725.17	13753.8	12720.3	14720.3	1342.27	2129.86	1659.77	1072.4	1285.78	1015.59
AXL154_01451	779.007	878.561	852.894	515.857	649.812	641.653	671.134	738.709	508.895	1093.1	974.516	2689.36
AXL154_01453	817.49	769.671	678.438	973.947	1600.32	800.757	1183.39	674.258	2966.21	1361.2	1374.99	1796.98
AXL154_01454	1184.63	1185.68	1269.19	2854.95	4244.62	3777.69	1027.4	1245.39	1261.46	1251.79	1524.32	2189.89
AXL154_01457	936.057	893.451	767.974	475.318	432.458	491.969	1344.19	2125.9	920.323	1192.65	1208.21	751.422
AXL154_01460	225.694	207.541	210.454	826.993	779.324	419.743	300.422	226.075	198.685	79.8384	83.3914	109.883
AXL154_01462	773.807	719.415	748.59	2202.28	1780.51	1620.36	573.883	616.748	922.197	260.214	308.354	288.582
AXL154_01466	556.434	561.199	452.292	555.383	852.527	377.874	747.203	439.259	768.498	832.882	1173.3	2283.12
AXL154_01467	5483.21	3804.61	4413.08	2247.88	2230.99	1888.32	3533.81	4723.77	3652.24	6434.39	7253.11	4509.64
AXL154_01469	318.259	391.816	413.524	205.735	135.143	185.273	287.904	236.982	231.486	205.017	194.903	211.996
AXL154_01471	6.24038	7.44543	9.23045	4.05389	0	1.04674	5.77734	4.95778	3.74877	6.89962	2.909	1.10993
AXL154_01480	737.405	880.422	904.584	1734.05	1217.41	1237.25	694.244	543.373	885.647	1010.3	1163.6	6130.14
AXL154_01486	532.512	425.32	488.291	985.095	975.282	915.899	354.344	458.099	476.094	323.296	359.747	337.418
AXL154_01487	6622.08	7229.51	6513.01	16181.1	16309.5	12116	6143.24	4500.67	6168.6	4230.45	4959.85	12621
AXL154_01491	141.449	172.176	155.072	33.4446	46.1738	48.1501	160.803	96.1809	110.589	101.523	84.3611	163.16
AXL154_01493	0	1.86136	0.923045	1.01347	6.75715	2.09348	1.92578	2.97467	0	0	2.909	0
AXL154_01496	3850.31	4372.33	4527.54	16455.7	22812.1	21120.1	13392.8	9728.15	12310	8296.3	5647.35	2893.59
AXL154_01497	146.649	112.612	122.765	342.554	311.955	162.245	220.502	146.75	398.307	369.622	441.199	256.394
AXL154_01498	48.883	41.8805	47.0753	214.856	120.502	128.749	38.5156	52.5525	44.048	87.7237	104.724	106.553
AXL154_01499	109.207	162.869	173.532	64.8622	86.7167	60.711	118.435	234.999	64.6663	95.609	82.4218	118.762
AXL154_01502	152.889	142.394	148.61	337.486	181.317	217.722	77.9941	131.877	112.463	206.003	337.444	110.993
AXL154_01503	264.176	326.668	359.988	127.697	92.3477	204.115	259.98	443.225	271.786	286.827	267.628	86.5745
AXL154_01506	651.08	596.565	659.054	1185.76	1086.77	1050.93	619.138	665.334	706.643	469.174	480.955	426.213
AXL154_01508	429.546	481.161	474.445	234.112	293.936	260.639	614.324	463.057	514.519	478.045	306.415	404.014
AXL154_01510	39.5224	31.6431	49.8444	16.2156	27.0286	4.18697	37.5527	31.7298	58.1059	63.0822	62.0587	27.7482
AXL154_01513	37.4423	25.1283	31.3835	8.10778	2.25238	10.4674	44.2929	22.8058	31.8645	54.2113	56.2407	34.4078
AXL154_01514	7417.73	4571.49	4511.84	1041.85	1568.78	332.864	15894.4	8484.74	10871.4	17192.9	16847	6327.71
AXL154_01515	227.774	208.472	247.376	18.2425	45.0477	32.449	221.465	355.969	149.014	179.39	99.8758	44.3972
AXL154_01516	1400.97	1256.42	1391.95	1890.13	3468.67	3085.79	1333.6	1663.83	1677.57	2257.16	2145.87	856.865
AXL154_01518	12.4808	13.0295	9.23045	8.10778	1.12619	1.04674	40.4414	17.848	17.8067	14.7849	10.6663	8.87943
AXL154_01523	785.248	748.266	729.206	4073.14	6130.99	3984.95	2064.44	1174	2084.32	1966.39	1559.23	1464
AXL154_01524	573.075	462.547	573.211	2947.18	4389.89	3569.39	1098.66	785.312	1152.75	1250.8	822.278	766.961
AXL154_01527	222.574	198.235	335.065	50.6736	100.231	55.4773	219.539	348.036	287.718	396.235	290.9	349.628
AXL154_01529	0	1.86136	3.69218	65.8757	7.88334	12.5609	4.81445	2.97467	5.62315	8.87094	2.909	0
AXL154_01530	30.1618	97.7212	100.612	15.2021	22.5238	16.7479	90.5117	300.441	59.9803	97.5803	70.7857	61.0461
AXL154_01532	2.08013	3.72271	0.923045	39.5254	27.0286	34.5425	2.88867	5.94934	0.937192	1.97132	2.909	3.32979
AXL154_01536	3818.07	4208.53	3660.8	1715.81	1660.01	1633.96	3102.43	3465.49	4139.58	3856.89	2846.94	1355.22
AXL154_01545	24.9615	16.7522	11.9996	178.371	909.963	842.627	14.4434	27.7636	19.681	30.5555	74.6644	56.6064
AXL154_01546	593.876	582.605	691.361	1591.15	2737.77	3025.08	495.888	453.141	486.403	311.468	403.382	286.362
AXL154_01547	279.777	222.432	384.91	1852.63	2481	3017.76	302.347	300.441	400.181	133.064	187.146	55.4965
AXL154_01548	194.492	233.6	323.989	1152.32	2110.48	2913.08	215.687	148.733	134.956	154.749	210.418	47.727
AXL154_01549	11.4407	10.2375	17.5379	4.05389	3.37857	4.18697	10.5918	26.772	7.49754	0	0	0
AXL154_01555	950.618	946.5	1166.73	582.747	549.581	577.801	999.48	896.367	873.463	561.826	541.075	368.496
AXL154_01562	193.452	204.749	226.146	130.738	175.686	129.796	201.244	225.083	266.163	417.92	412.109	220.876
AXL154_01563	211.133	374.133	334.142	614.164	449.35	580.942	243.611	342.087	180.878	379.479	362.656	314.11
AXL154_01566	0	0.930679	0	5.06736	9.00953	11.5142	2.88867	0.991556	4.68596	6.89962	2.909	5.54965
AXL154_01571	230.894	193.581	326.758	579.706	868.294	476.267	277.312	381.749	241.796	514.514	178.419	69.9255
AXL154_01574	1248.08	1583.08	1515.64	2226.6	2459.6	1814	1775.57	2084.25	1119.94	2044.26	2557.01	5605.14
AXL154_01577	12.4808	22.3363	19.3839	28.3772	29.281	65.9447	35.6269	57.5102	28.1158	12.8136	1.93934	1.10993
AXL154_01579	289.138	407.637	451.369	61.8218	48.4262	55.4773	317.754	834.89	273.66	297.669	234.66	192.018
AXL154_01581	15.6009	27.9204	20.307	6.08083	3.37857	11.5142	12.5176	24.7889	22.4926	5.91396	3.87867	5.54965
AXL154_01582	47.8429	68.8702	81.228	60.8083	59.6881	127.702	51.0332	85.2738	573.562	57.1683	49.4531	47.727
AXL154_01583	742.605	1106.58	1101.19	250.328	364.886	749.467	1093.84	1194.82	1234.28	311.468	266.659	258.613
AXL154_01584	360.902	330.391	373.833	410.456	514.669	601.877	318.717	469.006	366.442	260.214	246.296	203.117
AXL154_01588	138.328	174.037	176.302	409.443	255.645	236.564	510.332	467.023	316.771	1327.68	1122.88	425.103
AXL154_01590	886.134	696.148	682.13	1705.67	2415.68	1721.89	814.605	991.556	850.033	982.703	1074.39	931.231
AXL154_01592	90.4855	111.681	77.5358	924.287	1192.64	766.215	111.695	40.6538	153.7	114.337	197.812	177.589
AXL154_01594	149.769	158.215	191.07	593.895	905.458	367.406	170.432	113.037	219.303	214.874	406.291	253.064
AXL154_01595	1543.45	2171.27	1556.25	749.969	587.872	838.44	1446.26	949.911	1097.45	1049.73	904.7	1084.4
AXL154_01600	1154.47	747.335	886.123	693.215	1159.98	573.614	1977.78	1383.22	1835.96	1885.57	1386.62	982.287
AXL154_01610	1628.74	1007.92	1300.57	3472.16	3799.77	2457.75	2375.45	1717.37	2733.79	2717.46	2509.5	3690.51
AXL154_01611	87.3653	24.1976	56.3058	10.1347	162.172	0	12.5176	5.94934	108.714	0.98566	0	2.21986
AXL154_01616	13.5208	13.0295	14.7687	22.2964	9.00953	55.4773	18.2949	17.848	443.292	14.7849	12.6057	8.87943
AXL154_01617	22.8814	51.1873	45.2292	0	1.12619	1.04674	82.8086	191.37	34.6761	31.5411	40.726	51.0567
AXL154_01619	27.0416	26.9897	27.6914	10.1347	0	8.37393	24.0723	11.8987	14.0579	30.5555	26.181	22.1986
AXL154_01620	11.4407	14.8909	6.46132	1.01347	2.25238	2.09348	8.66601	16.8564	5.62315	3.94264	3.87867	6.65957
AXL154_01621	1320.88	1040.5	1073.5	445.928	264.655	563.147	1251.76	1780.83	1087.14	1403.58	1182.03	632.66
AXL154_01622	1028.62	1288.99	1150.11	356.742	424.574	332.864	830.974	1233.5	942.815	772.757	636.102	540.535
AXL154_01631	215.293	221.501	234.453	33.4446	52.931	26.1685	177.172	314.323	150.888	491.844	343.262	329.649
AXL154_01632	66.564	56.7714	71.9975	11.1482	25.9024	23.0283	59.6992	90.2316	96.5308	90.6807	78.5431	48.8369
AXL154_01633	99.8461	111.681	92.3045	4.05389	7.88334	4.18697	78.957	35.696	54.3572	20.6989	20.363	53.2766
AXL154_01635	229.854	295.025	280.606	88.1721	96.8525	139.217	259.017	270.695	251.168	156.72	160.965	126.532
AXL154_01638	326.58	363.895	421.832	501.669	558.591	226.096	272.498	692.106	229.612	103.494	96.9668	29.9681
AXL154_01640	173.691	256.867	189.224	124.657	78.8334	87.9263	301.385	196.328	258.665	158.691	145.45	190.908
AXL154_01643	3435.33	3222.94	2898.36	2066.47	4089.2	2160.47	9354.48	8131.75	5970.85	7358.94	5189.66	4247.7
AXL154_01648	13.5208	13.9602	18.4609	30.4042	38.2905	37.6827	16.3691	7.93245	14.9951	3.94264	20.363	51.0567
AXL154_01649	157.05	89.3451	97.8428	278.705	398.672	328.677	85.6972	152.7	74.0382	202.06	330.657	157.61
AXL154_01652	1317.76	1097.27	1175.04	1243.53	2497.89	1523.01	1962.37	1336.62	2183.66	2515.4	2607.44	2400.78
AXL154_01653	3.12019	2.79204	3.69218	6.08083	6.75715	2.09348	5.77734	4.95778	9.37192	8.87094	6.78767	16.6489
AXL154_01654	104.006	159.146	167.994	10.1347	6.75715	6.28045	143.471	187.404	82.4729	27.5985	31.0294	16.6489
AXL154_01657	2.08013	10.2375	7.38436	9.12125	10.1357	14.6544	6.74023	10.9071	7.49754	4.9283	0.969668	3.32979
AXL154_01663	1430.09	1436.97	1529.49	2008.7	1763.62	1898.79	1561.81	942.97	1642.9	935.391	961.91	796.929
AXL154_01665	2040.6	2483.98	1782.4	214.856	324.343	240.751	2153.02	705.988	2070.26	1204.48	1520.44	2618.32
AXL154_01666	20367.6	19799.3	22474.3	26365.5	33208	27012.2	18114.9	27404.6	20597.6	4991.38	3508.26	3923.6
AXL154_01667	765.486	529.556	695.053	448.968	387.41	421.837	545.959	539.406	877.212	1234.05	1229.54	1663.78
AXL154_01668	231.934	211.264	217.839	111.482	102.483	112.001	267.683	333.163	174.318	193.189	181.328	145.401
AXL154_01673	489.87	624.485	550.135	698.282	888.565	1347.16	607.584	550.314	614.798	951.162	1091.85	1750.36
AXL154_01674	27.0416	25.1283	33.2296	26.3503	91.2215	41.8697	116.51	86.2654	76.8498	10.8423	22.3024	13.3191
AXL154_01678	574.115	705.454	615.671	254.382	108.114	127.702	472.779	836.873	410.49	655.464	570.165	309.67
AXL154_01679	548.113	647.752	577.826	401.335	180.191	242.844	495.888	437.276	578.248	610.123	707.857	803.589
AXL154_01680	694.762	734.305	766.128	364.85	244.384	341.238	544.996	770.439	498.586	810.212	764.098	325.209
AXL154_01681	7.28044	4.65339	9.23045	5.06736	3.37857	4.18697	8.66601	5.94934	3.74877	11.8279	10.6663	13.3191
AXL154_01682	13.5208	13.0295	17.5379	25.3368	72.0763	20.9348	5.77734	9.91556	11.2463	52.24	31.0294	15.539
AXL154_01684	1.04006	2.79204	2.76914	0	0	0	0.96289	0.991556	2.81158	0	0	2.21986
AXL154_01688	1529.93	1365.31	1235.03	2826.57	4046.41	2725.72	2350.41	1688.62	2990.58	2248.29	2277.75	2883.6
AXL154_01689	43.6827	50.2566	62.7671	25.3368	29.281	15.7011	66.4394	100.147	94.6564	65.0535	46.5441	29.9681
AXL154_01692	0	0	0.923045	0	0	3.14023	3.85156	0	1.87438	0	0	1.10993
AXL154_01693	20.8013	20.4749	25.8453	96.2799	193.705	379.967	25.0351	22.8058	14.0579	14.7849	11.636	11.0993
AXL154_01694	56.1634	49.326	47.9983	130.738	115.998	135.03	33.7012	17.848	46.8596	58.1539	45.5744	45.5071
AXL154_01695	68.6442	101.444	71.0745	2238.76	2401.04	1137.81	150.211	21.8142	44.048	457.346	617.678	466.17
AXL154_01698	66.564	74.4543	59.9979	17.229	25.9024	41.8697	34.664	25.7805	51.5456	33.5124	83.3914	95.4539
AXL154_01699	53.0432	58.6327	65.5362	137.832	130.638	96.3002	74.1425	24.7889	58.1059	49.283	63.9981	86.5745
AXL154_01706	0	0	0.923045	4.05389	2.25238	7.32719	0	0	0	2.95698	1.93934	1.10993
AXL154_01707	754.046	1017.23	1069.81	17.229	15.7667	9.42068	960.001	738.709	613.861	188.261	147.389	75.4752
AXL154_01708	883.014	1036.78	1143.65	4.05389	6.75715	4.18697	1066.88	1039.15	849.096	228.673	188.116	163.16
AXL154_01709	83.205	113.543	85.8432	55.741	46.1738	34.5425	101.103	54.5356	65.6035	71.9532	85.3308	72.1454
AXL154_01712	96.7259	103.305	102.458	406.402	280.422	210.395	66.4394	39.6622	82.4729	134.05	179.389	83.2447
AXL154_01715	2225.74	3530.99	2985.13	260.462	63.0667	42.9164	3616.62	3995.97	1739.43	1933.86	1091.85	432.872
AXL154_01718	257.936	253.145	247.376	570.585	1137.45	363.219	219.539	276.644	421.737	203.046	263.75	165.379
AXL154_01719	10.4006	22.3363	20.307	4.05389	7.88334	11.5142	10.5918	15.8649	2.81158	6.89962	1.93934	15.539
AXL154_01720	4113.45	5757.18	3912.79	2592.46	1974.21	1914.49	3845.78	2178.45	4303.59	2308.42	2217.63	2348.61
AXL154_01721	11.4407	14.8909	11.0765	0	2.25238	1.04674	12.5176	5.94934	7.49754	2.95698	3.87867	1.10993
AXL154_01723	2057.24	2415.11	1467.64	2232.68	6231.22	2495.43	4748.01	2622.67	5141.44	9759.02	6518.11	6374.32
AXL154_01724	2822.73	1933.02	2509.76	4235.3	5714.3	3903.3	3833.27	4327.15	4798.42	13913.6	17422	4944.73
AXL154_01725	2263.18	1467.68	1833.17	1840.47	4489	4196.39	3470.26	3038.13	4774.99	8643.25	11261.7	2449.61
AXL154_01726	1014.06	758.503	889.816	766.185	1236.56	1184.91	1650.39	1181.93	1402.04	2650.44	2354.35	1223.14
AXL154_01728	645.879	836.68	1012.58	1850.6	1260.21	2732	1140.06	1536.91	686.025	342.024	238.538	476.16
AXL154_01729	0	0	0	26.3503	197.083	120.375	0	0	0.937192	0.98566	7.75734	1.10993
AXL154_01731	4.16025	1.86136	1.84609	20.2694	7.88334	9.42068	0	0	0	0	1.93934	3.32979
AXL154_01732	9.36057	23.267	13.8457	38.5119	14.6405	26.1685	8.66601	12.8902	7.49754	13.7992	6.78767	11.0993
AXL154_01733	62.4038	79.1077	88.6123	333.432	270.286	306.695	75.1054	43.6285	82.4729	43.369	42.6654	43.2872
AXL154_01734	91.5256	53.0487	81.228	2779.95	2787.32	1649.66	116.51	101.139	206.182	67.0249	25.2114	11.0993
AXL154_01736	4643.88	2999.58	3401.42	5874.08	10324.9	35880.2	4917.48	6719.77	5133	8123.81	9000.46	1116.59
AXL154_01738	104.006	83.7611	83.0741	1667.16	692.608	533.838	86.6601	82.2991	61.8547	48.2973	155.147	170.929
AXL154_01741	819.57	740.82	723.667	670.919	885.186	656.307	929.189	613.773	937.192	959.047	968.698	3176.62
AXL154_01742	503.391	655.198	565.827	321.271	504.534	340.191	527.664	532.466	828.478	635.751	435.381	1590.53
AXL154_01745	3113.95	4600.34	2287.31	9460.76	5169.22	6333.83	4300.27	909.257	2223.02	1131.54	1655.22	4983.58
AXL154_01746	5982.44	6888.88	4018.94	15617.6	7198.62	8411.62	7073.39	1799.67	3912.78	2387.27	2874.1	5682.84
AXL154_01748	64.4839	305.263	415.37	228.031	879.556	346.472	287.904	426.369	166.82	144.892	13.5753	3.32979
AXL154_01749	142.489	136.81	214.146	39.5254	114.872	84.7861	153.1	220.125	187.438	59.1396	64.9677	34.4078
AXL154_01755	203.852	224.294	193.839	34.4581	30.4072	46.0566	194.504	158.649	92.782	181.361	215.266	157.61
AXL154_01757	73.8445	56.7714	62.7671	3169.13	1100.29	1816.1	48.1445	94.1978	79.6613	136.021	451.865	174.259
AXL154_01758	361.942	405.776	289.836	278.705	337.857	324.49	363.972	365.884	387.998	500.715	615.739	932.34
AXL154_01759	802.929	844.125	774.435	514.844	525.931	536.979	662.468	597.908	558.567	1360.21	1557.29	1349.67
AXL154_01760	174.731	33.5044	35.9988	2.02694	2.25238	81.6459	29.8496	94.1978	59.0431	0.98566	2.909	3.32979
AXL154_01761	150.809	176.829	190.147	61.8218	13.5143	76.4121	124.213	169.556	109.651	127.15	94.0578	42.1773
AXL154_01764	6787.45	6162.02	6661.62	6436.56	6269.51	5460.85	5016.66	5482.31	4684.09	13056	10614	42857.7
AXL154_01767	318.259	376.925	421.832	65.8757	95.7263	107.814	680.763	1243.41	775.058	1080.28	965.789	924.571
AXL154_01768	725.964	1025.61	1222.11	868.546	1147.59	1689.44	1099.62	1727.29	860.343	425.805	248.235	362.947
AXL154_01769	204.892	210.333	265.837	494.574	412.186	435.445	181.986	360.926	187.438	205.017	253.083	177.589
AXL154_01771	180.971	187.066	154.149	460.116	422.322	385.201	176.209	186.413	168.695	124.193	92.1184	153.17
AXL154_01773	1788.91	1756.19	2188.54	3795.45	6854	9608.04	3341.23	2997.47	2732.85	2695.78	4001.82	1742.59
AXL154_01774	4.16025	0	0	3.04042	6.75715	13.6076	1.92578	0.991556	0.937192	0	5.81801	3.32979
AXL154_01775	57.2035	20.4749	67.3823	5.06736	16.8929	14.6544	21.1836	11.8987	66.5407	113.351	111.512	68.8156
AXL154_01776	197.612	173.106	150.456	92.226	163.298	132.936	146.359	155.674	186.501	311.468	289.931	255.284
AXL154_01778	2993.3	2308.08	2368.53	1043.88	1565.41	1204.8	3420.19	2443.19	3186.45	3104.83	2922.58	2102.21
AXL154_01779	556.434	509.081	454.138	162.156	180.191	250.171	958.076	608.815	508.895	739.245	504.227	336.309
AXL154_01780	5798.35	9156.02	5925.03	1844.52	2103.73	3079.51	4581.43	4110	3862.17	5173.73	3682.8	6951.49
AXL154_01781	379.623	309.916	310.143	373.971	736.529	2002.42	269.609	383.732	391.746	221.773	248.235	173.149
AXL154_01782	1054.62	694.286	899.969	1358.05	2483.25	6036.56	830.974	1150.2	1082.46	353.852	502.288	297.461
AXL154_01783	1552.81	952.084	1231.34	1858.71	2813.23	8404.29	1174.73	1680.69	1470.45	503.672	766.038	347.408
AXL154_01784	19.7612	17.6829	13.8457	6.08083	2.25238	3.14023	13.4805	38.6707	20.6182	22.6702	31.0294	15.539
AXL154_01785	1863.79	1463.96	2127.62	372.958	336.731	389.388	1998.96	2793.21	2107.75	2360.66	1823.95	490.589
AXL154_01786	540.833	542.586	677.515	1260.76	2469.74	1706.19	959.039	1527.99	922.197	1180.82	1316.81	677.057
AXL154_01788	203.852	227.086	251.068	587.814	5284.09	25515.4	227.242	187.404	161.197	202.06	116.36	124.312
AXL154_01789	619.878	720.345	660.9	2594.49	2460.73	2877.49	592.177	340.104	1293.33	267.114	247.265	516.117
AXL154_01790	0	2.79204	1.84609	17.229	10.1357	19.8881	0.96289	1.98311	4.68596	3.94264	3.87867	1.10993
AXL154_01791	351.541	309.916	292.605	542.208	531.562	637.466	298.496	302.425	247.419	317.382	378.17	219.766
AXL154_01792	3573.66	5298.35	2321.46	634.434	1182.5	122.469	2593.06	1634.08	4846.22	305.555	219.145	1429.59
AXL154_01793	72.8044	90.2758	106.15	17.229	15.7667	24.0751	83.7714	215.168	56.2315	29.5698	29.09	26.6383
AXL154_01794	108.167	253.145	98.7658	162.156	94.6001	32.449	71.2539	49.5778	127.458	16.7562	23.272	95.4539
AXL154_01797	50.9631	57.7021	72.9206	204.721	221.86	251.218	72.2168	58.5018	55.2943	30.5555	49.4531	29.9681
AXL154_01801	249.615	248.491	318.451	55.741	42.7953	344.378	204.133	624.68	149.951	39.4264	27.1507	52.1667
AXL154_01802	855.972	724.999	876.893	1182.72	3054.23	1204.8	1171.84	710.946	1298.01	683.062	975.486	571.614
AXL154_01805	221.533	162.869	195.686	12.1617	64.1929	11.5142	353.381	382.741	298.027	93.6377	112.481	85.4645
AXL154_01807	772.767	912.065	950.737	426.672	440.341	497.202	1056.29	642.528	3649.43	948.205	1336.2	1873.56
AXL154_01808	352.581	403.914	357.218	1393.52	984.291	1038.37	233.019	415.462	360.819	223.745	248.235	83.2447
AXL154_01809	137.288	149.839	93.2276	33.4446	42.7953	50.2436	87.623	88.2485	96.5308	66.0392	67.8767	15.539
AXL154_01810	5130.63	6443.09	4045.71	1239.48	900.953	394.622	3384.56	2197.29	7890.22	2387.27	2653.01	267.493
AXL154_01811	60.3237	47.4646	71.0745	216.883	225.238	165.385	43.3301	34.7045	84.3473	50.2686	36.8474	12.2092
AXL154_01812	308.899	150.77	248.299	1190.83	1412.24	733.766	322.568	230.041	889.395	1434.13	863.974	916.801
AXL154_01814	19.7612	13.0295	23.0761	40.5389	21.3976	26.1685	8.66601	6.94089	12.1835	14.7849	7.75734	19.9787
AXL154_01820	78.0047	81.8997	102.458	130.738	78.8334	96.3002	73.1796	75.3582	104.966	52.24	60.1194	32.1879
AXL154_01822	1227.27	1785.97	1848.86	234.112	159.919	234.47	1372.12	1912.71	2430.14	790.499	441.199	281.922
AXL154_01826	1312.56	991.173	1165.81	1808.03	2856.02	2215.95	2163.61	1471.47	3171.46	1177.86	1048.21	1084.4
AXL154_01829	113.367	119.127	107.996	128.711	119.376	158.058	115.547	125.928	173.381	95.609	95.9971	351.848
AXL154_01830	920.456	953.015	989.504	1039.82	1200.52	1094.89	1311.46	1167.06	1189.3	1399.64	1321.66	1102.16
AXL154_01831	880.933	923.233	987.658	748.956	771.441	756.794	975.408	932.063	964.371	781.628	657.435	778.06
AXL154_01832	2405.67	2035.39	2078.7	2713.07	2573.35	2368.78	1841.05	2333.13	2175.22	2217.73	2426.11	2117.74
AXL154_01833	1814.91	1651.95	1552.56	819.899	1325.53	818.552	3135.17	2620.68	2235.2	2478.93	2130.36	1315.27
AXL154_01835	34.3221	45.6032	32.3066	10.1347	14.6405	17.7946	48.1445	52.5525	28.1158	13.7992	17.454	24.4184
AXL154_01836	2166.45	2219.67	1959.62	1510.07	1126.19	1068.72	3010.96	3037.14	2440.45	3037.8	2451.32	2286.45
AXL154_01839	4714.61	5019.15	5075.83	3955.58	3952.93	3957.73	3326.79	5636	3576.33	7900.06	6585.98	11248
AXL154_01840	1311.52	1167.07	1256.26	2951.23	3934.91	2868.07	1629.21	1649.95	1888.44	2154.65	1708.55	2676.04
AXL154_01843	916.296	832.027	839.048	1272.92	1308.63	1197.47	791.496	585.018	776.932	800.356	730.16	637.099
AXL154_01844	0	0	0	0	0	0	0	0	0	0	0	0
AXL154_01845	40.5625	16.7522	51.6905	54.7275	52.931	72.2252	21.1836	38.6707	35.6133	58.1539	87.2701	37.7376
AXL154_01846	0	0	0	0	0	0	0	0	0	0	0	0
AXL154_01848	91.5256	102.375	76.6128	34.4581	36.0381	9.42068	79.9199	52.5525	90.9077	23.6558	23.272	22.1986
AXL154_01849	0	0	1.84609	80.0643	477.505	35.5892	0	0	0	0	0	0
AXL154_01851	268.336	243.838	207.685	102.361	76.581	99.4405	179.098	188.396	165.883	262.185	230.781	143.181
AXL154_01852	0	0.930679	0.923045	4.05389	1.12619	4.18697	0	0	0	1.97132	0.969668	1.10993
AXL154_01853	3904.4	3819.5	4418.62	1208.06	2217.47	1687.35	2855.93	3657.85	2645.69	3612.44	3495.65	1194.28
AXL154_01857	17.6811	29.7817	5.53827	18.2425	207.219	19.8881	2.88867	3.96622	61.8547	11.8279	0	1.10993
AXL154_01858	67.6041	92.1372	22.1531	36.485	345.741	15.7011	5.77734	5.94934	117.149	22.6702	9.69668	4.43972
AXL154_01859	7.28044	9.30679	0.923045	2.02694	25.9024	6.28045	0	0	19.681	0.98566	0	0
AXL154_01862	62.4038	60.4941	34.1527	25.3368	39.4167	6.28045	14.4434	6.94089	91.8448	8.87094	9.69668	6.65957
AXL154_01864	120.647	218.709	59.0749	161.142	900.953	126.656	22.1465	23.7973	383.312	206.003	131.875	113.213
AXL154_01865	67.6041	89.3451	54.4597	38.5119	185.822	60.711	49.1074	33.7129	119.961	68.9962	24.2417	21.0887
AXL154_01868	120.647	158.215	191.993	61.8218	52.931	84.7861	133.842	199.303	148.076	228.673	201.691	99.8936
AXL154_01870	286.017	338.767	311.989	217.897	170.055	105.721	251.314	307.382	240.858	605.195	431.502	183.138
AXL154_01874	11.4407	13.9602	11.9996	11.1482	11.2619	12.5609	19.2578	16.8564	17.8067	27.5985	30.0597	19.9787
AXL154_01875	1.04006	0	7.38436	1.01347	0	0	3.85156	2.97467	0	1.97132	0	0
AXL154_01879	111.287	103.305	77.5358	47.6332	95.7263	70.1317	97.2519	74.3667	95.5936	61.1109	51.3924	25.5284
AXL154_01882	0	0	0	0	1.12619	2.09348	0	0	0.937192	0	0	0
AXL154_01888	57.2035	40.0192	32.3066	104.388	77.7072	83.7393	31.7754	31.7298	35.6133	46.326	53.3317	33.2979
AXL154_01897	22.8814	19.5442	36.9218	39.5254	115.998	73.2719	35.6269	21.8142	39.3621	7.88528	14.545	27.7482
AXL154_01898	167.45	181.482	199.378	151.007	202.714	338.098	157.914	217.151	163.071	161.648	233.69	219.766
AXL154_01899	733.245	590.981	647.978	713.484	601.386	569.428	760.683	664.342	678.527	731.36	690.403	1613.84
AXL154_01901	346.341	267.105	253.837	158.102	134.017	137.123	494.926	398.605	298.027	510.572	440.229	273.043
AXL154_01902	35.3621	30.7124	46.1523	8.10778	1.12619	5.23371	40.4414	51.5609	26.2414	38.4407	33.9384	13.3191
AXL154_01903	1269.92	1029.33	1019.96	693.215	748.917	705.504	2441.89	1656.89	1803.16	1785.03	1330.38	1226.47
AXL154_01905	1123.27	1033.05	899.969	1314.47	3011.44	2221.19	1322.05	1717.37	1194.92	1884.58	2352.41	3269.85
AXL154_01907	8.3205	21.4056	11.9996	4.05389	28.1548	5.23371	47.1816	3.96622	73.101	17.7419	16.4844	11.0993
AXL154_01908	205.932	161.938	181.84	345.594	558.591	897.058	187.764	107.088	343.012	156.72	155.147	122.092
AXL154_01909	212.173	151.701	143.072	210.802	435.836	340.191	326.42	142.784	635.416	252.329	200.721	87.6844
AXL154_01911	56.1634	36.2965	69.2284	81.0778	944.875	959.862	165.617	82.2991	79.6613	70.9675	69.8161	36.6277
AXL154_01912	242.335	1529.1	1983.62	0	2.25238	0	1663.87	1918.66	425.485	430.733	16.4844	0
AXL154_01913	30.1618	38.1578	48.9214	174.317	96.8525	82.6926	42.3672	121.961	22.4926	257.257	221.084	75.4752
AXL154_01914	669.801	659.851	529.828	1542.5	1120.56	780.869	637.433	226.075	742.256	520.428	454.774	426.213
AXL154_01915	0	0	0.923045	6.08083	6.75715	5.23371	0	0	0.937192	0.98566	0	0
AXL154_01917	102.966	156.354	95.9967	325.325	144.153	119.329	124.213	424.386	156.511	1433.15	1236.33	204.227
AXL154_01918	99.8461	123.78	92.3045	742.875	129.512	238.657	86.6601	216.159	64.6663	828.94	648.708	199.787
AXL154_01920	33.282	34.4351	51.6905	306.069	59.6881	173.759	40.4414	102.13	35.6133	197.132	225.933	79.9149
AXL154_01923	133.128	154.493	105.227	94.2529	45.0477	76.4121	113.621	88.2485	94.6564	140.949	157.086	147.621
AXL154_01926	7.28044	3.72271	4.61523	1.01347	2.25238	1.04674	0.96289	6.94089	4.68596	2.95698	6.78767	2.21986
AXL154_01930	3611.1	1822.27	1969.78	1225.29	2671.33	1162.93	6613.13	3372.28	6772.15	5165.84	4251.02	2188.78
AXL154_01941	89.4454	107.959	152.302	277.691	718.51	340.191	446.781	131.877	824.729	142.921	101.815	196.457
AXL154_01942	356.742	367.618	383.064	70.9431	72.0763	70.1317	327.383	352.002	223.989	619.98	585.679	300.791
AXL154_01943	24.9615	23.267	13.8457	4.05389	3.37857	6.28045	34.664	7.93245	16.8695	30.5555	36.8474	86.5745
AXL154_01946	530.432	477.438	478.137	916.179	1940.43	1160.84	2005.7	808.118	1080.58	1512.99	1185.9	597.142
AXL154_01947	24.9615	21.4056	22.1531	5.06736	6.75715	4.18697	33.7012	23.7973	14.9951	34.4981	18.4237	32.1879
AXL154_01951	153.929	217.779	282.452	4.05389	3.37857	4.18697	173.32	300.441	101.217	67.0249	39.7564	54.3865
AXL154_01953	114.407	85.6224	98.7658	2169.84	3709.67	1279.12	70.291	117.995	65.6035	36.4694	44.6047	33.2979
AXL154_01957	1.04006	1.86136	3.69218	1.01347	0	0	0	2.97467	0.937192	4.9283	0.969668	0
AXL154_01958	2.08013	0	0	0	0	0	0	0	0.937192	7.88528	6.78767	2.21986
AXL154_01960	1028.62	769.671	1056.89	85.1317	76.581	131.889	834.826	895.375	1232.41	219.802	118.299	66.5957
AXL154_01962	1530.97	1194.99	1497.18	0	5.63096	0	838.677	1010.4	1592.29	487.902	257.932	118.762
AXL154_01963	862.212	852.502	1016.27	544.235	843.517	621.765	1429.89	1335.63	1849.08	954.119	748.584	416.223
AXL154_01965	1319.84	1103.78	1097.5	4752.17	4959.75	2910.99	1520.4	1365.37	1653.21	2112.27	2225.39	1082.18
AXL154_01968	27.0416	24.1976	29.5374	9.12125	23.65	4.18697	14.4434	17.848	31.8645	45.3403	47.5137	21.0887
AXL154_01969	13.5208	4.65339	11.9996	10.1347	43.9215	4.18697	35.6269	5.94934	29.9902	12.8136	30.0597	15.539
AXL154_01972	39.5224	40.9499	52.6136	96.2799	95.7263	88.973	53.9218	19.8311	27.1786	59.1396	63.9981	52.1667
AXL154_01973	2.08013	1.86136	1.84609	13.1751	7.88334	10.4674	3.85156	2.97467	0.937192	11.8279	22.3024	18.8688
AXL154_01975	140.409	61.4248	160.61	623.285	800.722	519.184	79.9199	110.063	224.926	128.136	189.085	45.5071
AXL154_01976	1293.84	1495.6	1226.73	616.191	1062	865.655	1984.52	964.784	2623.2	578.582	657.435	934.56
AXL154_01978	345.301	373.202	386.756	152.021	237.626	352.752	509.369	251.855	256.791	481.002	531.378	1261.99
AXL154_01979	608.437	698.94	688.592	1500.95	2688.22	2185.6	690.392	382.741	582.934	1173.92	1429.29	5268.83
AXL154_01986	48.883	45.6032	42.4601	63.8487	37.1643	74.3187	61.625	53.544	35.6133	343.01	314.172	123.202
AXL154_01987	388.984	252.214	318.451	118.576	190.326	350.658	334.123	338.121	282.095	1548.47	1236.33	159.83
AXL154_01988	194.492	181.482	204.916	71.9565	165.55	309.836	170.432	265.737	162.134	888.079	832.945	261.943
AXL154_01990	59.2836	52.118	80.3049	197.627	290.557	386.248	51.0332	84.2822	40.2993	137.992	154.177	91.0142
AXL154_01992	288.097	287.58	266.76	86.1451	77.7072	96.3002	203.17	192.362	168.695	165.591	241.447	157.61
AXL154_01993	12.4808	22.3363	21.23	11.1482	6.75715	8.37393	24.0723	15.8649	17.8067	18.7275	10.6663	4.43972
AXL154_01995	3.12019	2.79204	11.9996	0	0	0	2.88867	5.94934	2.81158	2.95698	9.69668	13.3191
AXL154_01997	0	0.930679	0	9.12125	9.00953	0	0	0	0.937192	8.87094	0.969668	4.43972
AXL154_01999	4.16025	10.2375	11.0765	19.256	9.00953	16.7479	12.5176	14.8733	14.0579	20.6989	19.3934	36.6277
AXL154_02001	29.1218	23.267	23.9992	10.1347	6.75715	8.37393	21.1836	25.7805	14.9951	21.6845	24.2417	22.1986
AXL154_02002	319.299	375.994	404.294	708.417	1581.17	2779.1	433.301	364.893	892.207	497.758	277.325	621.56
AXL154_02003	33.282	64.2168	57.2288	19.256	18.0191	15.7011	42.3672	81.3076	44.9852	19.7132	22.3024	17.7589
AXL154_02004	727.004	635.653	804.895	1011.45	3645.48	6020.86	883.933	777.38	1512.63	1091.13	577.922	1248.67
AXL154_02005	1173.19	1491.88	832.587	2231.67	1796.28	2270.38	905.117	1186.89	501.398	1632.25	1474.86	3139.99
AXL154_02006	3716.15	5832.56	2096.24	9542.85	6477.85	6272.08	4554.47	1086.75	2475.12	2101.43	2719.92	9245.71
AXL154_02008	177.851	194.512	174.456	71.9565	66.4453	59.6643	146.359	175.505	102.154	182.347	148.359	92.1241
AXL154_02010	402.504	511.873	479.983	301.001	118.25	239.704	372.638	539.406	275.535	494.801	379.14	206.447
AXL154_02021	36.4022	42.8112	55.3827	14.1886	6.75715	11.5142	43.3301	34.7045	41.2365	12.8136	3.87867	7.7695
AXL154_02022	229.854	286.649	288.913	168.236	252.267	219.816	256.129	161.624	220.24	378.493	377.201	658.188
AXL154_02023	507.551	449.518	585.211	711.457	697.112	759.935	442.929	524.533	560.441	332.167	370.413	215.326
AXL154_02029	836.211	818.066	1019.04	268.57	402.05	532.792	1099.62	781.346	2161.17	1830.37	1247.96	3175.51
AXL154_02030	81.1249	75.385	95.9967	215.87	143.026	231.33	69.3281	110.063	86.2217	56.1826	54.3014	63.266
AXL154_02033	57.2035	97.7212	63.6901	15.2021	95.7263	23.0283	64.5136	91.2231	123.709	35.4837	15.5147	23.3085
AXL154_02038	22.8814	17.6829	11.9996	34.4581	19.1453	52.3371	18.2949	9.91556	16.8695	53.2256	42.6654	8.87943
AXL154_02045	2.08013	0	1.84609	0	1.12619	0	6.74023	1.98311	1.87438	15.7706	29.09	25.5284
AXL154_02046	151.849	157.285	169.84	84.1182	59.6881	94.2068	158.877	114.029	155.574	78.8528	95.9971	46.617
AXL154_02049	0	0	0	4.05389	4.50477	1.04674	0	0.991556	0.937192	0.98566	0	2.21986
AXL154_02051	72.8044	132.156	119.996	14.1886	6.75715	10.4674	133.842	234.999	73.101	172.49	177.449	81.0248
AXL154_02052	34.3221	40.9499	60.921	2.02694	0	6.28045	52.959	186.413	29.053	82.7954	85.3308	52.1667
AXL154_02056	13.5208	35.3658	22.1531	6.08083	9.00953	2.09348	26.9609	22.8058	17.8067	17.7419	12.6057	4.43972
AXL154_02057	140.409	167.522	151.379	1268.87	2164.54	1608.84	209.91	177.489	145.265	219.802	238.538	73.2553
AXL154_02058	0	0.930679	0	11.1482	1.12619	0	2.88867	0.991556	0	0	0.969668	0
AXL154_02062	9.36057	10.2375	10.1535	1.01347	1.12619	3.14023	7.70312	6.94089	2.81158	0	1.93934	4.43972
AXL154_02063	16.641	30.7124	36.9218	0	1.12619	0	23.1094	79.3245	34.6761	6.89962	7.75734	1.10993
AXL154_02065	9.36057	9.30679	19.3839	129.724	315.334	64.898	13.4805	22.8058	14.9951	45.3403	57.2104	12.2092
AXL154_02066	7.28044	8.37611	11.9996	44.5928	88.9691	21.9816	12.5176	14.8733	9.37192	13.7992	18.4237	1.10993
AXL154_02067	0	0	0	66.8892	251.141	17.7946	0	0.991556	0	0	0	0
AXL154_02068	673.961	438.35	701.514	4470.43	4945.11	5154.16	413.08	526.516	455.475	647.578	1326.51	355.177
AXL154_02069	156.009	72.5929	129.226	4232.26	4373	5628.33	64.5136	75.3582	106.84	255.286	682.646	125.422
AXL154_02070	916.296	737.097	783.665	4925.47	5357.29	5483.88	674.986	706.979	674.778	847.667	1239.24	724.784
AXL154_02071	18.7211	12.0988	18.4609	7.09431	3.37857	4.18697	34.664	15.8649	14.9951	19.7132	17.454	19.9787
AXL154_02072	0	0	0	0	0	0	1.92578	0	2.81158	1.97132	2.909	1.10993
AXL154_02073	176.811	135.879	237.223	81.0778	74.3286	85.8328	182.949	173.522	132.144	197.132	153.208	25.5284
AXL154_02077	1.04006	1.86136	0	5.06736	4.50477	5.23371	0	0	0	8.87094	2.909	6.65957
AXL154_02078	29.1218	13.9602	28.6144	43.5793	120.502	31.4023	12.5176	10.9071	30.9273	154.749	90.1791	110.993
AXL154_02079	3388.53	3508.66	3555.57	281.745	247.762	248.078	3482.77	3095.64	1553.86	1530.73	1162.63	362.947
AXL154_02080	17.6811	51.1873	44.3062	357.756	255.645	152.824	40.4414	56.5187	13.1207	11.8279	12.6057	5.54965
AXL154_02081	156.009	198.235	153.226	344.581	376.148	451.146	120.361	98.164	111.526	110.394	120.239	157.61
AXL154_02082	83.205	109.82	73.8436	16.2156	7.88334	24.0751	64.5136	36.6876	80.5985	29.5698	45.5744	11.0993
AXL154_02083	0	0	0	6.08083	7.88334	6.28045	0	0	0	0	0	0
AXL154_02088	8.3205	9.30679	15.6918	0	1.12619	0	5.77734	11.8987	7.49754	5.91396	3.87867	2.21986
AXL154_02089	20.8013	19.5442	19.3839	3.04042	1.12619	1.04674	12.5176	16.8564	11.2463	5.91396	10.6663	7.7695
AXL154_02090	10.4006	16.7522	11.0765	9.12125	11.2619	8.37393	8.66601	19.8311	14.0579	11.8279	6.78767	2.21986
AXL154_02092	11.4407	6.51475	10.1535	49.6601	14.6405	20.9348	4.81445	4.95778	13.1207	1.97132	13.5753	8.87943
AXL154_02094	179.931	164.73	193.839	2474.9	1494.46	2977.98	275.387	135.843	276.472	128.136	236.599	254.174
AXL154_02104	428.506	364.826	354.449	252.355	227.491	236.564	691.355	648.478	394.558	524.371	514.894	526.106
AXL154_02105	532.512	426.251	460.6	279.718	275.917	369.5	804.976	754.574	419.862	747.13	701.07	982.287
AXL154_02107	49.923	43.7419	52.6136	29.3907	6.75715	3.14023	55.8476	59.4934	35.6133	40.412	28.1204	17.7589
AXL154_02108	0	0	0	2.02694	2.25238	1.04674	0	0	0	0	0.969668	0
AXL154_02109	3.12019	1.86136	3.69218	1557.71	2019.26	2140.59	3.85156	2.97467	1.87438	8.87094	23.272	26.6383
AXL154_02110	4.16025	0	1.84609	141.886	185.822	98.3937	8.66601	1.98311	1.87438	26.6128	30.0597	24.4184
AXL154_02111	6.24038	9.30679	10.1535	5.06736	1.12619	2.09348	7.70312	7.93245	6.56035	6.89962	8.72701	8.87943
AXL154_02113	3471.73	3047.04	2346.38	1099.62	1206.15	651.073	2895.41	1804.63	1771.29	2082.7	3394.81	2639.41
AXL154_02115	201.772	367.618	275.991	2054.31	2651.05	1165.02	358.195	269.703	278.346	494.801	693.312	704.805
AXL154_02117	1361.44	1284.34	1308.88	814.832	621.658	563.147	1459.74	1278.12	1417.97	1617.47	1627.1	1250.89
AXL154_02118	455.548	514.665	464.292	104.388	84.4644	153.871	453.521	287.551	364.568	359.766	327.748	301.901
AXL154_02120	665.64	590.981	514.136	1100.63	903.206	971.376	536.33	363.901	674.778	420.877	521.681	452.851
AXL154_02121	575.155	1924.64	2127.62	550.315	32.6596	228.19	1831.42	2653.4	832.227	1100.98	271.507	41.0674
AXL154_02122	162.25	168.453	192.916	175.331	103.61	182.133	129.027	150.716	137.767	89.695	126.057	257.504
AXL154_02124	605.317	467.201	547.366	1290.15	1199.39	1038.37	441.967	421.411	623.233	308.511	299.627	340.748
AXL154_02125	79.0448	86.5531	56.3058	78.0374	65.3191	69.085	51.0332	56.5187	63.7291	34.4981	49.4531	52.1667
AXL154_02126	449.307	394.608	495.675	2872.18	2573.35	875.076	227.242	170.548	335.515	666.306	849.429	158.72
AXL154_02127	125.848	127.503	137.534	249.314	247.762	98.3937	113.621	82.2991	93.7192	86.7381	103.754	47.727
AXL154_02128	19.7612	34.4351	32.3066	23.3099	16.8929	3.14023	35.6269	40.6538	28.1158	117.294	77.5734	123.202
AXL154_02129	0	0	0	20.2694	15.7667	7.32719	0	0	0	0	0	0
AXL154_02133	324.5	260.59	302.759	812.805	715.132	740.046	239.76	243.923	244.607	201.075	203.63	219.766
AXL154_02135	586.596	416.944	467.061	777.333	918.972	509.763	427.523	254.83	560.441	183.333	192.964	72.1454
AXL154_02136	128.968	101.444	88.6123	184.452	128.386	106.768	62.5879	69.4089	53.42	93.6377	91.1488	64.3759
AXL154_02137	4.16025	7.44543	9.23045	5.06736	11.2619	31.4023	13.4805	2.97467	11.2463	5.91396	3.87867	1.10993
AXL154_02138	6689.69	6937.28	6673.62	26310.8	30332.8	31783.3	10739.1	5523.96	11296.9	11202	11115.3	7191.23
AXL154_02139	0	0	0	3.04042	9.00953	4.18697	0.96289	0	0.937192	0.98566	0	0
AXL154_02141	196.572	238.254	192.916	0	3.37857	1.04674	111.695	136.835	96.5308	135.035	133.814	245.294
AXL154_02142	16775.2	19593.6	12070.7	3777.21	4902.31	1797.26	14605.1	11067.7	14109.4	19693.5	13621.9	10754.1
AXL154_02143	511.711	558.407	565.827	245.26	261.276	364.266	588.326	475.947	441.418	524.371	484.834	1236.46
AXL154_02145	143.529	165.661	121.842	814.832	637.424	596.643	124.213	178.48	151.825	157.706	194.903	377.376
AXL154_02148	1083.75	1124.26	1127.96	2229.64	2660.06	2263.06	1111.18	1646.97	1060.9	1249.82	1435.11	894.603
AXL154_02149	46.8028	35.3658	47.9983	113.509	172.307	104.674	36.5898	57.5102	41.2365	76.8815	35.8777	26.6383
AXL154_02152	162.25	170.314	155.072	70.9431	59.6881	105.721	129.027	163.607	112.463	88.7094	81.4521	91.0142
AXL154_02160	106.086	107.959	108.919	13.1751	10.1357	17.7946	72.2168	90.2316	118.086	118.279	95.9971	721.454
AXL154_02161	1727.54	1830.64	1576.56	1642.84	1571.04	1599.42	1554.1	1645.98	1511.69	1654.92	1764.8	2024.51
AXL154_02162	1363.52	864.6	1449.18	10.1347	20.2714	13.6076	877.193	870.586	785.367	812.184	482.895	714.794
AXL154_02163	222.574	274.55	345.219	203.708	239.879	352.752	352.418	430.335	132.144	465.231	568.225	3938.03
AXL154_02166	22.8814	15.8215	14.7687	1.01347	0	3.14023	15.4062	26.772	9.37192	27.5985	31.999	27.7482
AXL154_02168	201.772	220.571	265.837	100.334	113.745	75.3654	207.984	141.792	124.647	160.663	157.086	198.677
AXL154_02170	444.107	447.656	494.752	642.541	637.424	810.178	674.986	368.859	821.918	831.897	704.948	1670.44
AXL154_02176	114.407	324.807	225.223	3.04042	3.37857	6.28045	455.447	2193.32	239.921	28.5841	39.7564	22.1986
AXL154_02177	57.2035	150.77	86.7662	40.5389	25.9024	56.5241	89.5488	66.4342	54.3572	98.566	37.817	83.2447
AXL154_02180	977.659	1095.41	894.431	304.042	362.634	311.929	1385.6	903.307	1062.78	811.198	533.317	556.074
AXL154_02181	205.932	236.392	295.374	2168.83	224.112	903.338	403.451	271.686	206.182	332.167	380.11	746.982
AXL154_02182	638.599	453.24	509.521	5840.64	3081.26	3500.3	542.107	509.66	758.189	513.529	1849.16	1072.19
AXL154_02183	359.862	314.569	302.759	753.01	845.77	879.263	356.269	399.597	285.844	511.557	786.401	821.348
AXL154_02184	183.051	136.81	170.763	198.641	167.803	322.396	96.289	199.303	129.333	105.466	129.935	44.3972
AXL154_02185	925.656	1000.48	982.12	1910.4	947.127	1705.14	668.246	816.05	935.318	664.335	697.191	225.316
AXL154_02186	170.57	105.167	133.842	309.109	470.748	571.521	112.658	141.792	204.308	156.72	244.356	122.092
AXL154_02191	1121.19	1092.62	1031.96	409.443	621.658	626.998	1076.51	1361.41	860.343	1160.12	1068.57	1288.63
AXL154_02193	15447	18375.3	12708.5	39581.2	44694	25355.2	28049	10438.1	26921.8	12802.7	9407.72	34413.4
AXL154_02194	1282.4	1053.53	1079.96	2658.34	2265.9	1953.22	1033.18	989.573	1278.33	945.248	932.82	1613.84
AXL154_02195	127.928	189.858	219.685	120.603	139.648	195.741	239.76	315.315	244.607	371.594	242.417	496.138
AXL154_02196	434.746	492.329	453.215	157.088	117.124	263.779	416.931	249.872	457.35	683.062	737.917	240.855
AXL154_02198	2546.07	1817.62	2193.16	912.125	1699.42	963.002	4672.91	3095.64	3014.01	3223.11	2436.78	2964.62
AXL154_02201	36.4022	31.6431	40.614	465.184	407.681	250.171	41.4043	60.4849	37.4877	34.4981	68.8464	91.0142
AXL154_02208	697.882	567.714	684.9	439.847	338.984	359.032	768.386	387.698	657.909	757.972	580.831	1428.48
AXL154_02211	85.2852	93.0679	74.7667	1102.66	1034.97	981.844	87.623	53.544	65.6035	102.509	122.178	78.805
AXL154_02212	6.24038	3.72271	11.0765	182.425	127.26	94.2068	3.85156	7.93245	0.937192	17.7419	21.3327	16.6489
AXL154_02213	14363.3	10716.8	13407.2	5881.18	7875.46	5774.87	21365.6	12273.5	15018.5	23849	22044.4	7831.66
AXL154_02214	58.2435	76.3156	71.9975	37.4985	43.9215	82.6926	44.2929	67.4258	52.4828	32.5268	38.7867	17.7589
AXL154_02215	2901.78	2830.19	2925.13	3337.36	4041.9	7722.86	2326.34	3608.27	3474.17	2612.98	3372.5	1063.31
AXL154_02216	1710.9	2297.85	1633.79	276.678	420.069	218.769	2930.07	1220.61	2910.92	1039.87	957.062	1234.24
AXL154_02217	14810.5	15646.6	13713.7	2523.55	4222.09	2579.17	13047.2	11942.3	16648.3	8532.86	7609.95	9318.97
AXL154_02218	17348.3	23049.2	14213	2146.53	8788.8	836.347	10040.1	8585.88	12869.5	7145.05	4992.82	6563.01
AXL154_02219	6099.97	12571.6	6755.77	1845.53	1529.37	1466.49	5947.77	4193.29	4515.39	5627.13	4128.85	7480.92
AXL154_02220	176.811	231.739	175.379	166.209	291.684	652.12	148.285	47.5947	209.931	211.917	259.871	303.011
AXL154_02222	99.8461	142.394	90.4584	394.241	608.143	285.76	126.139	32.7213	120.898	159.677	121.208	211.996
AXL154_02223	1.04006	3.72271	4.61523	4.05389	2.25238	2.09348	2.88867	0	0	0.98566	3.87867	3.32979
AXL154_02225	124.808	143.324	129.226	251.341	219.607	277.387	112.658	63.4596	136.83	165.591	112.481	59.9362
AXL154_02226	9.36057	13.0295	13.8457	16.2156	24.7762	24.0751	1.92578	9.91556	12.1835	11.8279	10.6663	5.54965
AXL154_02228	0	0	0	1.01347	0	1.04674	2.88867	0	0	3.94264	0.969668	3.32979
AXL154_02230	1.04006	1.86136	0	9.12125	12.3881	4.18697	0.96289	0	0.937192	7.88528	0.969668	2.21986
AXL154_02232	0	0	1.84609	4.05389	0	3.14023	1.92578	0	0.937192	0	0	1.10993
AXL154_02234	1.04006	0	0	2.02694	1.12619	2.09348	0	0	3.74877	3.94264	0.969668	1.10993
AXL154_02236	2.08013	1.86136	5.53827	8.10778	14.6405	15.7011	6.74023	0	7.49754	0	0.969668	0
AXL154_02237	36.4022	44.6726	41.537	55.741	31.5334	85.8328	23.1094	45.6116	23.4298	124.193	100.845	58.8262
AXL154_02238	2.08013	3.72271	1.84609	11.1482	4.50477	15.7011	0	1.98311	0	0.98566	0	0
AXL154_02240	0	0	0.923045	2.02694	3.37857	2.09348	0	0	0	0	0	0
AXL154_02241	0	0.930679	0	25.3368	29.281	2.09348	0	0.991556	0.937192	0.98566	4.84834	1.10993
AXL154_02242	35.3621	42.8112	25.8453	437.82	357.003	204.115	23.1094	19.8311	29.9902	22.6702	21.3327	29.9681
AXL154_02245	1.04006	0.930679	1.84609	92.226	54.0572	31.4023	0	0.991556	0	1.97132	2.909	1.10993
AXL154_02246	27.0416	22.3363	26.7683	38.5119	21.3976	30.3555	28.8867	14.8733	35.6133	12.8136	11.636	5.54965
AXL154_02247	34.3221	79.1077	39.6909	42.5658	273.665	52.3371	35.6269	16.8564	56.2315	24.6415	16.4844	33.2979
AXL154_02248	1156.55	745.474	536.289	181.412	224.112	11.5142	367.824	164.598	1328.94	20.6989	2.909	11.0993
AXL154_02250	297.458	322.945	412.601	267.557	445.972	550.586	214.724	319.281	253.042	129.121	40.726	6.65957
AXL154_02252	55.1233	52.118	59.0749	118.576	136.269	101.534	73.1796	47.5947	68.415	88.7094	83.3914	142.071
AXL154_02253	1903.32	1521.66	1801.78	2498.21	2402.17	2286.08	3878.52	2948.89	3151.78	1129.57	914.397	977.848
AXL154_02254	350.501	447.656	423.678	208.775	311.955	254.358	504.554	421.411	393.621	415.948	394.655	1053.32
AXL154_02255	364.022	345.282	419.063	247.287	311.955	264.826	466.039	867.611	380.5	259.229	338.414	311.89
AXL154_02259	139.368	134.018	216.916	20.2694	24.7762	19.8881	148.285	257.805	245.544	177.419	91.1488	52.1667
AXL154_02266	87.3653	113.543	110.765	181.412	99.1048	77.4589	102.066	105.105	93.7192	385.393	287.022	289.692
AXL154_02268	150.809	215.917	251.068	2.02694	23.65	7.32719	249.389	462.065	192.124	249.372	295.749	79.9149
AXL154_02269	453.468	375.063	447.677	3.04042	4.50477	3.14023	458.336	740.692	473.282	469.174	547.862	277.482
AXL154_02270	172.65	200.096	240.915	112.495	122.755	77.4589	222.428	132.868	150.888	249.372	288.961	440.642
AXL154_02271	59.2836	69.8009	76.6128	67.9026	54.0572	76.4121	38.5156	104.113	73.101	82.7954	54.3014	223.096
AXL154_02275	418.105	362.965	375.679	722.606	718.51	684.569	321.605	343.078	414.239	262.185	334.535	351.848
AXL154_02277	510.671	463.478	467.061	855.371	780.451	637.466	493.963	445.209	639.165	185.304	195.873	294.131
AXL154_02278	5.20032	5.58407	2.76914	3.04042	0	2.09348	1.92578	8.924	0	5.91396	2.909	8.87943
AXL154_02279	8612.76	8485	8548.32	16597.6	17462.7	17565.4	7493.21	7028.15	8393.49	8592.98	10608.2	7534.2
AXL154_02282	2953.78	2654.3	2672.22	7718.6	7863.07	5946.54	2431.3	2236.95	3192.08	2614.96	3045.73	2964.62
AXL154_02287	96.7259	130.295	83.9971	169.25	101.357	172.712	131.916	109.071	136.83	318.368	428.593	113.213
AXL154_02290	96.7259	48.3953	99.6889	311.136	885.186	519.184	250.351	166.581	213.68	180.376	331.626	261.943
AXL154_02297	2248.62	2743.64	2632.52	4646.77	5128.68	4988.77	3719.64	1889.91	1460.15	2961.91	2216.66	34350.1
AXL154_02301	610.517	444.864	448.6	2220.52	2157.78	2666.05	751.054	839.848	1055.28	1365.14	1871.46	436.202
AXL154_02302	325.54	303.401	323.066	83.1047	156.541	242.844	280.201	438.268	356.133	317.382	379.14	160.94
AXL154_02303	130.008	147.047	129.226	170.263	403.177	309.836	84.7343	157.657	87.1589	121.236	142.541	175.369
AXL154_02310	2.08013	2.79204	9.23045	43.5793	23.65	30.3555	0	1.98311	3.74877	5.91396	12.6057	14.4291
AXL154_02311	65.524	227.086	237.223	11.1482	9.00953	6.28045	176.209	423.394	55.2943	105.466	63.9981	21.0887
AXL154_02315	501.31	485.814	542.751	208.775	190.326	195.741	394.785	781.346	365.505	1153.22	1170.39	1168.76
AXL154_02316	318.259	341.559	257.53	256.408	242.131	301.462	311.976	427.361	261.477	827.954	778.643	1177.63
AXL154_02317	1516.41	2458.85	1793.48	250.328	236.5	116.188	1576.25	1569.63	1460.15	1164.06	625.436	228.645
AXL154_02318	11331.5	8618.08	11003.6	1679.32	1314.27	1159.79	7147.53	7475.34	3356.09	22698.8	20101.2	4653.93
AXL154_02327	3298.04	2792.04	2914.98	567.544	2078.95	2229.56	2533.36	3643.97	4497.59	6097.29	10455.9	1923.51
AXL154_02331	368.182	304.332	323.066	584.773	575.484	516.044	241.685	336.137	358.007	166.576	210.418	216.436
AXL154_02340	4610.6	4060.55	3238.97	1061.11	1521.48	960.909	4162.57	1955.35	2216.46	2405.01	4379.02	3038.99
AXL154_02344	135.208	159.146	137.534	17803.7	8762.9	17064	96.289	166.581	139.642	82.7954	53.3317	308.56
AXL154_02347	324.5	391.816	441.216	343.567	197.083	183.18	372.638	364.893	306.462	666.306	665.192	1000.05
AXL154_02348	180.971	169.383	193.839	82.0912	77.7072	48.1501	180.06	184.429	171.506	156.72	143.511	94.344
AXL154_02349	0	2.79204	4.61523	102.361	163.298	479.408	0.96289	1.98311	0	4.9283	4.84834	2.21986
AXL154_02350	126.888	93.0679	106.15	405.389	528.184	938.927	74.1425	66.4342	72.1638	62.0966	72.7251	46.617
AXL154_02352	118.567	101.444	136.611	311.136	380.653	211.442	213.762	73.3751	218.366	84.7667	120.239	87.6844
AXL154_02353	329.7	383.44	485.522	1673.24	1239.94	1054.07	335.086	172.531	501.398	260.214	214.297	289.692
AXL154_02357	629.238	752.919	815.972	1560.75	2164.54	1414.15	1014.89	810.101	728.198	652.507	757.311	1209.82
AXL154_02360	74.8845	103.305	55.3827	8.10778	5.63096	20.9348	64.5136	35.696	44.048	19.7132	67.8767	33.2979
AXL154_02361	23.9215	23.267	36.9218	8.10778	5.63096	13.6076	20.2207	14.8733	15.9323	15.7706	5.81801	6.65957
AXL154_02366	443.067	319.223	407.063	740.848	730.898	801.804	316.791	376.791	375.814	239.515	255.992	247.514
AXL154_02373	108.167	132.156	154.149	16.2156	13.5143	41.8697	155.988	226.075	82.4729	191.218	154.177	213.106
AXL154_02375	0	0	0	0	0	0	0	0.991556	1.87438	1.97132	3.87867	0
AXL154_02376	2.08013	2.79204	3.69218	0	0	0	3.85156	1.98311	0	0.98566	0	1.10993
AXL154_02377	88.4054	83.7611	92.3045	68.9161	23.65	16.7479	112.658	92.2147	97.468	21.6845	22.3024	35.5177
AXL154_02378	1607.94	1388.57	1496.26	145.94	50.6786	35.5892	1371.16	1115.5	1461.08	643.636	572.104	664.848
AXL154_02379	1.04006	0	0	21.2829	2.25238	0	0	0.991556	0	0.98566	0	3.32979
AXL154_02380	3.12019	3.72271	11.0765	18.2425	1.12619	28.262	9.6289	14.8733	6.56035	6.89962	3.87867	0
AXL154_02381	2611.6	2000.96	2293.77	70.9431	61.9405	54.4306	1106.36	2525.49	1019.67	1337.54	832.945	326.319
AXL154_02385	4.16025	0.930679	0	7.09431	3.37857	10.4674	3.85156	0.991556	0	5.91396	1.93934	2.21986
AXL154_02386	4362.02	2777.14	3371.88	6849.05	8494.86	6273.12	6023.84	4981.58	6490.99	8007.5	7646.8	5786.06
AXL154_02388	652.12	678.465	692.284	381.066	291.684	309.836	637.433	561.221	622.296	454.389	358.777	607.131
AXL154_02390	291.218	288.51	317.528	117.563	120.502	170.619	192.578	383.732	185.564	340.053	341.323	728.114
AXL154_02395	60.3237	69.8009	47.0753	165.196	244.384	140.263	47.1816	110.063	57.1687	48.2973	43.635	38.8475
AXL154_02399	770.687	867.392	787.358	3822.82	3199.51	2635.7	857.935	341.095	1407.66	420.877	497.44	471.72
AXL154_02400	85.2852	196.373	145.841	116.549	68.6977	87.9263	174.283	369.85	74.0382	196.146	157.086	72.1454
AXL154_02404	444.107	486.745	477.214	904.017	1120.56	1191.19	450.633	486.854	518.267	390.321	330.657	257.504
AXL154_02409	272.497	351.796	349.834	1438.12	637.424	778.776	197.392	227.066	287.718	204.032	327.748	67.7057
AXL154_02411	55.1233	53.0487	53.5366	404.375	388.536	285.76	67.4023	14.8733	123.709	52.24	82.4218	74.3653
AXL154_02423	134.168	183.344	115.381	108.442	121.629	133.983	171.394	128.902	109.651	198.118	130.905	499.468
AXL154_02427	30.1618	20.4749	43.3831	54.7275	55.1834	59.6643	25.0351	21.8142	19.681	48.2973	30.0597	33.2979
AXL154_02428	1473.77	1226.63	1742.71	4.05389	3.37857	1.04674	937.855	1019.32	782.556	51.2543	82.4218	63.266
AXL154_02429	156.009	144.255	115.381	455.049	547.329	475.221	139.619	138.818	109.651	270.071	380.11	427.323
AXL154_02431	0	0.930679	1.84609	2.02694	4.50477	2.09348	0.96289	0.991556	0	1.97132	1.93934	5.54965
AXL154_02436	723.884	400.192	456.907	5558.9	4405.66	5630.42	549.81	1021.3	756.314	421.862	811.612	591.592
AXL154_02445	3778.55	3816.71	4160.16	4925.47	8743.75	6077.38	9727.12	6383.64	9211.66	9980.79	7170.69	5486.38
AXL154_02446	1.04006	11.1681	3.69218	2793.13	8489.23	688.756	1.92578	4.95778	5.62315	14.7849	11.636	21.0887
AXL154_02453	327.62	329.46	368.295	351.675	239.879	190.507	293.681	230.041	213.68	629.837	664.222	880.174
AXL154_02454	705.163	686.841	827.048	395.254	345.741	278.433	974.445	864.637	770.372	1578.04	2208.9	2168.8
AXL154_02456	455.548	335.975	489.214	341.54	277.043	256.452	640.322	737.718	355.196	1958.51	2029.51	1535.03
AXL154_02458	5597.62	3959.11	3657.11	6009.89	12039	8566.53	11150.3	8518.46	11129.2	7464.4	6263.08	3750.45
AXL154_02462	6570.08	6159.23	5726.57	2368.48	6815.71	4596.24	5504.84	8963.67	7224.82	11951.1	14718.6	6251.12
AXL154_02465	104.006	119.127	118.15	107.428	152.036	654.214	68.3652	96.1809	65.6035	94.6233	121.208	144.291
AXL154_02466	37.4423	47.4646	23.9992	90.199	82.212	442.772	35.6269	39.6622	33.7389	25.6272	36.8474	16.6489
AXL154_02469	407.705	657.059	538.135	28.3772	76.581	32.449	477.594	476.938	514.519	238.53	136.723	128.752
AXL154_02471	130.008	221.501	127.38	3575.53	2068.81	2063.13	184.875	91.2231	314.897	220.788	383.988	1197.61
AXL154_02479	901.735	730.583	747.667	755.037	1120.56	866.702	1258.5	907.274	1442.34	1278.4	1085.06	3015.68
AXL154_02482	81.1249	63.2861	97.8428	109.455	117.124	186.32	74.1425	125.928	96.5308	230.644	246.296	87.6844
AXL154_02483	3.12019	15.8215	9.23045	12.1617	16.8929	10.4674	3.85156	6.94089	5.62315	0.98566	2.909	9.98936
AXL154_02486	4006.32	5471.46	7546.82	6842.96	5848.31	6352.68	3588.69	5746.07	5747.8	11515.5	7908.61	26243.2
AXL154_02487	520.032	533.279	488.291	1064.15	924.603	854.141	491.074	459.09	649.474	309.497	459.623	374.046
AXL154_02490	1.04006	2.79204	5.53827	6.08083	6.75715	16.7479	0.96289	2.97467	8.43473	2.95698	1.93934	3.32979
AXL154_02492	10.4006	11.1681	8.30741	26.3503	22.5238	48.1501	12.5176	2.97467	8.43473	12.8136	6.78767	16.6489
AXL154_02494	525.232	800.384	620.286	654.703	349.119	329.724	713.502	451.158	631.668	821.055	686.525	3012.35
AXL154_02497	121.687	137.74	139.38	42.5658	37.1643	83.7393	138.656	105.105	104.028	94.6233	91.1488	167.599
AXL154_02500	11169.2	7174.6	13400.8	5440.32	8552.3	7853.7	5062.88	5994.95	13814.2	21807.7	15097.7	94321.8
AXL154_02503	438.907	418.805	420.909	771.252	823.246	1120.01	348.566	529.491	333.64	353.852	481.925	439.532
AXL154_02504	63.4439	26.9897	35.9988	3.04042	0	0	42.3672	32.7213	46.8596	38.4407	37.817	23.3085
AXL154_02506	401.464	414.152	481.83	573.625	569.853	569.428	556.55	539.406	435.794	969.889	681.676	1106.6
AXL154_02517	1028.62	1046.08	979.351	590.854	516.922	505.576	978.296	1304.89	1428.28	819.083	824.218	881.284
AXL154_02522	1564.25	1626.83	1176.88	5967.32	7517.33	6481.42	1717.8	745.65	2044.02	2550.89	3892.25	2931.32
AXL154_02525	717.644	525.833	673.823	1861.75	1925.79	1706.19	467.002	859.679	627.919	621.951	587.619	406.234
AXL154_02529	802.929	604.01	666.439	582.747	386.284	513.95	789.57	856.704	865.028	895.965	823.248	1988.99
AXL154_02530	318.259	225.224	242.761	127.697	136.269	160.151	258.055	353.985	254.916	255.286	220.115	408.454
AXL154_02531	295.378	284.788	309.22	122.63	114.872	186.32	308.125	290.526	284.906	259.229	278.295	377.376
AXL154_02532	703.083	625.416	668.285	1183.74	1077.77	829.019	571.957	635.587	686.025	467.203	487.743	397.355
AXL154_02533	3287.64	1628.69	1883.01	2366.46	3040.72	1878.9	4715.27	4310.29	4624.11	4717.37	4713.55	4925.87
AXL154_02536	2307.9	1724.55	2066.7	1407.71	1683.66	986.031	1837.19	1617.23	2460.13	2062	2605.5	5207.79
AXL154_02538	0	1.86136	1.84609	0	0	0	4.81445	3.96622	1.87438	0	0	0
AXL154_02542	743.645	762.226	776.281	68.9161	175.686	166.432	815.568	717.886	496.712	595.338	621.557	439.532
AXL154_02543	11646.6	8304.44	12690	1037.8	3359.43	1392.17	15102.9	16969.5	8585.62	9910.81	12323.5	10133.7
AXL154_02548	932.937	916.718	864.893	1431.02	1643.11	1270.74	696.17	615.756	738.508	1006.36	1132.57	1113.26
AXL154_02549	209.053	202.888	205.839	525.992	567.6	413.463	310.051	88.2485	256.791	285.841	397.564	1006.71
AXL154_02550	174.731	105.167	116.304	56.7544	52.931	49.1969	58.7363	120.97	69.3522	67.0249	59.1497	41.0674
AXL154_02559	143.529	138.671	161.533	446.941	592.377	446.959	129.027	114.029	268.974	64.0679	104.724	68.8156
AXL154_02560	1144.07	1054.46	1235.96	1923.57	4219.84	2010.79	1107.32	407.529	1134	633.779	1214.99	852.426
AXL154_02562	16312.3	19000.7	17023.7	3097.17	6774.04	2505.9	16107.2	1772.9	11177	2756.89	10447.2	6679.55
AXL154_02568	1461.29	2477.47	1760.25	2101.94	2180.31	664.681	1058.22	357.952	2447.01	807.255	904.7	297.461
AXL154_02570	1684.9	1346.69	1176.88	570.585	806.353	506.623	1215.17	762.506	722.575	864.424	1547.59	702.585
AXL154_02571	1272	1188.48	1610.71	1069.21	1491.08	1279.12	681.726	564.195	1171.49	207.974	240.478	72.1454
AXL154_02572	377.543	378.786	388.602	163.169	233.122	61.7578	184.875	148.733	369.254	294.712	227.872	703.695
AXL154_02573	12.4808	30.7124	13.8457	22.2964	41.6691	12.5609	11.5547	5.94934	11.2463	30.5555	37.817	32.1879
AXL154_02576	1520.57	1166.14	2682.37	463.157	1560.9	191.554	1136.21	669.3	1895	5143.17	3145.6	2732.65
AXL154_02578	2860.17	4352.78	3332.19	532.073	764.684	1172.35	2914.67	2550.28	4102.09	1020.16	606.042	401.794
AXL154_02584	4264.26	2843.22	2834.67	4468.4	6056.66	4968.88	8225.01	5486.28	7097.36	7005.08	5422.38	3496.28
AXL154_02587	1655.78	1719.89	1975.32	2714.08	2497.89	3434.36	2229.09	1732.25	2387.97	3649.9	4052.24	4308.74
AXL154_02588	1227.27	1272.24	1294.11	1748.24	1354.81	1404.73	1235.39	1242.42	1293.33	1458.78	1427.35	5074.6
AXL154_02590	1059.82	868.323	961.813	2324.91	1831.19	3176.86	1323.97	725.819	993.424	1255.73	938.638	957.869
AXL154_02592	762.366	712.9	773.512	180.398	183.569	221.909	795.347	859.679	746.005	1020.16	783.492	1121.03
AXL154_02593	515.871	494.19	468.907	218.91	256.772	242.844	424.635	523.542	454.538	343.01	314.172	276.372
AXL154_02594	9.36057	15.8215	17.5379	5.06736	4.50477	6.28045	23.1094	16.8564	13.1207	13.7992	13.5753	13.3191
AXL154_02595	234.014	408.568	337.835	12.1617	27.0286	3.14023	167.543	158.649	355.196	54.2113	47.5137	37.7376
AXL154_02598	49.923	55.8407	52.6136	14.1886	11.2619	25.1218	56.8105	71.392	51.5456	18.7275	14.545	19.9787
AXL154_02599	11.4407	4.65339	3.69218	0	3.37857	4.18697	1.92578	6.94089	4.68596	2.95698	2.909	0
AXL154_02602	947.498	895.313	931.353	1571.9	1931.42	1690.49	1098.66	651.452	866.903	632.794	828.096	920.131
AXL154_02606	594.916	925.094	679.361	59.7949	92.3477	79.5524	786.681	374.808	799.425	148.835	97.9364	186.468
AXL154_02607	217.373	246.63	189.224	341.54	447.098	367.406	256.129	81.3076	199.622	178.404	204.6	370.716
AXL154_02609	1080.63	1985.14	841.817	986.108	635.172	717.018	2523.74	282.593	743.193	173.476	255.023	746.982
AXL154_02611	432.666	422.528	400.602	162.156	207.219	190.507	359.158	392.656	425.485	319.354	337.444	362.947
AXL154_02612	543.953	587.258	478.137	2052.28	3642.1	1481.14	1786.16	632.613	1276.46	752.058	563.377	1046.66
AXL154_02613	1075.43	1448.14	1103.96	315.19	450.477	362.173	864.675	685.165	997.173	391.307	387.867	458.401
AXL154_02614	298.498	590.981	775.358	21.2829	23.65	10.4674	550.773	1289.02	308.336	390.321	165.813	198.677
AXL154_02615	376.503	328.53	418.139	1043.88	918.972	381.014	542.107	242.931	382.374	1062.54	1117.06	886.833
AXL154_02617	294.338	323.876	364.603	27.3637	37.1643	33.4957	368.787	384.724	569.813	798.384	1380.81	172.039
AXL154_02621	211.133	272.689	217.839	40.5389	72.0763	60.711	191.615	160.632	179.004	83.7811	55.2711	43.2872
AXL154_02622	16.641	13.9602	21.23	62.8353	72.0763	42.9164	2.88867	9.91556	9.37192	5.91396	2.909	13.3191
AXL154_02627	241.295	367.618	335.065	49.6601	47.3	38.7294	334.123	377.783	201.496	104.48	106.663	97.6738
AXL154_02628	864.292	984.658	1076.27	466.197	313.081	445.912	884.896	1394.13	678.527	1110.84	991.97	708.135
AXL154_02629	125.848	154.493	131.072	58.7814	49.5524	26.1685	158.877	140.801	111.526	92.652	72.7251	127.642
AXL154_02630	30.1618	36.2965	45.2292	17.229	22.5238	10.4674	33.7012	65.4427	41.2365	48.2973	60.1194	21.0887
AXL154_02631	824.77	612.386	630.44	5289.31	3755.85	6656.23	778.978	1038.16	636.354	624.908	679.737	326.319
AXL154_02632	378.583	371.341	304.605	789.495	459.486	491.969	349.529	312.34	512.644	141.935	185.207	124.312
AXL154_02634	3438.45	2979.1	3942.33	450.995	1037.22	454.286	3092.8	3123.4	3312.04	1390.77	1335.23	971.188
AXL154_02635	632.358	604.01	526.136	515.857	436.962	396.715	596.992	391.665	477.968	608.152	504.227	1045.55
AXL154_02637	634.439	696.148	713.514	1251.64	1413.37	1060.35	531.515	530.482	623.233	631.808	632.223	624.89
AXL154_02642	1807.63	1645.44	2226.39	892.869	578.862	1319.94	1343.23	3027.22	2133.99	2746.05	2541.5	518.337
AXL154_02647	107.127	240.115	223.377	413.497	391.915	334.957	178.135	329.197	134.956	113.351	96.9668	91.0142
AXL154_02648	17.6811	32.5737	31.3835	35.4715	45.0477	71.1784	32.7383	40.6538	32.8017	45.3403	54.3014	79.9149
AXL154_02653	3.12019	10.2375	9.23045	1135.09	149.783	418.697	7.70312	12.8902	8.43473	66.0392	88.2398	13.3191
AXL154_02654	0	0	0.923045	31.4176	9.00953	38.7294	1.92578	0.991556	0	0	2.909	1.10993
AXL154_02655	132.088	158.215	121.842	385.119	275.917	445.912	118.435	138.818	134.018	123.207	107.633	71.0355
AXL154_02657	359.862	341.559	399.679	185.465	203.841	332.864	442.929	772.422	432.046	635.751	537.196	476.16
AXL154_02665	1261.6	1318.77	1172.27	740.848	841.265	788.197	1449.15	1559.72	1145.25	2061.01	1597.04	1250.89
AXL154_02667	510.671	470.923	675.669	2469.83	1348.05	750.514	411.154	704.005	710.392	1102.95	1781.28	495.028
AXL154_02669	342.181	392.746	392.294	3779.24	1938.18	2336.33	297.533	395.631	266.163	363.708	371.383	376.266
AXL154_02670	23.9215	46.5339	31.3835	24.3233	9.00953	14.6544	36.5898	34.7045	11.2463	58.1539	68.8464	12.2092
AXL154_02672	132.088	138.671	125.534	171.277	145.279	188.414	79.9199	156.666	83.4101	46.326	66.9071	71.0355
AXL154_02673	1777.47	2053.08	1997.47	1547.57	1590.18	1073.96	1945.04	3133.32	1367.36	926.52	743.735	368.496
AXL154_02674	8.3205	17.6829	23.9992	4.05389	9.00953	12.5609	21.1836	22.8058	15.9323	10.8423	8.72701	7.7695
AXL154_02675	6162.37	5344.89	5230.9	2463.75	2483.25	2019.16	6508.17	7041.04	4968.06	8383.04	6671.31	5232.21
AXL154_02678	2.08013	0	0.923045	0	0	0	0.96289	0	0	1.97132	0	2.21986
AXL154_02679	1.04006	0	2.76914	8.10778	13.5143	5.23371	0	3.96622	0	6.89962	3.87867	0
AXL154_02680	33.282	65.1475	28.6144	6.08083	4.50477	4.18697	53.9218	20.8227	53.42	26.6128	69.8161	61.0461
AXL154_02681	133.128	107.959	111.688	140.873	177.938	220.863	96.289	83.2907	69.3522	161.648	201.691	202.007
AXL154_02682	13.5208	13.9602	15.6918	5.06736	14.6405	7.32719	6.74023	23.7973	11.2463	24.6415	25.2114	18.8688
AXL154_02683	214.253	197.304	196.609	47.6332	31.5334	8.37393	151.174	109.071	213.68	239.515	303.506	281.922
AXL154_02684	6.24038	3.72271	3.69218	0	0	1.04674	3.85156	0.991556	2.81158	0	3.87867	1.10993
AXL154_02687	110.247	97.7212	127.38	222.964	164.424	161.198	94.3632	62.468	50.6084	173.476	165.813	192.018
AXL154_02690	4.16025	4.65339	2.76914	9.12125	10.1357	2.09348	0.96289	4.95778	1.87438	10.8423	7.75734	19.9787
AXL154_02691	3.12019	11.1681	9.23045	6.08083	4.50477	1.04674	1.92578	8.924	0.937192	9.8566	13.5753	24.4184
AXL154_02693	558.514	577.021	629.517	912.125	784.955	907.525	482.408	692.106	537.948	391.307	401.442	470.61
AXL154_02694	332.82	370.41	352.603	1978.3	1531.62	1258.18	804.976	597.908	343.95	673.206	754.402	402.904
AXL154_02695	1846.11	1948.84	1637.48	8437.16	6401.27	5973.76	2423.59	2554.25	1538.87	4277.76	5058.76	3404.15
AXL154_02697	1425.93	1386.71	1187.04	5094.72	3476.55	3109.87	3068.73	1739.19	1643.84	3780.99	4275.27	3840.35
AXL154_02699	560.594	666.366	591.672	1047.93	1714.06	1802.49	773.201	819.025	719.764	778.671	756.341	657.078
AXL154_02700	742.605	865.531	616.594	131.751	402.05	104.674	1475.15	665.334	1033.72	840.768	601.194	368.496
AXL154_02702	39.5224	75.385	47.0753	13.1751	19.1453	11.5142	45.2558	53.544	37.4877	42.3834	31.0294	23.3085
AXL154_02703	3559.1	4551.02	4059.55	966.852	951.632	508.716	3651.28	4256.75	3364.52	2460.21	2476.53	1447.35
AXL154_02704	6753.13	8673.92	6772.38	988.135	1412.24	865.655	8231.75	9047.95	6362.6	5931.7	5415.59	3488.51
AXL154_02706	914.215	802.245	793.819	797.603	1578.92	1114.78	915.709	822.991	821.918	478.045	746.644	414.004
AXL154_02707	45.7628	49.326	39.6909	14.1886	18.0191	9.42068	41.4043	24.7889	41.2365	40.412	50.4227	48.8369
AXL154_02715	4118.65	2514.69	2734.98	1691.49	1993.36	2164.66	2652.76	1902.8	2015.9	6562.52	10009.9	6187.85
AXL154_02716	265.216	271.758	287.99	533.086	566.474	874.029	233.019	306.391	245.544	417.92	467.38	260.833
AXL154_02719	4401.55	4583.59	5193.98	15715.9	13194.5	12413.3	5474.99	5198.73	6185.47	5209.21	6824.52	8108.03
AXL154_02724	784.208	537.932	635.055	374.985	599.134	453.239	508.406	414.47	789.116	682.077	547.862	1773.67
AXL154_02728	1.04006	1.86136	1.84609	1.01347	0	0	0.96289	1.98311	0	0.98566	2.909	4.43972
AXL154_02729	11.4407	5.58407	4.61523	47.6332	77.7072	126.656	5.77734	7.93245	2.81158	29.5698	26.181	32.1879
AXL154_02730	4.16025	2.79204	3.69218	30.4042	56.3096	57.5708	10.5918	3.96622	3.74877	11.8279	7.75734	18.8688
AXL154_02731	131.048	101.444	110.765	5729.16	10245	27016.4	205.096	222.109	172.443	1108.87	2894.46	1994.54
AXL154_02732	119.607	158.215	113.535	513.83	904.332	2160.47	129.027	87.2569	155.574	451.432	509.076	195.348
AXL154_02733	245.455	250.353	244.607	629.366	800.722	1133.62	284.053	264.745	228.675	323.296	303.506	146.511
AXL154_02734	55.1233	72.5929	67.3823	5.06736	6.75715	3.14023	51.9961	58.5018	78.7242	24.6415	7.75734	8.87943
AXL154_02737	1449.85	2654.3	2372.23	469.238	347.993	869.842	2047.1	1262.25	5164.87	490.859	393.685	2450.72
AXL154_02738	1679.7	1590.53	1556.25	1362.11	1355.93	1529.29	1417.37	1489.32	1569.8	1630.28	1261.54	1445.13
AXL154_02739	744.685	926.956	1027.35	803.683	725.267	762.028	739.5	1352.48	745.068	630.822	732.099	1046.66
AXL154_02740	515.871	547.239	698.745	1761.41	1067.63	1220.5	621.064	671.283	1193.05	675.177	698.161	495.028
AXL154_02745	169.53	147.047	147.687	381.066	524.805	305.649	200.281	186.413	194.936	284.856	337.444	291.911
AXL154_02749	73.8445	93.0679	77.5358	3524.86	1268.09	1003.83	179.098	221.117	62.7919	369.622	241.447	269.713
AXL154_02750	1628.74	1523.52	1716.86	963.812	498.903	547.446	1628.25	1553.77	1738.49	1969.35	1697.89	1382.97
AXL154_02751	16.641	31.6431	15.6918	12.1617	7.88334	5.23371	17.332	40.6538	14.0579	55.1969	30.0597	14.4291
AXL154_02753	325.54	388.093	311.066	484.44	460.612	534.885	297.533	151.708	265.225	416.934	490.652	318.55
AXL154_02754	1404.09	1381.13	1320.88	9209.42	1001.18	3229.2	1137.17	1037.17	1237.09	1836.28	1877.28	707.025
AXL154_02755	267.296	335.975	407.986	453.022	510.165	252.265	313.902	120.97	436.732	1006.36	1676.56	1069.97
AXL154_02758	165.37	170.314	198.455	71.9565	99.1048	59.6643	184.875	121.961	196.81	151.792	136.723	401.794
AXL154_02759	3307.4	3098.23	3108.82	1302.31	2396.54	691.896	5540.47	3691.56	4296.09	6798.1	5819.95	8810.62
AXL154_02762	723.884	698.94	658.131	2071.54	2124	1235.16	633.582	422.403	788.179	441.576	505.197	640.429
AXL154_02765	461.788	437.419	411.678	1237.45	1108.17	953.582	479.519	332.171	478.905	379.479	504.227	574.943
AXL154_02769	93.6057	161.007	150.456	322.284	152.036	124.562	82.8086	113.037	55.2943	177.419	306.415	114.323
AXL154_02772	30.1618	33.5044	46.1523	26.3503	11.2619	15.7011	42.3672	42.6369	35.6133	12.8136	16.4844	7.7695
AXL154_02777	2.08013	2.79204	4.61523	6.08083	14.6405	4.18697	7.70312	6.94089	1.87438	0.98566	1.93934	4.43972
AXL154_02778	266.256	357.381	274.144	1046.92	949.379	743.187	464.113	148.733	393.621	469.174	505.197	1519.49
AXL154_02786	188.251	171.245	219.685	5.06736	2.25238	2.09348	119.398	182.446	103.091	39.4264	32.9687	149.84
AXL154_02787	3150.35	3707.82	7615.12	1618.52	1096.91	1654.9	2581.51	3475.4	5215.48	11872.3	7621.59	28686.1
AXL154_02788	776.927	546.308	520.597	120.603	97.9787	178.993	689.429	748.625	561.378	788.528	667.131	860.195
AXL154_02789	0	0.930679	0.923045	1.01347	2.25238	7.32719	0	0	0.937192	0	2.909	3.32979
AXL154_02792	693.722	770.602	661.823	91.2125	228.617	452.192	629.73	1218.62	741.319	125.179	126.057	209.777
AXL154_02794	78.0047	147.047	116.304	243.233	288.305	309.836	122.287	235.99	101.217	57.1683	57.2104	44.3972
AXL154_02798	2149.81	1466.75	1480.56	1796.89	2705.11	1554.41	2491	1847.27	2228.64	4031.35	3598.44	3845.9
AXL154_02805	34.3221	30.7124	44.3062	40.5389	30.4072	46.0566	26.9609	33.7129	47.7968	7.88528	16.4844	11.0993
AXL154_02806	475.309	563.061	512.29	3248.18	1022.58	1784.69	439.078	385.715	509.833	327.239	326.778	566.064
AXL154_02807	242.335	290.372	321.22	309.109	286.053	825.879	498.777	564.195	378.626	1874.72	1881.16	971.188
AXL154_02809	683.321	609.594	770.743	720.579	904.332	1317.85	998.517	1433.79	949.376	1567.2	1656.19	1049.99
AXL154_02810	714.523	776.186	721.821	1246.57	955.01	1127.34	565.217	603.858	487.34	994.531	1217.9	3571.75
AXL154_02813	130.008	149.839	129.226	196.614	199.336	193.647	100.141	129.894	110.589	89.695	74.6644	115.433
AXL154_02814	7303.32	5597.1	6271.17	7687.19	15199.1	7324.05	8962.58	6621.61	11472.2	17063.7	19214.9	19221.8
AXL154_02815	23.9215	37.2271	32.3066	31.4176	51.8048	35.5892	51.9961	29.7467	38.4249	55.1969	66.9071	83.2447
AXL154_02817	991.18	1182.89	1219.34	282.759	304.072	361.126	998.517	820.017	1624.15	372.579	256.962	227.535
AXL154_02818	82.165	120.058	119.073	56.7544	83.3382	123.516	80.8828	161.624	89.0333	61.1109	47.5137	28.8582
AXL154_02825	73.8445	104.236	101.535	151.007	145.279	200.974	79.9199	68.4174	78.7242	54.2113	69.8161	217.546
AXL154_02832	1126.39	1282.48	1255.34	565.517	411.06	673.055	1111.18	1648.96	699.145	861.467	881.428	561.624
AXL154_02833	255.856	228.947	308.297	1189.82	1935.92	744.233	209.91	68.4174	517.33	979.746	1266.39	2378.58
AXL154_02834	734.285	553.754	695.053	517.884	760.179	740.046	569.068	376.791	488.277	1342.47	1844.31	2969.06
AXL154_02835	65.524	67.9395	45.2292	230.058	359.255	140.263	25.0351	26.772	27.1786	81.8098	63.0284	106.553
AXL154_02838	123.768	175.898	161.533	73.9835	63.0667	85.8328	123.25	166.581	126.521	95.609	107.633	102.113
AXL154_02839	634.439	1081.45	513.213	317.217	516.922	315.069	682.689	190.379	981.24	268.099	171.631	399.574
AXL154_02843	296.418	381.578	448.6	934.421	1145.34	916.946	416.931	562.212	306.462	384.407	384.958	362.947
AXL154_02847	2059.32	2361.13	1847.94	1715.81	3503.58	1308.43	1776.53	1225.56	3676.61	948.205	751.493	1175.41
AXL154_02848	16.641	19.5442	18.4609	14.1886	22.5238	37.6827	21.1836	19.8311	29.9902	2.95698	5.81801	8.87943
AXL154_02850	22.8814	50.2566	34.1527	113.509	270.286	65.9447	58.7363	23.7973	60.9175	76.8815	56.2407	25.5284
AXL154_02851	32.242	40.0192	71.9975	494.574	304.072	415.556	38.5156	9.91556	67.4778	87.7237	83.3914	325.209
AXL154_02852	2.08013	0.930679	6.46132	16.2156	43.9215	14.6544	1.92578	0.991556	6.56035	5.91396	10.6663	14.4291
AXL154_02853	20.8013	27.9204	19.3839	160.129	555.212	143.404	15.4062	15.8649	22.4926	69.9818	91.1488	45.5071
AXL154_02854	29.1218	39.0885	20.307	159.115	291.684	140.263	22.1465	24.7889	24.367	58.1539	109.572	49.9468
AXL154_02855	1849.23	1705	1536.87	5030.88	3178.11	2074.64	1954.67	1030.23	1817.22	1588.88	1922.85	1445.13
AXL154_02856	197.612	245.699	250.145	955.704	1102.54	762.028	264.795	133.86	273.66	402.149	600.224	440.642
AXL154_02857	1176.31	832.027	1046.73	26.3503	23.65	25.1218	579.66	842.822	954.999	218.816	325.808	119.872
AXL154_02858	232.974	291.302	627.671	47.6332	144.153	77.4589	233.982	187.404	332.703	111.38	68.8464	34.4078
AXL154_02859	271.456	194.512	254.76	1054.01	960.641	861.468	208.947	279.619	244.607	129.121	135.753	199.787
AXL154_02863	9.36057	9.30679	15.6918	55.741	49.5524	49.1969	6.74023	12.8902	7.49754	17.7419	16.4844	26.6383
AXL154_02864	462.828	532.348	595.364	916.179	1077.77	864.609	529.59	329.197	512.644	400.178	489.682	662.628
AXL154_02865	1.04006	3.72271	2.76914	4.05389	2.25238	1.04674	0.96289	0	3.74877	0	0	0
AXL154_02866	0	0	0	0	0	1.04674	0	0	0	0	0.969668	0
AXL154_02868	1367.68	1031.19	1107.65	658.757	1630.73	565.241	3003.25	1852.23	3721.59	1106.9	1292.57	449.521
AXL154_02870	26.0016	20.4749	35.9988	816.859	110.367	211.442	25.0351	17.848	32.8017	25.6272	21.3327	41.0674
AXL154_02871	0	0	0	1.01347	0	3.14023	0	0	0	0	0	0
AXL154_02873	251.695	416.013	326.758	147.967	516.922	518.137	157.914	140.801	111.526	70.9675	116.36	64.3759
AXL154_02881	7.28044	8.37611	12.9226	20.2694	19.1453	29.3088	14.4434	6.94089	19.681	11.8279	3.87867	14.4291
AXL154_02883	86.3252	72.5929	91.3815	18.2425	28.1548	20.9348	136.73	103.122	69.3522	29.5698	13.5753	19.9787
AXL154_02884	12.4808	13.9602	11.9996	3.04042	1.12619	1.04674	18.2949	12.8902	12.1835	8.87094	9.69668	6.65957
AXL154_02885	1.04006	0	0.923045	0	1.12619	0	0	0	0	2.95698	7.75734	3.32979
AXL154_02886	2.08013	0.930679	2.76914	0	0	0	2.88867	1.98311	0	0	2.909	1.10993
AXL154_02890	1.04006	2.79204	1.84609	181.412	208.345	158.058	2.88867	1.98311	0	5.91396	1.93934	11.0993
AXL154_02894	1014.06	1033.05	1766.71	314.176	219.607	47.1034	1956.59	494.786	820.043	2694.79	2068.3	1255.33
AXL154_02895	10.4006	7.44543	9.23045	4.05389	1.12619	1.04674	6.74023	9.91556	11.2463	41.3977	39.7564	19.9787
AXL154_02896	197.612	143.324	164.302	15.2021	22.5238	105.721	169.469	159.64	180.878	88.7094	89.2094	158.72
AXL154_02897	1.04006	4.65339	2.76914	0	0	0	2.88867	5.94934	3.74877	5.91396	0.969668	0
AXL154_02898	221.533	131.226	212.3	91.2125	117.124	103.627	150.211	186.413	137.767	179.39	122.178	79.9149
AXL154_02899	777.967	706.385	1070.73	106.415	155.414	78.5056	702.91	841.831	600.74	410.034	415.018	322.989
AXL154_02900	584.515	658.92	645.209	161.142	202.714	274.246	528.627	579.069	537.011	567.74	643.859	327.429
AXL154_02907	1547.61	1559.82	1766.71	6012.93	6767.28	14650.2	5858.22	3973.16	4132.08	7318.52	4961.79	4500.76
AXL154_02908	6.24038	9.30679	39.6909	82.0912	27.0286	84.7861	17.332	18.8396	6.56035	102.509	102.785	249.734
AXL154_02909	40.5625	35.3658	35.0757	359.783	458.36	154.918	46.2187	143.776	80.5985	140.949	171.631	71.0355
AXL154_02911	0	0	0	1.01347	20.2714	1.04674	0	0	0	0	0	0
AXL154_02913	16.641	23.267	32.3066	913.138	120.502	195.741	39.4785	16.8564	12.1835	33.5124	41.6957	31.078
AXL154_02914	43.6827	24.1976	56.3058	39.5254	108.114	51.2903	18.2949	27.7636	21.5554	31.5411	27.1507	5.54965
AXL154_02915	368.182	364.826	394.14	614.164	1015.82	527.558	154.062	250.864	227.738	154.749	53.3317	32.1879
AXL154_02916	166.41	138.671	160.61	544.235	826.625	369.5	88.5859	116.012	125.584	44.3547	7.75734	5.54965
AXL154_02917	31.2019	37.2271	55.3827	18.2425	48.4262	9.42068	14.4434	45.6116	18.7438	9.8566	1.93934	1.10993
AXL154_02918	397.304	286.649	356.295	370.931	852.527	163.292	166.58	268.712	180.878	162.634	82.4218	14.4291
AXL154_02919	1731.71	1305.74	1689.17	851.317	1284.98	1357.62	962.89	1386.2	1144.31	928.491	774.765	261.943
AXL154_02920	652.12	422.528	660.9	280.732	737.655	204.115	269.609	384.724	276.472	74.9101	10.6663	3.32979
AXL154_02921	1352.08	944.639	1202.73	269.584	662.201	197.834	571.957	916.198	597.929	182.347	30.0597	23.3085
AXL154_02922	3.12019	3.72271	0.923045	25.3368	9.00953	8.37393	3.85156	0.991556	2.81158	5.91396	5.81801	13.3191
AXL154_02923	78.0047	90.2758	61.844	1627.64	795.091	988.124	77.0312	62.468	85.2845	182.347	517.803	332.979
AXL154_02924	65.524	52.118	56.3058	219.923	170.055	139.217	87.623	37.6791	75.9126	115.322	132.844	139.851
AXL154_02925	7.28044	17.6829	9.23045	36.485	37.1643	20.9348	2.88867	0.991556	11.2463	10.8423	23.272	14.4291
AXL154_02926	23.9215	17.6829	35.0757	109.455	60.8143	78.5056	15.4062	21.8142	24.367	82.7954	202.661	53.2766
AXL154_02927	46.8028	56.7714	59.9979	77.0239	78.8334	46.0566	197.392	430.335	126.521	824.997	792.219	420.663
AXL154_02928	98.806	85.6224	107.996	1786.75	938.117	925.32	113.621	90.2316	119.961	129.121	543.984	724.784
AXL154_02929	1235.59	1159.63	1135.35	1343.86	1345.8	1153.51	2505.44	2528.47	1669.14	2955.99	2608.41	2906.9
AXL154_02930	582.435	495.121	428.293	1369.2	1933.67	1864.25	571.957	397.614	530.451	579.568	796.097	861.305
AXL154_02933	5.20032	4.65339	2.76914	0	1.12619	2.09348	2.88867	3.96622	5.62315	1.97132	1.93934	0
AXL154_02934	414.985	445.795	515.982	540.181	548.455	591.409	444.855	502.719	352.384	347.938	299.627	174.259
AXL154_02938	3.12019	3.72271	1.84609	108.442	75.4548	35.5892	0	5.94934	4.68596	42.3834	11.636	15.539
AXL154_02939	65.524	52.118	54.4597	18.2425	6.75715	20.9348	30.8125	38.6707	33.7389	35.4837	15.5147	8.87943
AXL154_02940	472.189	380.648	436.6	250.328	230.869	318.209	384.193	534.449	410.49	714.603	876.58	477.27
AXL154_02942	0	0	0.923045	10.1347	7.88334	0	0	0	0.937192	0	0	0
AXL154_02943	1.04006	2.79204	0	8.10778	6.75715	28.262	0	0	0.937192	5.91396	7.75734	4.43972
AXL154_02944	88.4054	243.838	134.765	7908.12	6609.62	6295.1	1120.8	55.5271	487.34	148.835	710.766	526.106
AXL154_02945	746.765	1785.97	1114.12	0	0	0	6983.84	517.592	2611.02	0	0	0
AXL154_02946	205.932	135.879	167.994	634.434	433.584	589.316	140.582	172.531	165.883	134.05	163.874	226.426
AXL154_02947	560.594	432.766	352.603	1254.68	906.584	1016.39	514.183	259.788	829.415	567.74	599.255	1337.46
AXL154_02948	21.8413	16.7522	23.0761	33.4446	28.1548	36.636	20.2207	11.8987	6.56035	26.6128	30.0597	162.05
AXL154_02949	3.12019	5.58407	1.84609	1.01347	1.12619	4.18697	3.85156	7.93245	9.37192	6.89962	4.84834	5.54965
AXL154_02955	89.4454	78.177	95.0737	780.374	926.856	628.045	82.8086	81.3076	44.9852	151.792	171.631	204.227
AXL154_02959	334.9	218.709	240.915	410.456	528.184	332.864	421.746	347.045	558.567	748.116	871.731	2466.26
AXL154_02960	858.052	852.502	887.969	410.456	414.438	459.52	615.287	1002.46	505.147	1022.13	1071.48	924.571
AXL154_02963	1517.45	1020.02	1254.42	1452.31	3822.29	2678.61	2829.93	2267.69	2685.06	2828.84	2067.33	1803.63
AXL154_02965	430.586	403.914	439.37	3076.9	505.66	1115.83	299.459	507.677	336.452	459.317	663.253	246.404
AXL154_02966	2.08013	0.930679	1.84609	5.06736	0	1.04674	1.92578	0	0.937192	0	0	1.10993
AXL154_02967	819.57	780.839	805.818	876.653	903.206	854.141	705.798	689.131	741.319	673.206	737.917	685.936
AXL154_02968	669.801	604.01	632.286	749.969	715.132	765.168	574.845	604.849	624.17	467.203	395.624	483.929
AXL154_02969	1037.98	953.015	977.505	1576.96	1509.1	1347.16	800.162	749.616	1070.27	697.847	824.218	738.103
AXL154_02972	8.3205	14.8909	5.53827	35.4715	42.7953	52.3371	11.5547	7.93245	3.74877	13.7992	7.75734	25.5284
AXL154_02973	1.04006	0	0	13.1751	7.88334	53.3838	0	0	0	1.97132	0	0
AXL154_02977	1.04006	0	0	1.01347	0	4.18697	0	0.991556	0	0.98566	1.93934	2.21986
AXL154_02981	0	0	0	2.02694	1.12619	2.09348	0	0	0	1.97132	0	1.10993
AXL154_02985	170.57	178.69	218.762	163.169	120.502	115.142	222.428	211.201	161.197	222.759	393.685	248.624
AXL154_02986	30.1618	18.6136	25.8453	28.3772	36.0381	52.3371	29.8496	18.8396	18.7438	32.5268	54.3014	36.6277
AXL154_02987	11.4407	10.2375	17.5379	10.1347	13.5143	4.18697	28.8867	30.7382	15.9323	53.2256	65.9374	17.7589
AXL154_02988	69.6842	45.6032	72.9206	47.6332	50.6786	46.0566	49.1074	35.696	47.7968	241.487	207.509	104.333
AXL154_02989	10.4006	6.51475	11.0765	2.02694	1.12619	3.14023	7.70312	14.8733	12.1835	12.8136	3.87867	1.10993
AXL154_02990	0	0	0	7.09431	4.50477	0	0	0	0	0	0	0
AXL154_02991	67.6041	98.6519	113.535	17.229	23.65	24.0751	84.7343	109.071	109.651	297.669	492.591	199.787
AXL154_02992	33.282	33.5044	49.8444	16.2156	13.5143	20.9348	25.0351	52.5525	26.2414	47.3117	53.3317	14.4291
AXL154_02993	9.36057	7.44543	11.9996	0	1.12619	4.18697	8.66601	4.95778	5.62315	4.9283	4.84834	4.43972
AXL154_02994	31.2019	39.0885	39.6909	4.05389	12.3881	3.14023	51.0332	38.6707	16.8695	35.4837	37.817	14.4291
AXL154_02995	3.12019	8.37611	11.9996	1.01347	24.7762	1.04674	65.4765	19.8311	8.43473	94.6233	72.7251	182.028
AXL154_02997	0	0	0.923045	228.031	87.8429	252.265	0	0	1.87438	8.87094	14.545	5.54965
AXL154_02999	57.2035	68.8702	83.9971	12.1617	18.0191	32.449	56.8105	67.4258	51.5456	31.5411	27.1507	27.7482
AXL154_03000	447.227	473.715	498.444	183.438	166.676	242.844	401.525	470.989	365.505	274.999	293.809	187.578
AXL154_03001	114.407	99.5826	159.687	593.895	82.212	207.255	108.807	194.345	77.787	145.878	158.056	17.7589
AXL154_03002	0	0	0	1.01347	4.50477	6.28045	0	0	0	0	0	0
AXL154_03003	1.04006	3.72271	2.76914	4.05389	3.37857	2.09348	1.92578	0	0.937192	7.88528	7.75734	8.87943
AXL154_03006	13.5208	20.4749	12.9226	118.576	326.596	40.8229	7.70312	3.96622	17.8067	8.87094	12.6057	15.539
AXL154_03009	0	0	0	19.256	28.1548	7.32719	0.96289	0.991556	0.937192	0	0	0
AXL154_03010	0	1.86136	0.923045	0	0	0	1.92578	0.991556	0	1.97132	0	1.10993
AXL154_03012	12.4808	9.30679	17.5379	12.1617	45.0477	25.1218	19.2578	17.848	12.1835	32.5268	43.635	16.6489
AXL154_03013	411.865	527.695	515.059	234.112	184.695	231.33	404.414	505.693	298.027	279.927	308.354	316.33
AXL154_03016	744.685	970.698	844.586	462.143	366.012	416.603	781.867	657.402	653.223	746.144	616.709	563.844
AXL154_03017	5147.27	7460.32	5221.67	2329.97	2296.3	2528.93	4235.75	4170.48	4185.5	4854.37	3548.01	3080.05
AXL154_03029	1087.91	925.094	1084.58	464.17	497.777	509.763	1224.8	1135.33	942.815	1272.49	1151	772.511
AXL154_03033	264.176	219.64	239.069	76.0104	73.2024	66.9915	204.133	255.821	224.926	229.659	194.903	116.543
AXL154_03036	1.04006	1.86136	4.61523	3.04042	6.75715	11.5142	4.81445	0	5.62315	1.97132	0.969668	9.98936
AXL154_03037	1549.69	1641.72	1520.26	993.203	1434.77	1102.22	1908.45	2230.01	1399.23	2734.22	2283.57	2797.02
AXL154_03038	1079.59	1334.59	488.291	2868.13	1807.54	2102.9	871.416	318.289	468.596	549.012	626.405	2689.36
AXL154_03039	2873.69	4747.39	1487.03	11870.8	8150.25	8252.51	4238.64	430.335	1748.8	2188.16	2323.32	10929.5
AXL154_03040	1982.36	3154.07	1070.73	6891.61	4019.38	4063.45	2109.69	339.112	998.11	1593.81	1803.58	7500.9
AXL154_03041	2025	2798.55	1185.19	3433.64	2817.73	2215.95	2053.84	396.622	914.7	1280.37	1475.83	5544.1
AXL154_03042	256.896	244.768	213.223	3287.7	3673.64	2915.18	216.65	96.1809	171.506	252.329	223.024	415.113
AXL154_03043	151.849	129.364	114.458	4375.16	4993.53	4247.68	77.0312	147.742	115.275	259.229	226.902	214.216
AXL154_03044	2145.65	3795.31	1422.41	6894.65	5043.09	4982.49	3391.3	500.736	1636.34	1764.33	1946.12	8639.69
AXL154_03049	8.3205	33.5044	22.1531	8.10778	12.3881	9.42068	14.4434	34.7045	2.81158	10.8423	20.363	82.1348
AXL154_03051	56.1634	76.3156	77.5358	10.1347	18.0191	24.0751	85.6972	75.3582	29.053	42.3834	24.2417	75.4752
AXL154_03053	3320.92	3955.38	3675.57	592.881	533.815	395.668	3302.71	3819.47	3826.56	2555.82	2130.36	1455.12
AXL154_03056	430.586	400.192	355.372	686.121	632.92	611.297	1074.59	372.825	677.59	519.443	540.105	2394.12
AXL154_03057	1093.11	1427.66	1242.42	189.519	263.529	168.525	1234.43	927.105	1298.01	647.578	335.505	574.943
AXL154_03059	1437.37	1592.39	1750.09	816.859	1066.5	961.956	3135.17	1859.17	2089	1697.31	1246.02	2294.22
AXL154_03071	871.573	875.769	843.663	1273.93	1471.93	1070.82	865.638	832.907	760.063	1883.6	1934.49	1687.09
AXL154_03072	322.42	449.518	411.678	109.455	120.502	115.142	362.047	460.082	301.776	440.59	417.927	485.039
AXL154_03073	257.936	202.888	307.374	53.714	33.7857	37.6827	288.867	396.622	266.163	170.519	150.299	67.7057
AXL154_03080	2572.08	1851.12	2409.15	4101.52	12953.5	3511.82	5560.69	2268.68	9461.89	5213.15	3519.89	9084.77
AXL154_03081	568.915	817.136	562.135	273.637	292.81	321.35	644.173	541.39	514.519	563.797	368.474	788.05
AXL154_03086	0	2.79204	3.69218	26.3503	14.6405	15.7011	0	0	0.937192	7.88528	17.454	4.43972
AXL154_03087	141.449	155.423	143.995	169.25	139.648	147.591	344.715	308.374	337.389	208.96	181.328	82.1348
AXL154_03088	10.4006	29.7817	29.5374	266.543	131.764	149.684	17.332	75.3582	17.8067	199.103	536.226	332.979
AXL154_03093	8.3205	3.72271	11.0765	40.5389	23.65	21.9816	17.332	15.8649	4.68596	20.6989	17.454	27.7482
AXL154_03096	48.883	84.6917	108.919	15.2021	22.5238	20.9348	77.0312	104.113	75.9126	41.3977	32.9687	38.8475
AXL154_03097	18.7211	31.6431	17.5379	8.10778	5.63096	7.32719	12.5176	6.94089	11.2463	13.7992	17.454	9.98936
AXL154_03102	28.0817	71.6622	79.3819	146.953	184.695	160.151	53.9218	70.4005	52.4828	145.878	119.269	561.624
AXL154_03103	3.12019	6.51475	5.53827	14.1886	24.7762	8.37393	7.70312	8.924	7.49754	25.6272	26.181	31.078
AXL154_03105	20.8013	70.7316	56.3058	37.4985	76.581	27.2153	59.6992	204.261	32.8017	23.6558	11.636	1.10993
AXL154_03106	6.24038	5.58407	11.0765	27.3637	22.5238	9.42068	8.66601	10.9071	9.37192	69.9818	65.9374	71.0355
AXL154_03109	134.168	141.463	99.6889	420.591	338.984	390.435	166.58	52.5525	122.772	111.38	207.509	217.546
AXL154_03110	231.934	227.086	254.76	43.5793	39.4167	40.8229	201.244	246.897	178.067	221.773	179.389	186.468
AXL154_03111	572.035	388.093	494.752	61.8218	18.0191	50.2436	347.603	461.073	549.195	175.447	109.572	75.4752
AXL154_03112	0	2.79204	0	1.01347	6.75715	3.14023	0	0	0	0.98566	0	1.10993
AXL154_03113	591.796	640.307	747.667	173.304	347.993	164.338	397.674	354.977	346.761	815.141	946.396	685.936
AXL154_03114	787.328	1141.94	1150.11	109.455	170.055	90.0198	1054.36	1020.31	2310.18	608.152	322.899	618.231
AXL154_03115	918.376	1522.59	962.736	171.277	381.779	133.983	1188.21	437.276	1326.13	371.594	294.779	657.078
AXL154_03116	8620.04	8521.29	6573.93	3367.77	6013.86	4604.62	8436.84	7497.15	12177.9	8695.49	8521.44	7739.54
AXL154_03118	7380.29	14441.3	15409.3	6504.46	154.288	3170.58	14951.8	27876.6	10601.5	14995.8	7845.58	910.142
AXL154_03124	227.774	196.373	235.377	112.495	181.317	222.956	201.244	362.909	307.399	445.518	442.168	278.592
AXL154_03125	13.5208	13.0295	9.23045	9.12125	19.1453	13.6076	23.1094	12.8902	814.42	28.5841	24.2417	62.156
AXL154_03126	159.13	111.681	142.149	116.549	145.279	130.843	177.172	201.286	1748.8	163.62	106.663	138.741
AXL154_03127	18.7211	26.059	29.5374	4.05389	6.75715	9.42068	16.3691	24.7889	24.367	15.7706	17.454	16.6489
AXL154_03128	214.253	302.471	243.684	732.74	657.696	472.081	195.467	186.413	156.511	248.386	169.692	162.05
AXL154_03132	12461	11836.4	13217.1	60784	51260.9	33009	30833.7	35622.6	20613.5	24751.9	21615.8	18539.1
AXL154_03136	163.29	295.025	268.606	27.3637	54.0572	70.1317	295.607	216.159	449.852	64.0679	30.0597	45.5071
AXL154_03143	573.075	551.892	522.444	1878.98	2145.39	1555.46	426.56	579.069	462.973	368.637	422.775	569.394
AXL154_03144	41.6025	28.851	28.6144	15.2021	14.6405	17.7946	28.8867	16.8564	21.5554	12.8136	25.2114	26.6383
AXL154_03145	1.04006	1.86136	0.923045	3.04042	4.50477	3.14023	2.88867	0.991556	0	1.97132	0	3.32979
AXL154_03154	153.929	182.413	178.148	551.329	366.012	646.886	185.838	448.183	161.197	333.153	447.987	469.5
AXL154_03155	1328.16	1074	1175.96	4974.12	2626.28	4497.85	1360.56	1515.1	1634.46	2650.44	2839.19	2257.6
AXL154_03162	38.4823	46.5339	44.3062	19.256	12.3881	20.9348	56.8105	32.7213	27.1786	38.4407	37.817	17.7589
AXL154_03164	1834.67	1772.94	1934.7	2005.66	2067.69	3889.69	2147.24	2442.2	2633.51	3346.31	4565.2	3323.13
AXL154_03174	1.04006	0	0	3.04042	2.25238	4.18697	0.96289	1.98311	0.937192	0	0.969668	0
AXL154_03178	46.8028	43.7419	56.3058	116.549	73.2024	119.329	34.664	44.62	29.9902	48.2973	41.6957	32.1879
AXL154_03180	766.527	684.049	740.282	1087.46	1148.72	865.655	1047.62	581.052	1029.97	388.35	393.685	330.759
AXL154_03181	5.20032	0.930679	4.61523	136.819	970.777	100.487	51.9961	9.91556	89.9705	10.8423	9.69668	5.54965
AXL154_03185	85.2852	113.543	124.611	66.8892	57.4358	50.2436	80.8828	97.1725	62.7919	55.1969	58.1801	24.4184
AXL154_03188	12.4808	12.0988	16.6148	4.05389	6.75715	8.37393	20.2207	18.8396	9.37192	11.8279	10.6663	8.87943
AXL154_03189	317.219	313.639	273.221	135.805	245.51	120.375	845.418	514.617	746.942	422.848	383.988	286.362
AXL154_03190	1321.92	1185.68	1187.04	609.097	686.977	554.773	2090.43	2019.8	1434.84	1843.18	1639.71	1356.33
AXL154_03192	2316.22	1791.56	2245.77	986.108	893.07	901.245	1577.21	1944.44	1516.38	883.151	899.852	845.766
AXL154_03194	2.08013	4.65339	2.76914	1.01347	0	0	5.77734	14.8733	0.937192	3.94264	5.81801	1.10993
AXL154_03195	291.218	236.392	260.299	564.504	632.92	594.549	254.203	347.045	255.853	224.73	241.447	215.326
AXL154_03197	560.594	550.962	572.288	353.702	314.207	343.331	692.318	1196.81	630.73	672.22	540.105	669.287
AXL154_03198	125.848	119.127	121.842	23.3099	25.9024	57.5708	168.506	184.429	113.4	122.222	64.9677	119.872
AXL154_03201	5320.96	3947.94	3622.95	10071.9	10727	6095.18	5704.16	6307.29	7965.2	3066.39	3851.52	3423.02
AXL154_03202	66.564	76.3156	126.457	521.938	459.486	172.712	149.248	154.683	97.468	35.4837	46.5441	47.727
AXL154_03204	62.4038	65.1475	80.3049	50.6736	14.6405	30.3555	39.4785	73.3751	40.2993	193.189	149.329	87.6844
AXL154_03206	945.417	944.639	899.969	777.333	568.727	759.935	858.898	951.894	820.98	1083.24	1051.12	819.128
AXL154_03216	218.413	160.077	213.223	480.386	440.341	506.623	198.355	325.23	261.477	278.942	260.841	202.007
AXL154_03220	135.208	161.007	155.995	228.031	376.148	169.572	170.432	191.37	186.501	102.509	123.148	129.862
AXL154_03222	0	0.930679	0	1.01347	3.37857	2.09348	2.88867	0	0	0	0	1.10993
AXL154_03225	8.3205	11.1681	10.1535	2.02694	2.25238	4.18697	39.4785	24.7889	56.2315	1.97132	6.78767	2.21986
AXL154_03226	967.259	824.581	874.124	1970.19	2950.62	3382.02	1590.69	882.485	2660.69	683.062	699.13	198.677
AXL154_03229	113.367	110.751	155.995	11.1482	14.6405	24.0751	112.658	94.1978	113.4	78.8528	52.3621	129.862
AXL154_03231	38.4823	21.4056	28.6144	67.9026	25.9024	29.3088	28.8867	45.6116	16.8695	60.1252	99.8758	36.6277
AXL154_03233	282.897	304.332	260.299	511.803	451.603	566.287	211.836	354.977	271.786	237.544	290.9	187.578
AXL154_03244	621.958	741.751	711.668	255.395	293.936	238.657	741.425	813.076	664.469	600.267	501.318	340.748
AXL154_03246	104.006	162.869	131.072	64.8622	60.8143	57.5708	99.1777	100.147	60.9175	61.1109	55.2711	211.996
AXL154_03250	1512.25	1100.99	1383.64	4011.32	7113.03	1360.76	1277.76	772.422	3477.92	707.704	585.679	697.036
AXL154_03251	2727.05	2404.87	2565.14	4259.62	6246.98	1898.79	2788.53	1658.87	6196.72	1457.79	1340.08	1301.95
AXL154_03252	2832.09	2300.64	2375.92	6682.84	7993.71	2405.41	2502.55	1178.96	5476.01	1450.89	1246.02	1488.41
AXL154_03253	2386.94	1418.35	1503.64	5082.56	6351.72	3697.09	2961.85	1396.11	5877.13	2807.16	3305.6	5786.06
AXL154_03259	795.648	604.941	789.204	337.486	336.731	180.04	713.502	544.364	795.676	698.833	819.369	1735.93
AXL154_03262	1033.82	1142.87	963.659	1875.94	1938.18	2255.73	1033.18	1135.33	1053.4	587.453	664.222	828.007
AXL154_03263	692.682	668.227	709.822	548.288	434.71	322.396	660.543	842.822	1535.12	1217.29	1062.76	1956.81
AXL154_03264	88.4054	135.879	184.609	15.2021	23.65	25.1218	118.435	152.7	500.461	61.1109	44.6047	69.9255
AXL154_03265	106.086	148.909	176.302	310.122	288.305	318.209	117.473	133.86	96.5308	67.0249	70.7857	34.4078
AXL154_03269	159.13	138.671	154.149	69.9296	37.1643	97.347	133.842	187.404	119.961	86.7381	61.0891	98.7837
AXL154_03272	0	0	0	0	2.25238	2.09348	0.96289	0.991556	0.937192	0	1.93934	0
AXL154_03273	3.12019	5.58407	3.69218	12.1617	18.0191	8.37393	6.74023	1.98311	0.937192	5.91396	8.72701	3.32979
AXL154_03274	20.8013	30.7124	50.7675	2.02694	2.25238	6.28045	51.9961	93.2063	29.9902	129.121	72.7251	74.3653
AXL154_03275	18.7211	41.8805	48.9214	0	0	0	55.8476	124.936	34.6761	12.8136	8.72701	6.65957
AXL154_03276	1.04006	0	0	0	3.37857	2.09348	0	0	0	0.98566	2.909	1.10993
AXL154_03279	605.317	571.437	626.748	0	1.12619	1.04674	810.753	720.861	403.93	116.308	83.3914	16.6489
AXL154_03280	53.0432	95.8599	124.611	1759.39	2451.72	1102.22	73.1796	228.058	30.9273	95.609	51.3924	17.7589
AXL154_03281	0	0	0	7.09431	20.2714	8.37393	0	0	0	0	0	0
AXL154_03282	0	1.86136	4.61523	0	0	0	0	0	0	0	0	0
AXL154_03283	209.053	191.72	184.609	7943.6	4144.38	5001.33	642.248	164.598	374.877	463.26	1501.05	1479.54
AXL154_03284	81.1249	82.8304	77.5358	647.609	317.586	484.641	122.287	43.6285	60.9175	77.8671	247.265	216.436
AXL154_03285	559.554	630.069	575.98	2119.17	1549.64	1810.86	927.263	457.107	645.725	729.388	1352.69	1825.83
AXL154_03288	384.823	373.202	408.909	190.533	170.055	188.414	403.451	268.712	442.355	257.257	196.843	289.692
AXL154_03294	146.649	142.394	166.148	6.08083	12.3881	13.6076	129.99	292.509	85.2845	74.9101	68.8464	43.2872
AXL154_03295	1496.65	1179.17	1289.49	2679.62	3137.57	3177.91	1145.84	1512.12	1666.33	2238.43	3654.68	3477.41
AXL154_03299	2.08013	3.72271	1.84609	0	0	0	0.96289	0	0.937192	0	0	0
AXL154_03300	968.299	663.574	994.12	1161.44	1298.5	951.488	609.509	1180.94	795.676	251.343	223.993	270.823
AXL154_03310	750.926	871.115	660.9	429.712	567.6	547.446	908.968	554.28	654.16	882.165	699.13	2647.18
AXL154_03311	297.458	275.481	237.223	395.254	502.281	674.102	278.275	192.362	240.858	351.881	419.866	659.298
AXL154_03314	214.253	161.938	188.301	612.137	539.446	475.221	148.285	182.446	137.767	177.419	189.085	169.819
AXL154_03318	19.7612	17.6829	43.3831	18.2425	14.6405	27.2153	12.5176	5.94934	20.6182	7.88528	4.84834	9.98936
AXL154_03321	44.7227	39.0885	28.6144	9.12125	6.75715	9.42068	18.2949	51.5609	42.1737	11.8279	8.72701	9.98936
AXL154_03323	8.3205	13.9602	16.6148	4.05389	3.37857	5.23371	13.4805	13.8818	5.62315	2.95698	8.72701	0
AXL154_03326	221.533	163.799	384.91	2269.16	1259.08	1800.4	370.713	336.137	232.424	68.0105	107.633	35.5177
AXL154_03332	3170.11	2620.79	3132.82	5084.59	4893.3	3735.82	2399.52	2638.53	2851.88	1988.08	2139.09	1586.09
AXL154_03335	819.57	581.674	716.283	361.81	322.091	328.677	731.796	1187.88	820.98	1156.18	1229.54	420.663
AXL154_03336	2289.18	1318.77	1477.8	1025.63	1839.07	717.018	6671.87	3188.84	5631.59	3871.67	2282.6	2289.78
AXL154_03337	1840.91	1395.09	1375.34	1039.82	3163.47	5960.15	1577.21	2157.63	2305.49	1981.18	3244.51	733.663
AXL154_03339	87.3653	175.898	144.918	47.6332	31.5334	41.8697	139.619	165.59	69.3522	105.466	78.5431	109.883
AXL154_03342	204.892	193.581	248.299	71.9565	24.7762	43.9632	221.465	279.619	522.016	134.05	79.5128	46.617
AXL154_03343	209.053	224.294	261.222	1144.21	1139.71	942.068	577.734	225.083	732.884	387.364	461.562	647.089
AXL154_03345	5.20032	4.65339	2.76914	148.98	63.0667	4.18697	8.66601	12.8902	7.49754	11.8279	12.6057	1.10993
AXL154_03346	1.04006	4.65339	0	6.08083	3.37857	4.18697	5.77734	1.98311	1.87438	2.95698	6.78767	13.3191
AXL154_03347	81.1249	55.8407	79.3819	176.344	138.522	187.367	44.2929	42.6369	58.1059	69.9818	76.6038	53.2766
AXL154_03350	178.891	172.176	165.225	360.796	448.224	478.361	129.027	172.531	160.26	141.935	153.208	107.663
AXL154_03357	237.134	227.086	261.222	477.345	435.836	386.248	175.246	250.864	203.371	159.677	208.479	280.812
AXL154_03359	1679.7	1516.08	1638.41	324.311	171.181	163.292	1396.19	1589.46	1462.96	1551.43	1113.18	539.426
AXL154_03362	35.3621	39.0885	51.6905	3.04042	0	0	29.8496	25.7805	41.2365	15.7706	18.4237	154.28
AXL154_03364	7.28044	6.51475	12.9226	0	0	2.09348	7.70312	4.95778	14.0579	0.98566	0	1.10993
AXL154_03365	10.4006	2.79204	6.46132	17.229	29.281	13.6076	10.5918	6.94089	7.49754	3.94264	7.75734	3.32979
AXL154_03366	975.579	966.975	1130.73	407.416	801.848	713.878	1366.34	1573.6	1257.71	792.47	545.923	900.153
AXL154_03371	192.412	174.037	242.761	822.939	1019.2	2165.71	168.506	284.577	194.936	141.935	32.9687	56.6064
AXL154_03376	294.338	333.183	355.372	574.639	760.179	721.205	316.791	424.386	344.887	469.174	507.136	460.621
AXL154_03378	50.9631	36.2965	53.5366	231.072	372.769	204.115	51.9961	46.6031	76.8498	35.4837	34.908	31.078
AXL154_03380	126.888	98.6519	100.612	388.16	366.012	227.143	104.955	128.902	103.091	167.562	221.084	126.532
AXL154_03381	0	7.44543	1.84609	1.01347	3.37857	0	0	0.991556	0.937192	0	2.909	1.10993
AXL154_03384	80.0849	89.3451	59.9979	64.8622	158.793	49.1969	191.615	50.5693	116.212	227.687	178.419	139.851
AXL154_03387	10.4006	7.44543	3.69218	37.4985	61.9405	32.449	43.3301	6.94089	94.6564	186.29	87.2701	44.3972
AXL154_03389	889.254	759.434	694.13	254.382	390.788	138.17	1878.6	904.299	1585.73	1115.77	879.489	621.56
AXL154_03390	333.86	254.075	289.836	364.85	703.87	587.222	632.619	370.842	775.058	228.673	177.449	107.663
AXL154_03391	18.7211	20.4749	23.9992	56.7544	132.891	31.4023	20.2207	36.6876	34.6761	223.745	194.903	57.7163
AXL154_03392	434.746	400.192	326.758	152.021	311.955	180.04	464.113	298.458	958.748	147.849	207.509	113.213
AXL154_03394	1574.66	1221.05	1709.48	6495.34	3644.36	3151.74	1095.77	1815.54	1363.61	4351.69	6693.62	2734.87
AXL154_03401	792.528	1178.24	1437.18	2485.03	2834.62	1100.13	1112.14	1261.26	819.106	343.995	111.512	29.9681
AXL154_03402	114.407	99.5826	99.6889	406.402	257.898	207.255	113.621	90.2316	119.023	169.533	163.874	156.5
AXL154_03403	12.4808	13.9602	11.0765	1.01347	5.63096	7.32719	13.4805	14.8733	8.43473	5.91396	6.78767	9.98936
AXL154_03405	302.658	261.521	265.837	806.724	688.103	835.3	283.09	284.577	332.703	190.232	185.207	254.174
AXL154_03411	0	2.79204	3.69218	91.2125	68.6977	72.2252	3.85156	7.93245	6.56035	6.89962	6.78767	18.8688
AXL154_03412	39.5224	71.6622	35.0757	123.644	91.2215	132.936	49.1074	14.8733	50.6084	44.3547	45.5744	64.3759
AXL154_03417	5.20032	8.37611	5.53827	9.12125	79.9596	11.5142	4.81445	9.91556	6.56035	2.95698	7.75734	5.54965
AXL154_03433	291.218	250.353	265.837	42.5658	41.6691	54.4306	155.988	168.564	234.298	88.7094	157.086	99.8936
AXL154_03441	156.009	154.493	161.533	94.2529	101.357	99.4405	155.025	368.859	127.458	138.978	142.541	74.3653
AXL154_03442	137.288	153.562	127.38	79.0508	74.3286	81.6459	156.951	173.522	155.574	83.7811	67.8767	162.05
AXL154_03444	814.369	851.571	674.746	1786.75	1830.06	1827.61	1199.76	710.946	1076.83	1021.14	1295.48	1850.25
AXL154_03450	23.9215	26.059	13.8457	15.2021	11.2619	2.09348	25.998	14.8733	21.5554	11.8279	13.5753	13.3191
AXL154_03452	319.299	230.808	238.146	435.793	528.184	457.426	232.057	340.104	283.969	236.558	250.174	183.138
AXL154_03453	888.214	726.86	875.97	1138.13	985.417	863.562	818.457	933.054	1278.33	352.866	290.9	238.635
AXL154_03455	0	0.930679	2.76914	0	1.12619	0	0	0	0	0	0.969668	5.54965
AXL154_03457	4.16025	2.79204	0.923045	22.2964	11.2619	11.5142	2.88867	0.991556	1.87438	6.89962	4.84834	54.3865
AXL154_03458	33.282	37.2271	69.2284	439.847	43.9215	1748.06	34.664	8.924	6.56035	14.7849	635.132	22.1986
AXL154_03459	0	0	0	2.02694	0	6.28045	0	0.991556	0	0	0.969668	1.10993
AXL154_03460	94.6457	144.255	131.995	190.533	153.162	178.993	113.621	117.995	116.212	290.77	311.263	158.72
AXL154_03463	0	0	0	22.2964	340.11	3534.85	0	0	0	0	0.969668	1.10993
AXL154_03464	159.13	161.007	202.147	53.714	47.3	31.4023	127.101	112.046	322.394	115.322	338.414	97.6738
AXL154_03465	102.966	159.146	152.302	85.1317	23.65	46.0566	91.4746	123.944	62.7919	119.265	103.754	64.3759
AXL154_03466	164.33	230.808	167.071	111.482	36.0381	61.7578	120.361	126.919	74.9754	192.204	157.086	95.4539
AXL154_03467	57.2035	82.8304	42.4601	1.01347	3.37857	0	47.1816	23.7973	47.7968	55.1969	31.0294	24.4184
AXL154_03468	186.171	255.006	124.611	39.5254	59.6881	23.0283	151.174	53.544	168.695	124.193	155.147	104.333
AXL154_03469	0	2.79204	1.84609	0	0	0	0.96289	3.96622	0	0	0.969668	0
AXL154_03471	540.833	771.533	599.056	944.556	1778.26	1685.25	667.283	412.487	707.58	783.599	904.7	905.702
AXL154_03472	24.9615	63.2861	56.3058	1.01347	1.12619	1.04674	37.5527	31.7298	53.42	29.5698	15.5147	85.4645
AXL154_03476	161.21	169.383	167.994	1096.58	1188.13	587.222	202.207	159.64	179.004	124.193	184.237	107.663
AXL154_03477	0	0.930679	0	2.02694	9.00953	3.14023	1.92578	0	0.937192	5.91396	0.969668	3.32979
AXL154_03479	549.153	694.286	837.202	1172.59	729.772	357.986	1296.05	2045.58	666.344	2143.81	1561.17	4764.93
AXL154_03481	19.7612	33.5044	20.307	73.9835	25.9024	52.3371	20.2207	18.8396	34.6761	87.7237	64.9677	66.5957
AXL154_03482	835.171	739.889	877.816	112.495	389.662	46.0566	730.834	931.071	790.99	3166.92	2525.98	1121.03
AXL154_03485	340.101	354.589	402.448	86.1451	100.231	297.275	327.383	374.808	235.235	213.888	267.628	213.106
AXL154_03488	462.828	480.23	563.981	1749.25	5498.07	1511.5	1132.36	989.573	720.701	1031	1087	973.408
AXL154_03491	166.41	240.115	201.224	97.2933	99.1048	57.5708	171.394	285.568	179.004	142.921	131.875	124.312
AXL154_03492	1160.71	1183.82	1323.65	266.543	94.6001	96.3002	1141.02	1411.98	998.11	987.631	994.879	917.911
AXL154_03497	576.195	442.072	539.058	3286.69	2750.16	1744.92	418.857	613.773	762.875	2213.79	3466.56	1527.26
AXL154_03499	2.08013	0.930679	0	62.8353	27.0286	16.7479	1.92578	0	0	0	0	1.10993
AXL154_03500	6.24038	3.72271	1.84609	1.01347	0	0	6.74023	16.8564	2.81158	2.95698	10.6663	0
AXL154_03502	1336.48	1279.68	1319.03	34.4581	49.5524	88.973	1038.96	1089.72	1163.06	619.98	904.7	592.702
AXL154_03503	4139.45	5302.08	5402.58	3805.59	10706.7	18189.2	7006.95	10503.6	6647.5	2940.22	1977.15	2550.62
AXL154_03507	204.892	279.204	256.607	2.02694	0	1.04674	143.471	319.281	104.028	160.663	59.1497	18.8688
AXL154_03508	12.4808	18.6136	24.9222	0	9.00953	1.04674	15.4062	15.8649	2.81158	9.8566	13.5753	6.65957
AXL154_03510	768.607	730.583	740.282	994.216	1192.64	878.216	1508.85	1325.71	1678.51	1391.75	1327.48	1044.44
AXL154_03512	975.579	926.025	1046.73	4099.5	7384.44	12149.5	1025.48	1886.93	956.873	3719.88	3796.25	574.943
AXL154_03513	1969.88	1547.72	1854.4	12341.1	12164	8401.15	1383.67	2399.57	1993.41	4543.89	5357.41	2068.91
AXL154_03515	5.20032	11.1681	7.38436	24.3233	20.2714	29.3088	1.92578	14.8733	5.62315	25.6272	17.454	17.7589
AXL154_03516	7.28044	2.79204	8.30741	25.3368	7.88334	10.4674	6.74023	5.94934	3.74877	10.8423	12.6057	7.7695
AXL154_03519	0	1.86136	4.61523	91.2125	48.4262	99.4405	8.66601	5.94934	2.81158	33.5124	38.7867	14.4291
AXL154_03520	74.8845	79.1077	88.6123	260.462	269.16	185.273	213.762	207.235	110.589	393.278	415.987	266.383
AXL154_03521	151.849	139.602	238.146	293.907	184.695	198.881	179.098	187.404	128.395	742.202	327.748	540.535
AXL154_03522	32.242	44.6726	47.0753	42.5658	40.5429	6.28045	49.1074	42.6369	30.9273	176.433	118.299	155.39
AXL154_03523	47.8429	56.7714	47.9983	14.1886	14.6405	20.9348	37.5527	42.6369	40.2993	55.1969	41.6957	57.7163
AXL154_03524	3.12019	4.65339	23.9992	2.02694	0	0	19.2578	8.924	4.68596	5.91396	0.969668	35.5177
AXL154_03525	1.04006	4.65339	4.61523	1.01347	0	0	0.96289	0.991556	0.937192	0	0.969668	5.54965
AXL154_03526	0	1.86136	1.84609	0	0	0	0	1.98311	0.937192	1.97132	1.93934	1.10993
AXL154_03527	3.12019	2.79204	0	2.02694	4.50477	7.32719	3.85156	2.97467	1.87438	10.8423	4.84834	15.539
AXL154_03528	0	0	0	0	0	1.04674	0	0	0	5.91396	2.909	0
AXL154_03529	0	0	0	0	0	0	0	0	0	2.95698	2.909	5.54965
AXL154_03530	24.9615	25.1283	27.6914	42.5658	28.1548	25.1218	25.0351	27.7636	21.5554	84.7667	71.7554	95.4539
AXL154_03531	3.12019	4.65339	0.923045	2.02694	4.50477	1.04674	7.70312	11.8987	2.81158	8.87094	5.81801	2.21986
AXL154_03532	2.08013	18.6136	9.23045	16.2156	16.8929	11.5142	12.5176	13.8818	9.37192	26.6128	30.0597	21.0887
AXL154_03533	56.1634	47.4646	46.1523	18.2425	3.37857	24.0751	65.4765	80.316	43.1108	199.103	123.148	52.1667
AXL154_03534	382.743	325.737	322.143	270.597	236.5	367.406	518.998	553.288	436.732	2483.86	2017.88	927.901
AXL154_03536	23.9215	21.4056	12.9226	98.3068	134.017	83.7393	25.0351	19.8311	14.9951	62.0966	78.5431	77.695
AXL154_03537	5.20032	1.86136	2.76914	2.02694	0	0	0.96289	0.991556	1.87438	0	0	0
AXL154_03538	91.5256	107.028	137.534	277.691	350.246	329.724	160.803	117.004	152.762	208.96	141.571	109.883
AXL154_03539	350.501	397.4	398.756	15.2021	10.1357	13.6076	634.545	457.107	313.959	215.859	159.995	116.543
AXL154_03540	1787.87	2534.24	2493.15	88.1721	87.8429	158.058	2230.05	7349.41	1338.31	4064.86	3484.99	1049.99
AXL154_03544	4299.62	3886.51	3812.18	2360.38	3562.14	1953.22	4978.14	3534.9	5316.69	5603.48	6027.45	4938.07
AXL154_03546	16.641	19.5442	23.0761	12.1617	7.88334	9.42068	17.332	23.7973	13.1207	38.4407	23.272	116.543
AXL154_03547	8.3205	5.58407	5.53827	179.385	104.736	66.9915	10.5918	11.8987	4.68596	80.8241	126.057	71.0355
AXL154_03548	72.8044	116.335	76.6128	110.468	75.4548	121.422	56.8105	89.24	31.8645	327.239	261.81	273.043
AXL154_03550	1.04006	4.65339	1.84609	0	0	2.09348	0	3.96622	2.81158	2.95698	2.909	2.21986
AXL154_03552	19.7612	35.3658	28.6144	67.9026	52.931	31.4023	27.9238	37.6791	26.2414	70.9675	60.1194	42.1773
AXL154_03555	12.4808	15.8215	11.9996	72.97	75.4548	25.1218	8.66601	43.6285	16.8695	168.548	280.234	95.4539
AXL154_03556	27.0416	40.0192	31.3835	167.223	152.036	135.03	40.4414	128.902	29.9902	220.788	333.566	122.092
AXL154_03557	1.04006	6.51475	3.69218	2.02694	1.12619	1.04674	2.88867	6.94089	0	17.7419	16.4844	9.98936
AXL154_03559	0	0	0	0	4.50477	4.18697	0	0	0.937192	0.98566	0.969668	6.65957
AXL154_03562	85.2852	102.375	100.612	310.122	275.917	136.076	67.4023	51.5609	101.217	89.695	132.844	19.9787
AXL154_03563	29.1218	38.1578	28.6144	4.05389	4.50477	5.23371	12.5176	26.772	24.367	22.6702	28.1204	46.617
AXL154_03565	667.721	629.139	620.286	2307.68	3749.09	1627.68	733.722	436.285	837.85	507.615	724.342	620.45
AXL154_03566	49.923	35.3658	51.6905	145.94	90.0953	42.9164	39.4785	73.3751	36.5505	301.612	407.26	205.337
AXL154_03570	4.16025	2.79204	10.1535	2.02694	1.12619	0	1.92578	1.98311	1.87438	3.94264	0.969668	0
AXL154_03571	0	0.930679	2.76914	0	0	0	0.96289	0.991556	0.937192	0	0	0
AXL154_03573	16.641	32.5737	20.307	20.2694	38.2905	13.6076	15.4062	11.8987	16.8695	98.566	96.9668	86.5745
AXL154_03577	11.4407	14.8909	11.9996	6.08083	1.12619	3.14023	14.4434	15.8649	8.43473	18.7275	15.5147	18.8688
AXL154_03588	0	0	0.923045	994.216	833.382	1036.27	0.96289	0	0	0.98566	1.93934	3.32979
AXL154_03590	888.214	751.988	706.13	573.625	456.108	409.276	715.427	734.743	727.261	990.588	826.157	1513.94
AXL154_03591	27.0416	31.6431	23.9992	22.2964	20.2714	26.1685	31.7754	63.4596	70.2894	84.7667	34.908	36.6277
AXL154_03593	12.4808	26.9897	22.1531	35.4715	24.7762	19.8881	45.2558	99.1556	165.883	177.419	88.2398	9.98936
AXL154_03594	41.6025	72.5929	109.842	19.256	15.7667	5.23371	78.957	109.071	33.7389	79.8384	147.389	69.9255
AXL154_03595	5221.12	6716.71	9849.82	2.02694	0	4.18697	7031.99	10870.4	5647.52	626.88	16.4844	9.98936
AXL154_03596	483.629	418.805	419.063	1376.3	1598.07	1750.15	351.455	227.066	417.988	381.45	565.316	528.326
AXL154_03599	322.42	287.58	305.528	152.021	162.172	98.3937	345.678	539.406	337.389	476.074	459.623	561.624
AXL154_03604	932.937	1121.47	1412.26	453.022	630.667	320.303	1214.2	2353.95	1400.17	1591.84	914.397	190.908
AXL154_03605	510.671	625.416	643.362	894.896	792.839	853.095	584.474	454.133	570.75	369.622	432.472	422.883
AXL154_03609	1442.57	2276.44	2845.75	6409.2	6951.98	8008.62	2244.5	3480.36	3762.83	4510.38	2647.19	7792.81
AXL154_03612	255.856	278.273	359.065	159.115	311.955	110.955	201.244	391.665	346.761	42.3834	89.2094	75.4752
AXL154_03614	33.282	30.7124	48.9214	26.3503	16.8929	7.32719	32.7383	77.3414	26.2414	82.7954	76.6038	39.9574
AXL154_03616	309.939	244.768	293.528	49.6601	85.5905	56.5241	183.912	411.496	180.878	320.339	282.173	126.532
AXL154_03618	3.12019	1.86136	3.69218	7.09431	5.63096	14.6544	0	0.991556	1.87438	2.95698	3.87867	5.54965
AXL154_03619	10.4006	13.0295	4.61523	69.9296	91.2215	109.908	13.4805	4.95778	9.37192	30.5555	40.726	51.0567
AXL154_03622	3.12019	2.79204	1.84609	0	0	1.04674	3.85156	0	2.81158	6.89962	1.93934	2.21986
AXL154_03627	5.20032	0	3.69218	1.01347	3.37857	2.09348	0	0	0	0.98566	0.969668	0
AXL154_03629	29.1218	42.8112	45.2292	13.1751	29.281	16.7479	40.4414	61.4765	14.9951	53.2256	49.4531	220.876
AXL154_03631	1925.16	2236.42	2824.52	778.347	309.703	249.125	2344.64	3210.66	1795.66	3516.83	2552.17	920.131
AXL154_03632	0	0.930679	0	6.08083	6.75715	5.23371	0.96289	0	0	0	0	0
AXL154_03633	128.968	160.077	104.304	2.02694	2.25238	7.32719	115.547	63.4596	106.84	127.15	94.0578	185.358
AXL154_03634	1.04006	2.79204	0	8.10778	4.50477	4.18697	0	1.98311	0	6.89962	0.969668	6.65957
AXL154_03636	39.5224	72.5929	55.3827	116.549	56.3096	76.4121	58.7363	21.8142	67.4778	239.515	571.134	173.149
AXL154_03637	633.398	724.999	985.812	1013.47	864.915	364.266	442.929	964.784	617.61	2127.05	1793.89	1678.21
AXL154_03639	573.075	640.307	513.213	6256.16	3867.34	4495.76	1205.54	274.661	1537	624.908	1502.02	4554.04
AXL154_03641	185.131	247.56	216.916	299.988	217.355	401.949	171.394	177.489	210.868	132.078	141.571	93.234
AXL154_03646	182.011	506.289	219.685	41.5524	284.926	68.0382	306.199	174.514	150.888	295.698	101.815	283.032
AXL154_03648	346.341	486.745	359.065	2204.3	2780.57	3846.78	637.433	582.043	992.487	575.625	659.374	881.284
AXL154_03649	351.541	226.155	264.914	121.617	265.781	109.908	1349.01	261.771	1601.66	598.295	312.233	345.188
AXL154_03652	2.08013	4.65339	6.46132	10.1347	11.2619	18.8414	0	0.991556	2.81158	20.6989	15.5147	5.54965
AXL154_03655	3.12019	6.51475	0.923045	31.4176	12.3881	13.6076	10.5918	0	1.87438	0.98566	5.81801	9.98936
AXL154_03656	50.9631	49.326	88.6123	3.04042	18.0191	38.7294	43.3301	94.1978	27.1786	17.7419	15.5147	0
AXL154_03657	100.886	97.7212	85.8432	142.9	159.919	149.684	330.271	64.4511	343.012	66.0392	72.7251	59.9362
AXL154_03658	1026.54	1122.4	1109.5	387.146	423.448	356.939	1020.66	566.178	1067.46	902.864	922.154	446.192
AXL154_03659	46.8028	57.7021	59.9979	6.08083	6.75715	8.37393	36.5898	25.7805	50.6084	17.7419	14.545	12.2092
AXL154_03660	2.08013	3.72271	2.76914	0	0	0	0.96289	4.95778	4.68596	1.97132	0.969668	0
AXL154_03661	13.5208	13.9602	11.9996	15.2021	4.50477	9.42068	20.2207	27.7636	77.787	45.3403	14.545	14.4291
AXL154_03662	5.20032	11.1681	5.53827	7.09431	22.5238	100.487	6.74023	0	11.2463	11.8279	5.81801	3.32979
AXL154_03663	4.16025	6.51475	2.76914	12.1617	43.9215	175.853	2.88867	0.991556	6.56035	12.8136	7.75734	2.21986
AXL154_03665	11.4407	36.2965	11.0765	1002.32	2012.5	500.343	8.66601	7.93245	30.9273	5.91396	15.5147	17.7589
AXL154_03666	5.20032	2.79204	2.76914	22.2964	25.9024	12.5609	0.96289	10.9071	2.81158	27.5985	11.636	5.54965
AXL154_03667	67.6041	80.969	85.8432	282.759	230.869	158.058	73.1796	66.4342	68.415	399.192	296.718	149.84
AXL154_03668	14.5609	27.9204	19.3839	4.05389	9.00953	3.14023	16.3691	17.848	16.8695	7.88528	6.78767	7.7695
AXL154_03671	12.4808	16.7522	19.3839	3.04042	2.25238	4.18697	13.4805	21.8142	8.43473	7.88528	1.93934	16.6489
AXL154_03675	2.08013	2.79204	4.61523	4.05389	3.37857	0	2.88867	3.96622	0	8.87094	10.6663	9.98936
AXL154_03676	1.04006	0	0	7.09431	4.50477	0	0	0	0	1.97132	5.81801	2.21986
AXL154_03679	78.0047	90.2758	73.8436	33.4446	24.7762	38.7294	75.1054	67.4258	81.5357	58.1539	61.0891	26.6383
AXL154_03680	4.16025	9.30679	6.46132	2.02694	0	7.32719	0.96289	8.924	8.43473	2.95698	0	0
AXL154_03682	107.127	136.81	147.687	13.1751	10.1357	7.32719	143.471	111.054	48.734	56.1826	47.5137	18.8688
AXL154_03686	4.16025	0.930679	4.61523	2.02694	10.1357	0	39.4785	2.97467	4.68596	64.0679	45.5744	140.961
AXL154_03688	0	0	0	138.846	13.5143	6.28045	0	0	0	0	0	0
AXL154_03689	0	0.930679	0	2.02694	2.25238	1.04674	0	0	0	2.95698	0.969668	0
AXL154_03690	0	3.72271	0.923045	5.06736	9.00953	8.37393	4.81445	2.97467	1.87438	0.98566	1.93934	2.21986
AXL154_03691	167.45	135.879	196.609	778.347	836.76	856.235	123.25	136.835	129.333	165.591	184.237	48.8369
AXL154_03692	0	0	0	0	4.50477	2.09348	0	0	0	4.9283	6.78767	0
AXL154_03693	117.527	113.543	155.995	101.347	91.2215	87.9263	121.324	71.392	112.463	152.777	220.115	33.2979
AXL154_03694	5.20032	10.2375	11.9996	2.02694	5.63096	2.09348	6.74023	4.95778	8.43473	2.95698	4.84834	7.7695
AXL154_03697	883.014	991.173	812.28	97.2933	70.9501	96.3002	767.423	274.661	849.096	470.16	329.687	66.5957
AXL154_03698	1363.52	1255.49	1337.49	182.425	91.2215	114.095	1076.51	491.812	1385.17	660.392	484.834	86.5745
AXL154_03699	246.495	190.789	273.221	35.4715	16.8929	45.0099	207.021	125.928	173.381	82.7954	74.6644	21.0887
AXL154_03700	93.6057	66.0782	80.3049	48.6467	40.5429	60.711	75.1054	51.5609	54.3572	180.376	129.935	26.6383
AXL154_03701	0	0.930679	0	2.02694	0	3.14023	0	0	0	8.87094	7.75734	2.21986
AXL154_03703	32.242	50.2566	42.4601	31.4176	7.88334	11.5142	65.4765	37.6791	29.9902	136.021	127.026	160.94
AXL154_03704	0	0	0	7.09431	7.88334	2.09348	0	0	0	0	0	0
AXL154_03706	159.13	287.58	193.839	315.19	354.75	124.562	161.766	71.392	328.017	99.5516	113.451	14.4291
AXL154_03707	506.511	818.066	569.519	1681.35	3063.24	834.253	430.412	227.066	785.367	359.766	473.198	57.7163
AXL154_03708	18.7211	22.3363	15.6918	116.549	111.493	46.0566	14.4434	6.94089	31.8645	10.8423	13.5753	1.10993
AXL154_03709	1.04006	2.79204	2.76914	5.06736	1.12619	3.14023	9.6289	4.95778	2.81158	0.98566	1.93934	3.32979
AXL154_03710	1269.92	3181.06	3118.97	325.325	263.529	577.801	2867.49	6211.11	688.836	2086.64	1774.49	736.993
AXL154_03712	393.144	537.932	415.37	63.8487	29.281	7.32719	314.865	243.923	156.511	255.286	150.299	45.5071
AXL154_03713	0	0.930679	1.84609	6.08083	11.2619	2.09348	0	0.991556	0	0	0	0
AXL154_03714	52.0032	86.5531	52.6136	414.51	192.579	155.965	73.1796	25.7805	23.4298	21.6845	58.1801	69.9255
AXL154_03716	44.7227	30.7124	132.919	4.05389	11.2619	1.04674	74.1425	28.7551	28.1158	45.3403	61.0891	5.54965
AXL154_03717	110.247	140.532	73.8436	21.2829	20.2714	11.5142	87.623	54.5356	64.6663	129.121	95.9971	91.0142
AXL154_03720	18.7211	28.851	23.9992	12.1617	12.3881	14.6544	28.8867	36.6876	20.6182	7.88528	9.69668	23.3085
AXL154_03721	382.743	343.42	331.373	513.83	529.31	245.984	204.133	166.581	161.197	200.089	332.596	36.6277
AXL154_03722	168.49	246.63	152.302	59.7949	75.4548	35.5892	175.246	64.4511	99.3424	122.222	127.996	180.918
AXL154_03723	2.08013	0.930679	0.923045	0	0	0	0	2.97467	0	0.98566	1.93934	0
AXL154_03725	1.04006	0.930679	0.923045	0	0	0	0	0.991556	0	0	0	2.21986
AXL154_03726	1237.68	1503.98	1150.11	555.383	323.217	319.256	1281.61	1115.5	1169.62	1147.31	1037.54	990.057
AXL154_03727	322.42	375.994	325.835	2.02694	6.75715	1.04674	372.638	152.7	181.815	184.318	172.601	62.156
AXL154_03729	7.28044	13.9602	15.6918	33.4446	261.276	9.42068	72.2168	42.6369	44.048	9.8566	17.454	3.32979
AXL154_03730	19.7612	26.9897	17.5379	47.6332	263.529	14.6544	87.623	67.4258	39.3621	7.88528	20.363	34.4078
AXL154_03733	227.774	294.094	253.837	68.9161	59.6881	64.898	221.465	295.484	187.438	266.128	209.448	95.4539
AXL154_03734	46.8028	38.1578	47.9983	39.5254	15.7667	9.42068	46.2187	41.6453	43.1108	9.8566	15.5147	7.7695
AXL154_03735	5.20032	3.72271	0.923045	29.3907	123.881	5.23371	11.5547	11.8987	4.68596	0	2.909	3.32979
AXL154_03739	2.08013	10.2375	0.923045	11.1482	15.7667	10.4674	7.70312	3.96622	7.49754	7.88528	11.636	37.7376
AXL154_03743	15.6009	36.2965	37.8449	5.06736	20.2714	1.04674	37.5527	45.6116	14.0579	28.5841	22.3024	9.98936
AXL154_03744	159.13	136.81	162.456	265.53	274.791	254.358	98.2148	75.3582	159.323	87.7237	91.1488	103.223
AXL154_03749	8.3205	11.1681	14.7687	3.04042	3.37857	4.18697	25.0351	20.8227	17.8067	44.3547	45.5744	82.1348
AXL154_03750	5.20032	8.37611	11.9996	5.06736	2.25238	3.14023	13.4805	14.8733	9.37192	25.6272	29.09	48.8369
AXL154_03751	0	0	0.923045	2.02694	3.37857	2.09348	0	0	0	0	0.969668	1.10993
AXL154_03752	1.04006	1.86136	0.923045	1.01347	12.3881	1.04674	2.88867	6.94089	0	2.95698	0	1.10993
AXL154_03755	98.806	160.077	143.072	29.3907	29.281	25.1218	83.7714	67.4258	116.212	72.9388	74.6644	87.6844
AXL154_03756	324.5	349.004	335.065	176.344	162.172	99.4405	288.867	194.345	267.1	253.315	231.751	357.397
AXL154_03757	581.395	465.339	470.753	267.557	313.081	269.013	484.334	408.521	511.707	850.624	857.186	657.078
AXL154_03761	2115.49	1750.61	1931.01	3758.97	4019.38	3028.22	1638.84	1734.23	1780.67	2093.54	2499.8	1775.89
AXL154_03762	5.20032	3.72271	5.53827	0	0	0	8.66601	6.94089	7.49754	5.91396	3.87867	4.43972
AXL154_03765	5.20032	3.72271	1.84609	4.05389	3.37857	5.23371	8.66601	19.8311	3.74877	9.8566	4.84834	9.98936
AXL154_03767	2728.09	2693.38	2244.85	494.574	573.231	469.987	2389.89	2595.89	2384.22	2351.78	1981.03	1602.74
AXL154_03771	0	0	0	1.01347	2.25238	1.04674	0	0	0	0	0	0
AXL154_03773	86.3252	139.602	110.765	60.8083	37.1643	41.8697	69.3281	95.1894	84.3473	137.992	116.36	63.266
AXL154_03774	40.5625	47.4646	44.3062	17.229	14.6405	16.7479	38.5156	38.6707	55.2943	40.412	47.5137	9.98936
AXL154_03775	34.3221	62.3555	65.5362	22.2964	23.65	20.9348	26.9609	78.3329	41.2365	46.326	32.9687	21.0887
AXL154_03776	475.309	2403.01	3139.28	1.01347	0	0	2761.57	3873.02	959.685	536.199	41.6957	7.7695
AXL154_03777	355.702	427.181	371.064	989.149	1220.79	1536.62	554.625	594.934	340.201	528.314	843.611	846.876
AXL154_03783	1755.63	1785.04	1883.01	1901.27	2232.11	2598.01	2008.59	2050.54	1774.11	3132.43	3522.8	4310.96
AXL154_03787	229.854	281.065	270.452	68.9161	91.2215	62.8045	353.381	329.197	253.042	241.487	203.63	285.252
AXL154_03788	71.7644	75.385	82.151	24.3233	46.1738	25.1218	121.324	88.2485	74.9754	36.4694	33.9384	42.1773
AXL154_03789	186.171	137.74	151.379	59.7949	93.4739	17.7946	96.289	145.759	82.4729	167.562	164.844	223.096
AXL154_03790	0	0	1.84609	31.4176	147.531	12.5609	0	0	0	6.89962	6.78767	7.7695
AXL154_03791	3.12019	8.37611	4.61523	1.01347	2.25238	0	6.74023	10.9071	3.74877	7.88528	3.87867	7.7695
AXL154_03792	243.375	183.344	202.147	338.5	336.731	241.797	252.277	311.349	307.399	53.2256	33.9384	19.9787
AXL154_03793	2.08013	9.30679	0.923045	28.3772	6.75715	8.37393	3.85156	6.94089	4.68596	15.7706	13.5753	22.1986
AXL154_03794	5.20032	1.86136	0	0	2.25238	0	0	0.991556	0.937192	0.98566	0	1.10993
AXL154_03797	416.025	521.18	508.598	618.218	466.243	545.352	467.002	472.972	429.234	613.08	674.889	1673.77
AXL154_03799	5518.57	5361.64	5442.27	3336.35	2502.4	2588.59	4585.28	5540.81	4641.91	6946.93	7117.36	4867.04
AXL154_03801	78.0047	86.5531	80.3049	17.229	13.5143	16.7479	75.1054	75.3582	53.42	49.283	41.6957	29.9681
AXL154_03802	10.4006	4.65339	5.53827	27.3637	14.6405	24.0751	7.70312	9.91556	0.937192	12.8136	17.454	9.98936
AXL154_03804	3095.23	6372.36	2653.75	56.7544	60.8143	28.262	4821.19	1712.42	2249.26	2068.9	673.919	1668.22
AXL154_03805	524.192	448.587	440.293	657.743	621.658	832.16	595.066	481.896	719.764	593.367	529.439	623.78
AXL154_03806	110.247	84.6917	94.1506	74.9969	31.5334	41.8697	60.6621	120.97	45.9224	139.964	127.026	28.8582
AXL154_03807	2286.06	2063.31	2209.77	2523.55	2600.38	2500.67	2266.64	2047.56	2681.31	2694.79	2717.98	3048.98
AXL154_03808	669.801	768.74	733.821	545.248	399.798	502.436	717.353	764.49	606.363	696.861	633.193	667.067
AXL154_03809	0	0	0	0	0	0	0	0	0.937192	0	0	0
AXL154_03810	2.08013	0.930679	5.53827	8.10778	13.5143	5.23371	9.6289	6.94089	3.74877	2.95698	7.75734	4.43972
AXL154_03813	1.04006	0	3.69218	0	1.12619	0	0.96289	0.991556	0.937192	3.94264	2.909	1.10993
AXL154_03815	99.8461	69.8009	83.0741	1831.34	512.417	585.129	59.6992	87.2569	81.5357	594.353	672.949	359.617
AXL154_03816	6.24038	11.1681	9.23045	4.05389	7.88334	2.09348	10.5918	6.94089	13.1207	9.8566	18.4237	8.87943
AXL154_03819	299.538	334.114	343.373	221.95	256.772	126.656	331.234	676.241	306.462	303.583	230.781	92.1241
AXL154_03820	317.219	338.767	403.371	3708.29	5692.9	5883.74	254.203	525.525	266.163	171.505	191.994	254.174
AXL154_03823	2.08013	3.72271	2.76914	0	1.12619	0	1.92578	0.991556	0	0.98566	3.87867	0
AXL154_03826	27.0416	29.7817	34.1527	21.2829	29.281	15.7011	25.998	14.8733	24.367	9.8566	12.6057	16.6489
AXL154_03829	21.8413	26.9897	26.7683	63.8487	33.7857	39.7762	23.1094	15.8649	14.9951	9.8566	11.636	5.54965
AXL154_03830	203.852	270.827	265.837	94.2529	110.367	148.637	214.724	153.691	210.868	165.591	162.904	311.89
AXL154_03841	89.4454	110.751	109.842	33.4446	28.1548	41.8697	117.473	92.2147	66.5407	80.8241	81.4521	133.191
AXL154_03844	1550.73	1461.17	1599.64	699.296	454.981	710.738	1495.37	2058.47	1176.18	2040.32	1816.19	2035.61
AXL154_03845	235.054	367.618	336.911	24.3233	22.5238	12.5609	367.824	454.133	248.356	174.462	120.239	74.3653
AXL154_03848	1251.2	1122.4	1304.26	111.482	51.8048	33.4957	1124.66	1530.96	992.487	1270.52	1036.57	217.546
AXL154_03849	157.05	96.7906	135.688	2.02694	0	0	75.1054	115.02	106.84	36.4694	45.5744	17.7589
AXL154_03850	10.4006	13.0295	30.4605	479.372	427.953	21.9816	16.3691	19.8311	29.053	12.8136	30.0597	16.6489
AXL154_03851	27.0416	38.1578	39.6909	816.859	163.298	19.8881	17.332	32.7213	14.0579	57.1683	60.1194	11.0993
AXL154_03852	347.381	451.379	476.291	12038	6242.48	407.183	284.053	479.913	492.963	480.016	662.283	326.319
AXL154_03855	18.7211	14.8909	39.6909	1277.99	399.798	43.9632	21.1836	29.7467	28.1158	44.3547	76.6038	15.539
AXL154_03856	32.242	40.0192	33.2296	1323.59	327.722	28.262	18.2949	32.7213	22.4926	63.0822	50.4227	25.5284
AXL154_03859	84.2451	67.9395	77.5358	272.624	176.812	162.245	102.066	101.139	119.961	168.548	171.631	73.2553
AXL154_03860	21.8413	27.9204	18.4609	6.08083	6.75715	3.14023	17.332	19.8311	27.1786	22.6702	14.545	9.98936
AXL154_03862	65.524	58.6327	48.9214	158.102	103.61	121.422	36.5898	66.4342	38.4249	90.6807	106.663	85.4645
AXL154_03863	1.04006	0.930679	1.84609	23.3099	6.75715	3.14023	1.92578	1.98311	0	0.98566	2.909	1.10993
AXL154_03866	23.9215	22.3363	22.1531	12.1617	18.0191	7.32719	26.9609	14.8733	14.9951	36.4694	25.2114	27.7482
AXL154_03871	109.207	169.383	124.611	260.462	364.886	433.351	114.584	67.4258	119.023	68.9962	81.4521	63.266
AXL154_03872	793.568	922.302	780.896	412.483	768.063	467.894	596.992	240.948	880.961	308.511	346.171	192.018
AXL154_03873	1.04006	1.86136	5.53827	9.12125	9.00953	5.23371	3.85156	2.97467	3.74877	0.98566	0	2.21986
AXL154_03874	2682.32	2226.18	2517.14	13736.6	15091	10372.2	2568.03	1363.39	2997.14	2901.78	2592.89	1584.98
AXL154_03875	838.291	831.096	823.356	3306.96	3493.45	1955.31	1216.13	1190.86	1415.16	1348.38	1040.45	1055.54
AXL154_03876	15.6009	7.44543	8.30741	3.04042	4.50477	1.04674	22.1465	35.696	14.0579	18.7275	10.6663	15.539
AXL154_03883	1224.15	1330.87	1262.73	781.387	686.977	883.45	1172.8	823.983	969.057	1426.25	1567.95	3294.27
AXL154_03884	2552.31	2403.01	2203.31	1625.61	1272.6	1603.61	1842.97	1758.03	1675.7	2663.25	2459.08	4001.29
AXL154_03886	13852.6	10131.4	11431.9	2034.04	7019.55	5178.23	11744.4	17203.5	11070.1	53519.4	52806.2	19571.4
AXL154_03887	3451.97	2345.31	2856.82	746.929	2118.37	1649.66	4034.51	3038.13	3826.56	14967.2	15973.3	5052.4
AXL154_03888	99.8461	100.513	108.919	53.714	40.5429	63.8512	81.8457	131.877	63.7291	279.927	265.689	109.883
AXL154_03889	4094.73	9933.13	12263.6	80.0643	260.15	254.358	10875.8	19028.9	5252.03	5446.76	5241.05	1343.01
AXL154_03891	29.1218	43.7419	59.0749	5.06736	3.37857	8.37393	50.0703	44.62	94.6564	28.5841	20.363	22.1986
AXL154_03906	36.4022	43.7419	45.2292	1997.55	1080.02	1131.53	42.3672	65.4427	44.9852	388.35	422.775	135.411
AXL154_03907	63.4439	78.177	79.3819	3949.5	1065.38	1603.61	86.6601	123.944	56.2315	682.077	680.707	211.996
AXL154_03908	8.3205	1.86136	3.69218	508.763	274.791	283.667	2.88867	8.924	2.81158	67.0249	77.5734	22.1986
AXL154_03909	302.658	168.453	237.223	160.129	222.986	236.564	410.191	402.572	477.031	184.318	159.995	99.8936
AXL154_03910	314.099	241.046	294.451	360.796	279.295	391.481	395.748	417.445	476.094	713.618	513.924	796.929
AXL154_03911	7.28044	2.79204	4.61523	28.3772	206.093	27.2153	3.85156	7.93245	1.87438	7.88528	209.448	11.0993
AXL154_03914	30.1618	17.6829	29.5374	12.1617	12.3881	12.5609	25.0351	20.8227	21.5554	14.7849	3.87867	3.32979
AXL154_03915	1447.77	1045.15	1247.03	2585.37	4043.03	3229.2	1686.02	1186.89	2137.74	779.657	907.609	1002.27
AXL154_03917	994.3	779.909	929.507	2386.73	2184.81	1421.48	687.504	1420.9	701.957	1744.62	2360.17	1141.01
AXL154_03918	28.0817	8.37611	22.1531	68.9161	52.931	28.262	21.1836	22.8058	19.681	31.5411	63.0284	16.6489
AXL154_03919	388.984	441.142	401.525	464.17	780.451	308.789	723.13	600.883	678.527	1062.54	933.79	665.957
AXL154_03924	66.564	70.7316	71.9975	191.546	219.607	171.666	56.8105	122.953	65.6035	128.136	190.055	105.443
AXL154_03926	251.695	197.304	248.299	100.334	189.2	72.2252	212.799	149.725	297.09	397.221	358.777	370.716
AXL154_03930	11.4407	10.2375	13.8457	9.12125	4.50477	3.14023	2.88867	2.97467	4.68596	7.88528	2.909	5.54965
AXL154_03931	121.687	147.978	144.918	805.71	736.529	297.275	71.2539	40.6538	60.9175	487.902	301.567	440.642
AXL154_03932	142.489	152.631	135.688	1773.58	2095.84	866.702	58.7363	70.4005	50.6084	577.597	355.868	522.777
AXL154_03934	39.5224	32.5737	26.7683	19.256	18.0191	9.42068	32.7383	37.6791	24.367	23.6558	20.363	14.4291
AXL154_03935	3.12019	3.72271	5.53827	6.08083	4.50477	0	5.77734	16.8564	6.56035	1.97132	4.84834	5.54965
AXL154_03936	8.3205	10.2375	23.0761	38.5119	22.5238	32.449	20.2207	28.7551	10.3091	6.89962	12.6057	5.54965
AXL154_03938	79.0448	63.2861	119.073	50.6736	25.9024	23.0283	70.291	81.3076	54.3572	79.8384	96.9668	42.1773
AXL154_03939	227.774	194.512	230.761	173.304	201.588	90.0198	204.133	176.497	156.511	441.576	461.562	150.95
AXL154_03941	123.768	189.858	166.148	13.1751	39.4167	11.5142	140.582	474.955	143.39	58.1539	73.6947	26.6383
AXL154_03943	19.7612	25.1283	22.1531	19.256	21.3976	12.5609	16.3691	17.848	10.3091	8.87094	6.78767	12.2092
AXL154_03945	36.4022	24.1976	20.307	152.021	92.3477	116.188	24.0723	14.8733	26.2414	17.7419	20.363	15.539
AXL154_03947	78.0047	85.6224	89.5354	40.5389	21.3976	35.5892	86.6601	66.4342	49.6712	110.394	122.178	42.1773
AXL154_03949	4.16025	7.44543	1.84609	87.1586	93.4739	42.9164	3.85156	1.98311	1.87438	2.95698	3.87867	7.7695
AXL154_03950	2715.6	3599.86	1927.32	10079	8717.85	4178.59	2657.58	766.473	2574.47	3200.44	6250.48	5615.13
AXL154_03951	1378.08	2319.25	1365.18	3705.25	2797.46	2290.27	1686.02	962.801	1297.07	6313.15	4296.6	14401.3
AXL154_03952	10.4006	10.2375	5.53827	19.256	33.7857	8.37393	6.74023	2.97467	6.56035	11.8279	1.93934	16.6489
AXL154_03953	488.83	636.584	377.525	5403.83	6883.28	2674.43	621.064	198.311	764.749	433.69	785.431	882.394
AXL154_03954	40.5625	42.8112	56.3058	228.031	194.831	319.256	25.998	51.5609	47.7968	32.5268	49.4531	24.4184
AXL154_03955	87.3653	133.087	123.688	187.492	554.086	200.974	91.4746	131.877	138.704	105.466	99.8758	130.972
AXL154_03956	52.0032	52.118	64.6132	105.401	159.919	297.275	38.5156	61.4765	23.4298	55.1969	69.8161	19.9787
AXL154_03957	2.08013	6.51475	4.61523	124.657	150.91	118.282	0.96289	4.95778	3.74877	2.95698	4.84834	8.87943
AXL154_03967	5940.84	3574.74	3838.02	3642.42	3495.7	1891.46	6944.36	5969.17	7233.25	8243.07	8208.24	3002.36
AXL154_03968	57.2035	52.118	61.844	45.6062	18.0191	30.3555	86.6601	54.5356	67.4778	48.2973	43.635	24.4184
AXL154_03969	1468.57	2054.01	1529.49	1621.56	976.408	763.075	1226.72	927.105	1378.61	832.882	1084.09	439.532
AXL154_03976	2308.94	2272.72	2572.53	1776.62	1812.04	1983.58	2118.36	2765.45	2089	4041.2	3409.35	7615.22
AXL154_03977	10.4006	8.37611	10.1535	2.02694	4.50477	4.18697	7.70312	5.94934	3.74877	4.9283	2.909	9.98936
AXL154_03978	9.36057	13.9602	25.8453	4.05389	3.37857	3.14023	20.2207	27.7636	11.2463	1.97132	4.84834	13.3191
AXL154_03979	3.12019	3.72271	0.923045	18.2425	25.9024	11.5142	3.85156	0	0.937192	1.97132	0.969668	5.54965
AXL154_03980	313.059	309.916	319.374	554.369	662.201	404.042	311.976	231.033	246.482	768.815	813.551	729.223
AXL154_03981	20.8013	27.9204	26.7683	6.08083	2.25238	3.14023	18.2949	16.8564	14.9951	14.7849	10.6663	14.4291
AXL154_03983	24.9615	21.4056	34.1527	25.3368	75.4548	40.8229	38.5156	50.5693	27.1786	12.8136	8.72701	17.7589
AXL154_03984	28.0817	104.236	29.5374	492.547	409.934	241.797	143.471	11.8987	29.053	145.878	154.177	3521.81
AXL154_03985	356.742	975.351	390.448	3005.96	2661.19	3165.35	764.535	264.745	535.137	849.639	811.612	9835.08
AXL154_03986	9.36057	20.4749	21.23	2.02694	1.12619	3.14023	30.8125	39.6622	18.7438	37.4551	26.181	17.7589
AXL154_03987	18.7211	38.1578	31.3835	7.09431	6.75715	0	46.2187	88.2485	19.681	70.9675	46.5441	15.539
AXL154_03990	837.251	622.624	671.977	1452.31	1648.74	1259.23	1535.81	1767.94	1641.96	1296.14	925.063	468.39
AXL154_03991	1787.87	1657.54	1547.02	2822.52	4711.98	5061	2497.74	2031.7	2425.45	2341.93	1914.12	1378.53
AXL154_03996	18.7211	14.8909	11.0765	1.01347	3.37857	0	11.5547	6.94089	4.68596	2.95698	2.909	6.65957
AXL154_03997	355.702	423.459	396.909	145.94	132.891	190.507	333.16	337.129	311.148	319.354	213.327	186.468
AXL154_03999	385.863	411.36	419.063	209.789	118.25	213.535	347.603	486.854	238.984	315.411	221.084	280.812
AXL154_04005	261.056	329.46	275.991	514.844	661.074	613.391	311.014	210.21	333.64	540.142	1246.99	588.262
AXL154_04006	509.631	475.577	471.676	1411.77	1246.69	959.862	336.049	371.833	563.253	393.278	539.135	530.546
AXL154_04014	37.4423	44.6726	48.9214	9.12125	12.3881	16.7479	95.3261	69.4089	31.8645	44.3547	34.908	32.1879
AXL154_04021	6964.26	11663.3	7655.74	2842.79	4395.53	2193.97	4202.05	4848.71	4090.84	4212.71	2998.21	8032.56
AXL154_04024	16.641	40.0192	33.2296	73.9835	132.891	96.3002	67.4023	52.5525	30.9273	18.7275	42.6654	37.7376
AXL154_04025	81.1249	119.127	161.533	1401.63	1500.09	2428.44	144.434	295.484	102.154	262.185	233.69	64.3759
AXL154_04026	611.557	773.394	629.517	374.985	230.869	135.03	596.029	486.854	444.229	395.25	294.779	269.713
AXL154_04030	661.48	792.007	815.972	4163.34	2711.87	3222.92	815.568	1090.71	1139.63	788.528	1643.59	1134.35
AXL154_04031	557.474	693.356	669.208	370.931	246.636	302.508	576.771	427.361	815.357	260.214	254.053	215.326
AXL154_04038	6.24038	8.37611	4.61523	11.1482	14.6405	16.7479	1.92578	4.95778	2.81158	5.91396	17.454	6.65957
AXL154_04039	21.8413	34.4351	45.2292	1782.7	513.543	1237.25	30.8125	42.6369	28.1158	106.451	124.117	63.266
AXL154_04048	66.564	58.6327	58.1518	338.5	298.441	369.5	44.2929	86.2654	54.3572	65.0535	77.5734	102.113
AXL154_04054	1.04006	2.79204	4.61523	1.01347	4.50477	10.4674	1.92578	3.96622	7.49754	12.8136	4.84834	19.9787
AXL154_04057	780.047	623.555	933.199	1117.86	502.281	1088.61	473.742	760.523	547.32	165.591	144.48	120.982
AXL154_04066	3.12019	1.86136	0.923045	14.1886	10.1357	2.09348	0.96289	0.991556	1.87438	0.98566	0.969668	0
AXL154_04067	73.8445	165.661	105.227	338.5	533.815	269.013	118.435	102.13	170.569	67.0249	68.8464	102.113
AXL154_04071	30439.5	39017.8	31714	18359	21776	8112.25	29746.6	13050.9	26429.8	14711	14571.2	23184.2
AXL154_04072	364.022	360.173	286.144	186.479	262.403	185.273	343.752	403.563	413.302	1283.33	2396.05	1268.65
AXL154_04073	71.7644	61.4248	59.0749	127.697	51.8048	52.3371	51.0332	58.5018	100.28	531.271	2741.25	1562.78
AXL154_04075	14.5609	17.6829	13.8457	0	0	2.09348	26.9609	33.7129	14.9951	11.8279	9.69668	11.0993
AXL154_04078	8.3205	18.6136	14.7687	3.04042	6.75715	2.09348	17.332	8.924	17.8067	12.8136	23.272	5.54965
AXL154_04079	43.6827	28.851	62.7671	506.736	462.865	187.367	77.9941	45.6116	79.6613	62.0966	59.1497	58.8262
AXL154_04080	976.619	859.947	731.052	181.412	176.812	138.17	1202.65	687.148	650.411	1935.84	2587.07	1933.5
AXL154_04082	23.9215	35.3658	29.5374	47.6332	40.5429	38.7294	26.9609	16.8564	22.4926	33.5124	55.2711	140.961
AXL154_04086	930.856	706.385	622.132	1761.41	1644.24	1438.22	1028.37	765.481	1338.31	1066.48	1234.39	2008.97
AXL154_04087	175.771	188.928	158.764	36.485	32.6596	49.1969	106.881	93.2063	209.931	35.4837	68.8464	63.266
AXL154_04088	194.492	160.077	177.225	66.8892	32.6596	61.7578	171.394	398.605	129.333	519.443	427.623	74.3653
AXL154_04091	1034.86	1119.61	1208.27	635.447	736.529	911.712	1192.06	1939.48	897.83	2743.09	1917.03	4235.49
AXL154_04092	1465.45	1355.07	1792.55	351.675	325.469	311.929	1045.7	2903.28	1322.38	2013.7	1428.32	1032.23
AXL154_04097	745.725	765.018	693.207	1783.71	3138.7	1904.02	829.048	1161.11	882.835	985.66	1388.56	2319.75
AXL154_04100	588.676	610.525	563.981	691.188	671.21	485.688	620.101	630.63	568.876	417.92	516.833	622.67
AXL154_04101	123.768	160.077	138.457	178.371	134.017	196.787	126.139	117.004	118.086	117.294	156.117	360.727
AXL154_04102	95.6858	92.1372	98.7658	81.0778	96.8525	120.375	75.1054	54.5356	53.42	62.0966	75.6341	149.84
AXL154_04103	20.8013	53.0487	29.5374	361.81	483.136	163.292	201.244	394.639	89.0333	124.193	63.9981	51.0567
AXL154_04104	6.24038	5.58407	10.1535	73.9835	30.4072	38.7294	10.5918	9.91556	9.37192	30.5555	88.2398	33.2979
AXL154_04105	132.088	145.186	97.8428	496.601	482.01	366.36	506.48	380.757	180.878	477.059	666.162	480.599
AXL154_04106	50.9631	69.8009	58.1518	65.8757	41.6691	50.2436	63.5507	31.7298	54.3572	72.9388	82.4218	185.358
AXL154_04107	1033.82	1104.72	1134.42	1467.51	1099.16	1465.44	905.117	794.236	1053.4	558.869	760.22	628.22
AXL154_04111	20.8013	16.7522	32.3066	35.4715	33.7857	27.2153	37.5527	24.7889	36.5505	138.978	103.754	165.379
AXL154_04115	275.617	306.193	317.528	2116.13	1580.05	1644.43	241.685	331.18	237.11	497.758	732.099	746.982
AXL154_04117	2030.2	1950.7	1937.47	5665.31	5588.16	4965.74	2385.08	2563.17	2513.55	3579.92	3697.34	2641.63
AXL154_04118	52.0032	53.9794	71.0745	331.405	421.196	1086.52	87.623	175.505	88.0961	606.181	453.805	162.05
AXL154_04119	11.4407	12.0988	9.23045	57.7679	54.0572	16.7479	16.3691	14.8733	8.43473	124.193	105.694	96.5638
AXL154_04122	303.698	532.348	489.214	40.5389	28.1548	54.4306	521.886	873.561	333.64	395.25	346.171	614.901
AXL154_04128	383.783	366.687	408.909	620.245	636.298	617.578	366.861	582.043	343.012	243.458	202.661	220.876
AXL154_04140	39.5224	16.7522	11.9996	86.1451	218.481	135.03	15.4062	10.9071	25.3042	37.4551	27.1507	41.0674
AXL154_04141	14.5609	10.2375	10.1535	497.615	913.341	304.602	7.70312	2.97467	10.3091	28.5841	71.7554	41.0674
AXL154_04142	7.28044	3.72271	5.53827	474.305	949.379	289.947	0	3.96622	2.81158	17.7419	25.2114	8.87943
AXL154_04143	1430.09	1418.35	1449.18	2442.47	2112.74	2220.14	1294.12	932.063	946.564	1138.44	1275.11	1197.61
AXL154_04144	5.20032	13.0295	9.23045	18.2425	20.2714	14.6544	5.77734	1.98311	1.87438	4.9283	0.969668	5.54965
AXL154_04150	0	3.72271	0.923045	43.5793	27.0286	4.18697	0	0	0	3.94264	0.969668	0
AXL154_04153	6140.53	6011.25	7808.96	187.492	211.724	80.5991	8752.67	13451.4	7237	11409	8667.86	2458.49
AXL154_04154	905.895	466.27	812.28	321.271	121.629	232.377	1301.83	1177.97	1263.34	842.739	862.035	231.975
AXL154_04156	287.057	318.292	311.066	987.122	684.724	707.597	309.088	196.328	266.163	288.798	346.171	467.28
AXL154_04157	1720.26	1158.69	1302.42	9420.22	7515.08	9919.97	996.591	1640.03	1360.8	821.055	903.73	640.429
AXL154_04158	13.5208	20.4749	15.6918	5.06736	5.63096	3.14023	4.81445	0	27.1786	1.97132	0	0
AXL154_04159	425.386	603.08	257.53	1097.59	1153.22	575.708	830.974	337.129	806.923	396.235	433.441	385.145
AXL154_04160	548.113	518.388	680.284	703.35	834.508	749.467	697.132	584.026	789.116	541.127	470.289	873.514
AXL154_04161	516.911	440.211	397.832	877.667	807.479	684.569	366.861	406.538	419.862	295.698	328.717	307.45
AXL154_04162	324.5	433.696	411.678	195.6	108.114	212.489	494.926	784.321	336.452	528.314	776.704	340.748
AXL154_04164	40.5625	66.0782	86.7662	99.3203	67.5715	76.4121	48.1445	117.004	30.9273	156.72	172.601	288.582
AXL154_04165	4.16025	3.72271	2.76914	15.2021	9.00953	5.23371	4.81445	1.98311	3.74877	20.6989	10.6663	17.7589
AXL154_04166	20.8013	21.4056	16.6148	23.3099	11.2619	11.5142	16.3691	24.7889	11.2463	34.4981	51.3924	27.7482
AXL154_04167	32.242	24.1976	34.1527	182.425	287.179	184.227	245.537	101.139	258.665	132.078	86.3004	168.709
AXL154_04171	1239.76	1329.94	1407.64	1020.57	7268.44	1378.56	4018.14	1918.66	4179.88	2341.93	1571.83	510.567
AXL154_04175	868.453	511.873	338.758	361.81	904.332	302.508	316.791	392.656	614.798	929.477	2997.24	692.596
AXL154_04177	478.429	472.785	510.444	801.657	680.22	603.97	441.967	396.622	515.456	264.157	301.567	350.738
AXL154_04181	8.3205	10.2375	14.7687	12.1617	6.75715	4.18697	8.66601	12.8902	2.81158	3.94264	2.909	3.32979
AXL154_04182	2.08013	0.930679	1.84609	0	0	0	0	8.924	3.74877	2.95698	0.969668	1.10993
AXL154_04183	167.45	183.344	191.993	1625.61	4624.14	1312.61	155.988	250.864	148.076	239.515	173.571	94.344
AXL154_04184	18891.7	19387.9	21865.1	9787.1	3184.87	9202.95	14623.4	28233.6	19793.5	25222	23867.4	5198.91
AXL154_04187	1789.95	2351.82	1841.48	5644.03	8374.36	4197.43	2248.35	2372.79	2872.49	1858.95	1932.55	3559.54
AXL154_04195	2599.12	3349.51	2735.91	1271.91	1631.85	1177.58	2567.07	1761.99	2033.71	1893.45	1883.09	2366.37
AXL154_04198	1654.74	1695.7	1786.09	2974.54	2826.74	3022.99	1337.45	1675.73	1402.98	1351.34	1353.66	1012.26
AXL154_04201	747.805	541.655	520.597	583.76	659.948	484.641	1584.92	627.655	1376.74	771.772	818.4	1072.19
AXL154_04205	1334.4	1512.35	1252.57	650.649	871.672	339.144	1456.85	1232.5	2009.34	1138.44	1218.87	1470.66
AXL154_04208	561.634	604.01	545.52	106.415	145.279	184.227	634.545	415.462	571.687	554.926	473.198	1479.54
AXL154_04211	5.20032	7.44543	10.1535	2.02694	1.12619	3.14023	13.4805	11.8987	8.43473	4.9283	4.84834	9.98936
AXL154_04212	146.649	123.78	178.148	153.034	52.931	62.8045	151.174	161.624	181.815	86.7381	62.0587	47.727
AXL154_04215	3961.6	4519.38	3664.49	1629.66	1292.87	1154.56	3507.81	2778.34	3851.86	3373.91	2555.07	1359.66
AXL154_04217	1214.79	1245.25	1176.88	837.128	882.934	941.021	1477.07	1308.85	1267.08	2163.52	2060.54	8872.77
AXL154_04218	453.468	408.568	436.6	832.061	729.772	756.794	283.09	732.76	299.902	561.826	541.075	1768.12
AXL154_04219	339.061	260.59	311.066	591.868	543.95	485.688	282.127	213.185	318.645	203.046	211.388	258.613
AXL154_04222	418.105	382.509	371.987	911.112	889.691	578.848	254.203	453.141	318.645	317.382	349.08	301.901
AXL154_04224	4260.1	5370.95	4734.3	25692.5	16826.4	17069.2	4743.2	3217.6	3689.73	3549.36	5925.64	9417.75
AXL154_04226	2685.44	4443.99	4288.47	38.5119	14.6405	31.4023	2424.56	4419.36	1880.94	618.994	383.019	352.957
AXL154_04227	27.0416	20.4749	20.307	13.1751	5.63096	8.37393	22.1465	9.91556	25.3042	26.6128	11.636	15.539
AXL154_04228	6363.11	8927.07	7001.3	1558.72	1562.03	868.796	6094.13	2331.15	6470.38	2828.84	1067.6	6836.05
AXL154_04231	907.975	1004.2	986.735	367.89	600.26	518.137	942.669	781.346	831.29	916.664	1072.45	1725.94
AXL154_04233	24.9615	52.118	38.7679	618.218	780.451	594.549	21.1836	65.4427	25.3042	39.4264	33.9384	58.8262
AXL154_04239	595.956	528.625	530.751	1163.47	1234.31	831.113	732.759	527.508	704.769	384.407	368.474	810.248
AXL154_04244	1596.5	1087.96	1297.8	2702.93	2858.27	2116.51	1180.5	1169.04	1417.03	1703.22	1834.61	2457.38
AXL154_04257	959.978	1082.38	1064.27	409.443	425.7	488.828	821.345	1046.09	620.421	1050.71	1093.79	533.876
AXL154_04260	1256.4	1365.31	1136.27	1744.19	2835.75	2408.55	1269.09	988.581	1201.48	1592.83	1784.19	1814.73
AXL154_04262	348.421	304.332	287.99	115.536	45.0477	96.3002	280.201	372.825	208.994	349.909	317.081	251.954
AXL154_04263	37.4423	40.9499	49.8444	19.256	20.2714	23.0283	51.0332	27.7636	37.4877	38.4407	27.1507	33.2979
AXL154_04265	669.801	575.159	558.442	924.287	878.429	846.814	588.326	502.719	722.575	402.149	432.472	334.089
AXL154_04266	658.36	563.991	625.825	3479.25	2514.79	3249.09	715.427	601.874	798.488	925.534	988.091	699.255
AXL154_04271	294.338	269.897	294.451	405.389	443.719	547.446	227.242	248.881	199.622	209.946	311.263	182.028
AXL154_04274	476.349	417.875	403.371	392.214	344.615	423.93	772.238	1255.31	614.798	622.937	570.165	205.337
AXL154_04281	167.45	190.789	215.07	146.953	180.191	105.721	101.103	210.21	161.197	68.9962	56.2407	45.5071
AXL154_04286	757.166	547.239	607.364	84.1182	111.493	78.5056	385.156	390.673	832.227	155.734	115.39	31.078
AXL154_04302	517.951	564.922	498.444	405.389	449.35	264.826	908.968	805.143	574.499	385.393	447.017	329.649
AXL154_04304	1547.61	965.114	943.352	4088.35	3770.49	2085.11	1052.44	794.236	2080.57	487.902	1438.02	761.411
AXL154_04311	574.115	682.187	548.289	1482.71	1346.92	1569.07	662.468	393.648	617.61	524.371	609.921	1041.11
[truncated: 3,170 more rows]

## Sheet: ΔThlaeA vs WT
Table S7-3. Expression level of all genes in WT and ΔThlaeA mutant.
[truncated: 11,544 more rows]

## Sheet: ΔThtri5 vs WT
Table S7-4. Expression level of all genes in WT and ΔThtri5 mutant.
[truncated: 11,544 more rows]

[truncated: 1 more sheets: ΔThtri5ΔThlaeA vs WT]
