# Supplementary material for: ThLaeA functions as a conditional repressor to maintain metabolic homeostasis in Trichoderma hypoxylon
Source: mBio. 2026 May 13;17(6):e00189-26. doi: 10.1128/mbio.00189-26 (PMC13251417; doi:10.1128/mbio.00189-26)
Supplement: Table S8 — DEGs contained in terpene. [file mbio.00189-26-s0005.xlsx]

## Sheet: Sheet1
Table S8. Differentially expressed genes contained in terpene biosynthesis.
Gene type	Gene ID	Gene name	WT			ΔThlaeA			WT/ΔThlaeA	ΔThtri5			WT/ΔThtri5	ΔThtri5ΔThlaeA			ΔThtri5/ΔThtri5ΔThlaeA	Description
		gene name	Expreesion level	Expreesion level	Expreesion level	Expreesion level	Expreesion level	Expreesion level	Log2FC	Expreesion level	Expreesion level	Expreesion level	Log2FC	Expreesion level	Expreesion level	Expreesion level	Log2FC
Fpp	AXL154_02012	dpp1	274	305	371	201	377	275	0.141784	277	325	354	-0.15556	228	243	189	0.591587	diacylglycerol pyrophosphate phosphatase
	AXL154_09302	hmgR	4020	4902	3893	6116	3824	5841	-0.288199	54358	34878	37006	-3.33483	3925	9360	8306	2.51405	HMG CoA reductase
	AXL154_09588	ippL	2012	2793	2291	3586	2064	2740	-0.23781	16046	9637	12557	-2.48965	2375	5419	5102	1.55633	Isopentenyl-diphosphate Delta-isomerase
	AXL154_04224	fppS	4096	5771	5129	4926	3245	3937	0.293121	25351	14941	16307	-1.99231	3601	6111	8485	1.60892	farnesyl pyrophosphate synthase
	AXL154_05188	hmgS/erg13	1367	1793	1412	2152	1120	1303	-0.00310844	21895	12431	15915	-3.40283	1096	4161	4175	2.31518	Hydroxymethylglutaryl-CoA synthase
	AXL154_04030	mvaK/erg12	636	851	884	847	1100	1216	-0.415129	4108	2408	3079	-2.10788	800	1695	1022	1.46995	mevalonate kinase
	AXL154_06566	acaT/erg10	2189	3130	2474	2919	1406	2227	0.235736	30474	14098	20745	-3.04387	2027	5731	6427	2.11709	acetyl-CoA acetyltransferase IB
	AXL154_09559	pmvaK/erg8p	611	694	634	678	468	612	0.140389	3109	2036	2671	-2.10724	613	940	1045	1.59692	phosphomevalonate kinase
	AXL154_09955	pmvaD/erg19p	1214	1714	1375	1774	1126	1838	-0.134436	19533	12562	16249	-3.49159	1620	4578	4756	2.09218	diphosphomevalonate decarboxylase
Tri	AXL154_07374	tri6	72	138	95	346	85	144	-0.826084	6540	3231	5314	-5.24878	252	1227	1398	2.21199	NmrA-like family protein
	AXL154_07376	tri3	91	309	158	1013	50	543	-1.24633	51104	26700	36993	-6.70172	921	5027	4125	3.121	15-O-acetyltransferase
	AXL154_07377	tri10	167	253	148	288	69	212	0.00308275	702	559	689	-1.82665	150	268	246	1.52404	Fungal specific transcription factor domain
	AXL154_07378	tri11	208	619	323	1732	139	371	-0.812259	37607	20378	28191	-5.4987	1032	5694	5489	2.507	Cytochrome P450
	AXL154_07380	tri12	42	161	86	696	30	299	-1.49311	9350	7334	7104	-5.52371	434	2453	1973	2.04007	Fungal trichothecene efflux pump
	AXL154_07381	tri14	65	127	94	870	52	390	-1.81611	29308	19722	27253	-7.08303	792	4703	4442	2.64673	Putative protein
	AXL154_07766	tri18	184	380	285	1509	118	536	-1.14982	36453	23195	27650	-5.98071	1064	6082	5498	2.51923	15-O-acetyltransferase
	AXL154_07768	tri17	628	1941	1062	3858	458	1138	-0.5283	63631	43569	53672	-5.01737	1838	8192	6721	2.97336	Beta-ketoacyl synthase, N-terminal domain
	AXL154_07767	tri23	310	1027	492	1626	225	522	-0.341672	39149	20121	28222	-5.09018	895	4351	4211	2.90386	Cytochrome P450
	AXL154_02944	tri4	85	262	146	1164	56	520	-1.54832	7803	5869	6014	-4.74466	151	733	474	3.42226	Putative protein
	AXL154_02945	tri5	718	1919	1207	7253	522	2786	-1.33079	0	0	0	8.42277	0	0	0	0	Trichodiene synthase
Erg	AXL154_09758	erg1	746	771	702	737	501	884	0.0721436	745	633	475	0.122032	478	415	445	0.515654	squalene monooxigenase
	AXL154_05040	erg11	1393	1170	1356	1138	1124	1674	0.0035496	1674	1193	1254	-0.197887	642	882	668	0.953603	Cytochrome P450
	AXL154_04311	erg2	552	733	594	688	397	659	0.106105	1463	1196	1499	-1.25774	532	629	938	0.994706	C-8 sterol isomerase
	AXL154_00142	erg24	176	228	171	198	94	220	0.164307	417	440	1373	-1.97926	142	228	148	2.0491	Ergosterol biosynthesis ERG4/ERG24 family protein
	AXL154_08028	erg25	2734	3220	2415	2572	1829	2701	0.238261	3678	2673	2525	-0.213681	1317	1591	2012	0.871955	methylsterol desaturase
	AXL154_01395	erg26	1288	1357	1455	1340	1105	1364	0.106022	1519	1318	1263	-0.138798	906	908	978	0.60195	3-beta hydroxysteroid dehydrogenase/isomerase family
	AXL154_04928	erg27	791	649	667	783	565	894	-0.0750318	797	835	759	-0.312005	612	649	792	0.26472	3-keto steroid reductase
	AXL154_03435	erg28	374	495	530	339	367	400	0.327089	450	444	513	-0.15499	312	341	427	0.422218	demethylation
	AXL154_08912	erg3	2470	3369	2354	2504	2016	2278	0.261207	2553	1730	1657	0.321635	1273	1550	2402	0.204694	Cytokinin dehydrogenase
	AXL154_01462	erg4/erg24	744	773	811	596	622	984	0.0841616	2173	1581	1548	-1.30654	264	318	260	2.67592	delta24(24(1))-sterol reductase
	AXL154_00193	erg4/erg24	705	761	935	786	697	888	0.0152649	1344	1070	1155	-0.707884	456	347	346	1.67935	Phospholipid methyltransferase
	AXL154_07819	erg5	2121	2086	2198	1701	1446	2420	0.205565	4064	2874	2749	-0.713659	1197	1376	2014	1.08504	C-22 sterol desaturase
	AXL154_04958	erg6a	9	21	17	12	4	22	0.276219	54	20	35	-1.25391	3	5	4	2.87375	delta(24)-sterol C-methyltransferase
	AXL154_10512	erg6b	3373	3741	3544	3325	1990	4101	0.182195	5489	3795	2951	-0.325945	1823	1895	2211	1.06273	sterol 24-c-methyltransferase
	AXL154_03881	erg7	1091	1203	991	1214	853	1172	0.0251412	918	769	892	0.213122	707	843	584	0.333256	oxidosqualene:lanosterol cyclase
	AXL154_06539	erg9	1406	1592	1363	1377	1049	1405	0.188929	1722	1356	1352	-0.157052	1240	1338	1111	0.319083	squalene synthase
Tra	AXL154_10724		0	0	0	0	0	0	0	0	0	1	-0.340586	0	2	0	-0.225445	Permease for cytosine/purines, uracil, thiamine, allantoin
	AXL154_10725		25	37	40	37	31	21	0.175315	369	534	452	-3.7858	16	37	17	4.22631	Glycosyl hydrolase
	AXL154_10726		0	1	0	1	0	0	-0.00682244	0	0	0	0.300336	0	0	2	-0.60061	hypothelical protein
	AXL154_10727	traA	5022	6181	6988	5253	4081	4630	0.371347	48	39	46	6.85334	5530	4243	5075	-6.65742	Terpene synthase
	AXL154_10728		5450	6945	6618	5666	3949	5091	0.364112	43	32	39	7.13068	4770	3762	4261	-6.65458	transcription factor
	AXL154_10729		1643	1788	1943	1679	2583	1289	-0.0584727	2549	2995	1584	-0.545687	2115	2304	1985	0.217846	hypothelical protein
	AXL154_10730		1	5	6	13	3	7	-0.76612	19	44	5	-2.25652	0	1	1	3.68682	xylosidase
