# Supplementary material for: ThLaeA functions as a conditional repressor to maintain metabolic homeostasis in Trichoderma hypoxylon
Source: mBio. 2026 May 13;17(6):e00189-26. doi: 10.1128/mbio.00189-26 (PMC13251417; doi:10.1128/mbio.00189-26)
Supplement: Table S9 — DEGs contained in SMs. [file mbio.00189-26-s0006.xlsx]

## Sheet: Sheet1
	Table S9. Differentially expressed genes contained secondary metabolite clusters.
Cluster	Gene ID	WT/ThlaeA		WT/ΔThtri5		ΔThtri5/ΔThtri5ΔThLaeA		Description
Cluster		Log2FC	P value	Log2FC	P value	Log2FC	P value
1-NRPS	AXL154_00006	-0.001849	0.996649	-0.217665	0.627202	0.833485	0.0578107	WSC domain
	AXL154_00007	-0.0070285	0.968542	1.41974	3.26e-16	-0.910884	1.19e-07	#N/A
	AXL154_00008	-0.627481	0.00466483	0.0274342	0.899502	-0.0127595	0.953265	#N/A
	AXL154_00009	0.561033	0.527981	0.873248	0.322476	2.02954	0.0101322	FAD dependent oxidoreductase
	AXL154_00010	#VALUE!	NA	#VALUE!	NA	#VALUE!	NA	#N/A
	AXL154_00011	0.355508	0.64733	2.61645	0.000263366	-0.73887	0.244053	Methyltransferase domain
	AXL154_00012	0.441303	0.553866	1.63941	0.0238243	-0.843659	0.231205	AMP-binding enzyme
	AXL154_00013	1.35583	0.116784	3.80587	2.44e-06	-2.58211	0.000343675	Fungal chitosanase of glycosyl hydrolase group 75
	AXL154_00014	-0.0164671	0.986025	1.23113	0.195812	-1.20223	0.206117	#N/A
	AXL154_00015	-0.309063	0.0479716	0.301297	0.0516452	-0.0401834	0.794573	2OG-Fe(II) oxygenase superfamily
	AXL154_00016	#VALUE!	NA	#VALUE!	NA	#VALUE!	NA	#N/A
	AXL154_00017	0.522435	0.588326	1.59207	0.0970741	1.00051	0.280706	#N/A
	AXL154_00018	0.892971	0.167243	5.81116	2.29e-19	-3.52543	4.53e-08	#N/A
	AXL154_00019	0	1	0.524324	0.386248	-0.515308	0.394468	Metallo-beta-lactamase superfamily
2-Other	AXL154_00163	0.594501	0.355062	-1.00944	0.117418	0.826922	0.199802	Major Facilitator Superfamily
	AXL154_00164	-0.239573	0.658393	0.472009	0.383478	1.25155	0.0207363	Pyridine nucleotide-disulphide oxidoreductase
	AXL154_00165	-0.513179	0.0641025	0.669215	0.0155332	-1.08874	8.43e-05	Alcohol dehydrogenase GroES-like domain
	AXL154_00166	-0.22447	0.356341	-2.3727	2.48e-22	1.48833	1.11e-09	ZIP Zinc transporter
	AXL154_00167	0.519904	0.337281	4.70198	2.39e-18	-2.40281	6.73e-06	Amino acid permease
	AXL154_00168	-0.128656	0.705369	0.955064	0.00480528	-0.610166	0.0712016	AMP-binding enzyme
	AXL154_00169	-0.887785	0.286106	3.31995	1.2e-05	-4.65085	1.39e-08	Arylsulfotransferase (ASST)
	AXL154_00170	-0.0222177	0.910935	-1.35563	2.2e-11	1.67147	1.4e-16	#N/A
	AXL154_00171	0.175318	0.336472	-0.0353591	0.846517	0.256287	0.160391	Fungal Zn(2)-Cys(6) binuclear cluster domain
	AXL154_00172	0.41122	0.170328	0.574283	0.0554951	0.01993	0.94693	RIO1 family
	AXL154_00173	0.197096	0.609882	-0.780932	0.0435714	1.18205	0.00224432	#N/A
3-Other	AXL154_00362	0.0577874	0.871613	-0.883033	0.0168139	0.316238	0.399624	#N/A
	AXL154_00363	-0.491302	0.0730307	-0.98646	0.000385209	0.93751	0.000756597	Required for nuclear transport of RNA pol II C-terminus 1
	AXL154_00364	-0.032437	0.921037	0.488708	0.1351	-1.86317	1.39e-08	#N/A
	AXL154_00365	-0.0179629	0.928618	0.635686	0.00139652	-0.678762	0.000664649	CENP-Q, a CENPA-CAD centromere complex subunit
	AXL154_00366	-0.125589	0.561972	1.1637	7.05e-08	-0.875709	4.94e-05	#N/A
	AXL154_00367	-0.437445	0.0247385	-0.435909	0.0263557	-0.460453	0.0256845	Cnl2/NKP2 family protein
	AXL154_00368	-0.347861	0.402068	0.443389	0.285134	0.483895	0.243066	AMP-binding enzyme
	AXL154_00369	0.0727503	0.714008	1.1565	5.51e-09	-0.549195	0.0055959	Cobalamin-independent synthase, N-terminal domain
	AXL154_00370	-0.0156057	0.944787	0.280235	0.212689	-0.508649	0.0243827	#N/A
	AXL154_00371	0.134639	0.45853	-0.175527	0.337366	0.11927	0.515387	Ribosomal protein L30p/L7e
	AXL154_00372	-0.0249537	0.941699	2.22654	6.68e-11	-1.79756	1.36e-07	CoA binding domain
	AXL154_00373	0.0574215	0.82411	2.41273	9.24e-21	-2.21933	8.26e-18	ATP-grasp domain
	AXL154_00374	0.272055	0.147589	-0.265303	0.161873	-0.24047	0.209147	#N/A
4-Terpene	AXL154_00648	0.314323	0.553173	-1.56757	0.00369488	0.634282	0.243654	Phosphotransferase enzyme family
	AXL154_00649	-0.208142	0.751935	-0.344259	0.601144	-3.58995	5.84e-08	#N/A
	AXL154_00650	-0.348395	0.527177	-1.74053	0.0015841	-0.315156	0.567374	Glyceraldehyde 3-phosphate dehydrogenase, NAD binding domain
	AXL154_00651	-0.34717	0.401316	-1.38868	0.0013747	-1.78484	0.000632188	#N/A
	AXL154_00652	0.171716	0.856064	-0.622136	0.511085	-2.23518	0.0182662	Terpene synthase family, metal binding domain
	AXL154_00653	-0.313493	0.668435	-1.07479	0.142027	-3.80539	2.13e-07	Cytochrome P450
	AXL154_00654	-0.29891	0.717891	-0.762395	0.356812	-3.7413	6.2e-06	Cytochrome P450
	AXL154_00655	-0.012625	0.980075	-1.47483	0.00353493	-2.40493	2.04e-06	Cytochrome P450
5-Terpene	AXL154_00753	0.171105	0.235952	0.280291	0.0523687	-0.356523	0.013999	DEAD/DEAH box helicase
	AXL154_00754	0.151696	0.705296	0.624107	0.119512	-0.19631	0.624116	Nucleoporin Nup120/160
	AXL154_00755	0.336557	0.392959	0.95471	0.0149088	-0.350299	0.368647	#N/A
	AXL154_00756	-0.136439	0.551907	-0.452158	0.0517397	0.148379	0.527319	AdoMet dependent proline di-methyltransferase
	AXL154_00757	-0.240257	0.331275	0.0693493	0.777069	0.0486929	0.842138	Terpene synthase family, metal binding domain
	AXL154_00758	0.173287	0.326929	-0.172358	0.334166	-0.22344	0.215344	Polysaccharide deacetylase
	AXL154_00759	-0.234881	0.324082	0.389028	0.101639	0.681689	0.00400058	Cys/Met metabolism PLP-dependent enzyme
	AXL154_00760	1.12168	0.000192552	0.423902	0.159051	-0.194306	0.518529	#N/A
	AXL154_00761	0.621667	0.000104094	0.561889	0.000486187	-1.05276	2.01e-10	#N/A
6-PKS	AXL154_07638	-0.512182	0.226279	5.23651	1.56e-43	-4.61512	3.83e-36	Eukaryotic-type carbonic anhydrase
	AXL154_07639	-0.0610849	0.756474	0.725299	0.00022398	-0.983799	5.8e-07	#N/A
	AXL154_07640	-0.0746573	0.736555	1.60743	1.74e-13	-1.36017	4.08e-10	Bladder cancer-related protein BC10
	AXL154_07641	0.0301916	0.884734	0.833235	6.2e-05	-0.394958	0.0575	#N/A
	AXL154_07642	0.148396	0.647273	-2.97382	9.82e-17	2.17304	1.84e-09	PAP2 superfamily
	AXL154_07643	0.390477	0.505374	0.833204	0.154384	1.06266	0.066403	Cytochrome P450
	AXL154_07644	-0.0802243	0.792316	-1.28479	0.000123672	3.13715	1.87e-22	KR domain
	AXL154_07645	0.917129	0.158858	-2.20682	0.000967489	0.72575	0.283169	Cytochrome P450
	AXL154_07646	-0.469773	0.51159	0.388371	0.587314	0.912085	0.202359	Cytochrome P450
	AXL154_07647	0.302985	0.593177	-1.32102	0.0201353	0.750247	0.18722	Cytochrome P450
	AXL154_07648	-0.254889	0.284319	0.0413392	0.861942	-0.645693	0.00700829	Alcohol dehydrogenase GroES-like domain
	AXL154_07649	0.157052	0.59903	0.415721	0.163751	0.0778872	0.793777	RNA recognition motif. (a.k.a. RRM, RBD, or RNP domain)
7-PKS	AXL154_07765	0.317891	0.713201	10.7535	4.52e-46	-7.88793	1.52e-40	#N/A
	AXL154_07766	1.14982	0.0724112	5.98071	8.79e-21	-2.51923	8.05e-05	15-O-acetyltransferase Tri3
	AXL154_07767	0.341672	0.580809	5.09018	1.85e-16	-2.90386	2.62e-06	Cytochrome P450
	AXL154_07768	0.5283	0.38595	5.01737	1.78e-16	-2.97336	1.05e-06	#N/A
	AXL154_07769	0.985804	0.305979	1.48731	0.122715	-1.88835	0.0486459	Cytochrome P450
	AXL154_07770	-0.286285	0.685652	-0.971531	0.16958	-1.01934	0.149584	ATP synthase alpha/beta family, beta-barrel domain
	AXL154_07771	-0.0916766	0.904449	-0.945165	0.216113	-1.26391	0.0987934	ATP11 protein
	AXL154_07772	-0.213639	0.766838	-0.768907	0.285913	-0.803923	0.264601	#N/A
	AXL154_07773	-0.129349	0.854661	-0.403243	0.567994	-0.78657	0.265478	Pyridine nucleotide-disulphide oxidoreductase
	AXL154_07774	-0.247415	0.725301	-0.296968	0.67322	-1.03779	0.140782	Cytochrome P450
	AXL154_07775	-0.361286	0.603756	-0.278956	0.688619	-1.0649	0.126262	#N/A
8-NRPS	AXL154_07778	-0.422242	0.16807	-0.954596	0.0018692	0.0593822	0.846942	Major Facilitator Superfamily
	AXL154_07779	-0.385936	0.562374	-0.647146	0.331379	-0.50739	0.446428	Glutathione S-transferase, C-terminal domain
	AXL154_07780	-0.47387	0.486508	-0.970245	0.154243	0.194196	0.775538	#N/A
	AXL154_07781	-0.299352	0.667041	-0.942146	0.175788	-0.613556	0.3781	Cytochrome P450
	AXL154_07782	-0.251001	0.716355	-0.819137	0.235784	-0.739441	0.284678	O-methyltransferase
	AXL154_07783	-0.239929	0.736054	-0.5283	0.458027	-1.01957	0.152453	Cytochrome P450
	AXL154_07784	-0.325655	0.615954	-1.05714	0.103953	-0.458303	0.482059	#N/A
	AXL154_07785	-0.241401	0.7406	-0.877971	0.228649	-0.49369	0.498602	Pyridine nucleotide-disulphide oxidoreductase
	AXL154_07786	-0.226348	0.757859	-0.469222	0.522782	-0.672078	0.360109	Aldo/keto reductase family
	AXL154_07787	-0.21414	0.767476	-0.756003	0.296588	-0.635201	0.380591	#N/A
	AXL154_07788	-0.335476	0.636049	-0.454554	0.521417	-1.15279	0.10414	Phosphopantetheine attachment site
	AXL154_07789	-0.322113	0.651998	-0.131874	0.853511	-1.24611	0.0813508	#N/A
	AXL154_07790	-0.0398943	0.933084	-0.287988	0.544972	0.0995794	0.834357	Pectate lyase superfamily protein
	AXL154_07791	-0.144611	0.440616	0.720838	6.78e-05	-0.313031	0.0783235	#N/A
9-PKS	AXL154_08209	-0.113755	0.511924	1.34159	6.87e-15	-1.01568	3.53e-09	Thioesterase domain
	AXL154_08210	-0.0170336	0.959024	1.78102	6.45e-08	-2.46788	9.84e-14	Haloacid dehalogenase-like hydrolase
	AXL154_08211	1.81371	8.05e-06	0.954829	0.0191867	-0.304563	0.453288	#N/A
	AXL154_08212	0.735024	0.282746	0.698965	0.307041	-2.22624	0.00114849	2OG-Fe dioxygenase
	AXL154_08213	0.629037	0.255185	-4.50565	1.2e-15	2.91575	2.32e-07	Beta-ketoacyl synthase, N-terminal domain
	AXL154_08214	0.097517	0.863701	-8.75992	5.88e-42	5.79644	3.12e-19	AMP-binding enzyme
	AXL154_08215	0.0240158	0.945094	1.05521	0.00244028	-1.97471	1.59e-08	Class II Aldolase and Adducin N-terminal domain
	AXL154_08216	-0.180761	0.344003	0.0900022	0.63677	-0.5275	0.00613266	MafB19-like deaminase
	AXL154_08217	0.0325343	0.968632	-0.86846	0.309764	0.692972	0.420506	NB-ARC domain
	AXL154_08218	-0.302001	0.353759	0.860317	0.0050109	-1.9121	2.14e-08	#N/A
	AXL154_08219	0.554055	0.140843	-2.28675	3.8e-06	0.813802	0.128503	#N/A
10-PKS	AXL154_08439	0.0333508	0.895339	0.283356	0.263517	-0.0684062	0.787119	Signal recognition particle, alpha subunit, N-terminal
	AXL154_08440	0.00935493	0.943448	0.0319509	0.808917	-0.57266	1.84e-05	YIF1
	AXL154_08441	-0.0432026	0.856173	0.50525	0.0330765	-0.429127	0.070314	Mpv17 / PMP22 family
	AXL154_08442	-0.150823	0.875748	-1.51697	0.110035	0.406674	0.66489	#N/A
	AXL154_08443	-0.243336	0.515278	-0.347766	0.352532	1.02187	0.00628347	#N/A
	AXL154_08444	0.234126	0.692279	-1.90143	0.00162233	0.184535	0.76299	Cupin
	AXL154_08445	0.510753	0.273324	-2.90778	3.8e-08	3.38932	1.24e-10	Major Facilitator Superfamily
	AXL154_08446	-0.16093	0.426118	0.00933935	0.963137	-0.186356	0.359174	Beta-ketoacyl synthase, N-terminal domain
	AXL154_08447	-0.137103	0.543059	-3.11568	5.18e-42	2.90492	1.03e-36	#N/A
	AXL154_08448	-0.0599117	0.722843	-3.35638	3.98e-83	2.77721	2.52e-57	Methyltransferase domain
	AXL154_08449	-0.218362	0.381439	-1.62442	1.42e-10	1.51943	2.05e-09	#N/A
	AXL154_08450	0.0825915	0.614661	0.678769	3.46e-05	-0.48853	0.00287227	#N/A
	AXL154_08451	-0.158936	0.412193	-0.382752	0.0488625	0.0889517	0.64789	Fibronectin-binding protein A N-terminus (FbpA)
11-NRPS	AXL154_08481	-0.098137	0.832741	1.97122	2.01e-05	-1.17021	0.0111541	#N/A
	AXL154_08482	-0.0626463	0.822611	-1.9113	1.62e-09	1.06138	0.00117264	#N/A
	AXL154_08483	-0.205973	0.626481	0.447923	0.273339	0.478248	0.219527	AMP-binding enzyme
	AXL154_08484	-0.939163	0.286896	0.0407034	0.962305	0.292753	0.73253	#N/A
	AXL154_08485	0	1	0.530545	0.380997	-0.521528	0.389144	#N/A
	AXL154_08486	-0.893812	0.302387	-0.0323689	0.969209	-2.29234	0.0131541	bZIP transcription factor
	AXL154_08487	-1.73916	0.0581442	-1.71097	0.0610326	0.54371	0.540779	NmrA-like family
	AXL154_08488	-0.568498	0.0927551	-1.77358	5.7e-07	2.21976	3.23e-10	Epoxide hydrolase N terminus
	AXL154_08489	#VALUE!	NA	#VALUE!	NA	#VALUE!	NA	#N/A
	AXL154_08490	-0.989271	0.154401	-1.07699	0.121071	1.40623	0.0429384	Hsp20/alpha crystallin family
	AXL154_08491	-0.0925359	0.749755	1.3524	2.4e-06	-0.517652	0.068882	#N/A
	AXL154_08492	-0.127024	0.371975	-0.619508	1.58e-05	0.730311	3.58e-07	#N/A
12-PKS	AXL154_08700	-0.196917	0.744362	2.11392	6.5e-05	-1.40153	0.00469596	short chain dehydrogenase
	AXL154_08701	-0.0919334	0.807044	4.34467	4.7e-34	-2.08658	9.85e-10	Cytochrome P450
	AXL154_08702	-0.642999	0.0461192	0.229664	0.461324	0.909501	0.00264037	#N/A
	AXL154_08703	-0.34064	0.306504	1.30321	6.88e-05	-1.13651	0.000510015	#N/A
	AXL154_08704	-0.770658	0.00650015	-0.37804	0.176195	0.394456	0.159108	Fungal specific transcription factor domain
	AXL154_08705	-0.24882	0.748587	-1.50109	0.0644042	1.10156	0.17862	short chain dehydrogenase
	AXL154_08706	0	1	0.757367	0.236067	-0.753083	0.236678	#N/A
	AXL154_08707	-0.444738	0.579651	-0.16988	0.831276	1.50393	0.04929	Beta-ketoacyl synthase, N-terminal domain
	AXL154_08708	0.276271	0.72416	0.696477	0.376378	-0.202631	0.798789	Glycosyl hydrolases family 18
	AXL154_08709	0.57769	0.523644	1.87446	0.0430749	-1.8563	0.0445368	#N/A
	AXL154_08710	-0.0317415	0.893328	0.153924	0.515215	0.872846	0.000190397	Fungal Zn(2)-Cys(6) binuclear cluster domain
	AXL154_08711	0.70673	0.45031	1.21159	0.197377	0.0247812	0.979291	#N/A
	AXL154_08712	0.0392296	0.895437	-0.00571412	0.984763	0.291234	0.329231	#N/A
	AXL154_08713	0.606759	0.510873	2.19805	0.0135361	0.914885	0.254587	Major Facilitator Superfamily
13-NRPS	AXL154_08754	-0.47448	0.613077	1.14259	0.23289	-0.471634	0.624545	Zinc-binding loop region of homing endonuclease
	AXL154_08755	0.245888	0.776547	1.60263	0.0527384	1.20921	0.10169	AMP-binding enzyme
	AXL154_08756	-0.544186	0.106016	-0.309401	0.357461	0.0680817	0.840105	ABC transporter transmembrane region
	AXL154_08757	0.523818	0.171936	0.624545	0.000134839	-2.39355	4.58e-10	#N/A
14-PKS	AXL154_08822	-0.0718808	0.768074	0.737386	0.00230106	-0.333885	0.165829	Phosphorylase superfamily
	AXL154_08823	0.208124	0.821956	-0.481306	0.606541	1.39205	0.133427	#N/A
	AXL154_08824	#VALUE!	NA	#VALUE!	NA	#VALUE!	NA	#N/A
	AXL154_08825	-0.202771	0.742133	-3.6936	4.08e-06	4.0744	3.38e-07	#N/A
	AXL154_08826	-0.299909	0.361246	0.31717	0.318088	0.00153313	0.99609	Subtilase family
	AXL154_08827	-0.0474233	0.92968	0.658449	0.211037	-0.0414836	0.935932	Ankyrin repeats (3 copies)
	AXL154_08828	-0.320742	0.647106	5.34354	4.72e-18	-4.9077	3.09e-16	Starter unit:ACP transacylase in aflatoxin biosynthesis
	AXL154_08829	1.17625	1.64e-06	1.97756	4.06e-16	-1.64177	9.11e-12	#N/A
	AXL154_08830	1.43174	2.93e-07	-0.0341738	0.904344	0.24011	0.397544	#N/A
	AXL154_08831	-0.0308704	0.862049	0.218501	0.218439	-0.341546	0.0547003	PRO8NT (NUC069), PrP8 N-terminal domain
	AXL154_08832	-0.14138	0.529472	-0.221547	0.324804	0.176493	0.432983	#N/A
	AXL154_08833	-0.216232	0.120207	-0.57074	6.33e-05	-0.0113451	0.93844	Sin3 associated polypeptide p18 (SAP18)
	AXL154_08834	-0.0168273	0.911068	-0.429029	0.00493401	0.00315599	0.983685	pre-mRNA processing factor 4 (PRP4) like
	AXL154_08835	0.10392	0.402162	-0.0334912	0.78774	0.147132	0.236735	26S proteasome subunit RPN7
15-NRPS	AXL154_08942	-0.824373	0.392921	0.405234	0.674283	1.37424	0.148215	#N/A
	AXL154_08943	-0.0472951	0.904891	-0.691623	0.0911099	1.96407	8.59e-07	LysM domain
	AXL154_08944	-0.0386731	0.895255	0.790638	0.00668846	-1.19517	4.74e-05	#N/A
	AXL154_08945	0.0214478	0.98044	-5.23009	2.85e-09	2.69182	0.00225226	2OG-Fe(II) oxygenase superfamily
	AXL154_08946	-0.246297	0.711919	-5.29268	3.91e-14	2.9204	3.28e-05	Phosphopantetheine attachment site
	AXL154_08947	-0.126402	0.851551	-6.09033	1.06e-17	3.97767	2.38e-08	AMP-binding enzyme
	AXL154_08948	-0.324533	0.300023	-0.347131	0.271029	0.0992565	0.75584	short chain dehydrogenase
	AXL154_08949	-0.0945501	0.784626	0.234694	0.496634	-0.364482	0.292309	Fungal specific transcription factor domain
	AXL154_08950	0.161284	0.615287	0.661869	0.0361131	0.604255	0.0445904	#N/A
	AXL154_08951	-0.30389	0.491409	-0.626415	0.157895	0.553575	0.212524	Oxidoreductase family, NAD-binding Rossmann fold
	AXL154_08952	-0.546605	0.0559849	-1.71275	4.86e-09	1.86739	1.73e-10	#N/A
	AXL154_08953	-0.663353	0.00595893	-1.09856	6.85e-06	1.64046	1.52e-11	Heterokaryon incompatibility protein (HET)
16-Terpene	AXL154_09267	1.23285	0.00151777	0.509849	0.19106	0.0684288	0.860349	#N/A
	AXL154_09268	0.278537	0.428245	2.14344	1.28e-10	0.5883	0.0533881	CoA-transferase family III
	AXL154_09269	0.427088	0.166712	2.28289	1.06e-13	-1.6706	4.8e-08	Major Facilitator Superfamily
	AXL154_09270	0.850367	0.0312929	2.27874	7.84e-09	-2.37679	1.75e-09	Cutinase
	AXL154_09271	0.379576	NA	5.78049	NA	-3.48154	NA	#N/A
	AXL154_09272	0.26131	0.414913	0.319669	0.318931	-0.0650194	0.8391	#N/A
	AXL154_09273	0.013582	0.988769	0.0690999	0.942878	-0.432021	0.652664	#N/A
	AXL154_09274	0.345519	0.0113186	0.77685	1.03e-08	-0.316658	0.0185488	0
17-NRPS	AXL154_09388	-0.349535	0.226083	-1.37632	3.22e-06	0.137611	0.64848	SnoaL-like polyketide cyclase
	AXL154_09389	#VALUE!	NA	#VALUE!	NA	#VALUE!	NA	#N/A
	AXL154_09390	1.15238	0.23021	0.766927	0.426622	0.00343259	0.997147	#N/A
	AXL154_09391	-0.42783	0.508768	2.17623	0.000119455	-0.0222783	0.964069	NmrA-like family
	AXL154_09392	#VALUE!	NA	#VALUE!	NA	#VALUE!	NA	#N/A
	AXL154_09393	0.38389	0.601906	-2.12813	0.00395552	0.988141	0.181389	AMP-binding enzyme
	AXL154_09394	0.628893	0.502668	6.73612	2.55e-13	-5.20139	8.46e-09	#N/A
	AXL154_09395	-0.259181	0.441456	-0.952835	0.0048815	1.05378	0.00185082	Homeobox KN domain
	AXL154_09396	-0.283982	0.439402	-7.6844	2.02e-53	5.38949	6.34e-27	Domain of unknown function (DUF3328)
	AXL154_09397	-0.351062	0.35071	-9.93062	2.39e-121	7.54934	7.1e-71	#N/A
	AXL154_09398	0.500464	0.279635	5.11391	1.19e-28	-4.75449	4.74e-25	OPT oligopeptide transporter protein
18-PKS	AXL154_09020	0.0333993	0.953494	3.94776	3.41e-12	-1.93987	0.000565909	#N/A
	AXL154_09021	-0.394264	0.397149	-0.21178	0.649173	0.137645	0.767621	#N/A
	AXL154_09022	-0.377026	0.473727	-1.01619	0.05366	0.748574	0.155283	ATPase family associated with various cellular activities (AAA)
	AXL154_09023	-0.175238	0.716888	3.43036	8.82e-13	-2.96155	6.38e-10	Eukaryotic aspartyl protease
	AXL154_09024	0.132415	0.712797	-0.968648	0.00717964	-0.26217	0.467703	Cytochrome P450
	AXL154_09025	-0.187776	0.564794	-1.80838	4.28e-08	0.849096	0.0104429	#N/A
	AXL154_09026	-0.266875	0.636324	1.36286	0.0152349	-1.10069	0.0498329	Beta-ketoacyl synthase, N-terminal domain
	AXL154_09027	-0.478119	0.31234	2.0973	2.95e-06	-2.13845	2.09e-06	#N/A
	AXL154_09028	0.187325	0.775192	3.29632	3.45e-07	-3.01981	2.86e-06	Pyridine nucleotide-disulphide oxidoreductase
	AXL154_09029	0.0642667	0.920463	2.85218	5.29e-06	-4.84257	1.59e-12	FAD binding domain
	AXL154_09030	-0.209378	0.732466	2.91678	8.65e-07	-2.05988	0.000424626	Major Facilitator Superfamily
	AXL154_09031	-0.0633803	0.905475	2.43989	3.83e-06	-2.4467	3.66e-06	Protein of unknown function (DUF3237)
	AXL154_09032	-0.374456	0.120508	-0.552824	0.0221247	0.0358023	0.88252	Fungal specific transcription factor domain
19-PKS	AXL154_09046	-1.1487	0.0199613	-0.567499	0.238804	-0.182354	0.714093	#N/A
	AXL154_09047	-0.764057	0.233914	1.57615	0.00756426	0.0545897	0.922442	#N/A
	AXL154_09048	0.683451	0.116127	3.00513	3.79e-13	-1.5876	3.88e-05	#N/A
	AXL154_09049	-0.236098	0.654493	-1.00197	0.0576074	-0.464495	0.379027	DJ-1/PfpI family
	AXL154_09050	-0.497567	0.375146	-7.86227	6.71e-38	8.65345	1.49e-45	short chain dehydrogenase
	AXL154_09051	0.680079	0.362986	-1.18203	0.145903	1.24192	0.126804	Beta-ketoacyl synthase, N-terminal domain
	AXL154_09052	0.204047	0.773615	-3.90505	1.17e-06	3.64445	5.98e-06	#N/A
	AXL154_09053	#VALUE!	NA	#VALUE!	NA	#VALUE!	NA	#N/A
	AXL154_09054	-0.351299	0.670693	0.424033	0.601471	-2.1178	0.01483	Transferase family
	AXL154_09055	-0.376646	0.460501	-0.0728658	0.885163	0.284474	0.570052	#N/A
	AXL154_09056	-0.8048	0.000310943	-0.55529	0.0118753	0.206726	0.363179	Fungal specific transcription factor domain
	AXL154_09057	0.281319	0.771111	0.352814	0.715203	0.333828	0.729944	NAD(P)H-binding
	AXL154_09058	-0.270897	0.514596	2.44395	1.78e-09	-1.48542	0.000218424	Cytochrome P450
20-Other	AXL154_09154	#VALUE!	NA	#VALUE!	NA	#VALUE!	NA	#N/A
	AXL154_09155	-0.313527	0.455995	0.59194	0.158991	-0.69998	0.0958723	Peroxidase, family 2
	AXL154_09156	-0.0940528	0.835554	-1.48248	0.00323721	0.382209	0.472948	Sulfatase
	AXL154_09157	0.0471226	0.917954	-2.32714	2.05e-05	1.13833	0.0462329	#N/A
	AXL154_09158	-0.178909	0.659219	-2.92826	1.4e-07	1.62585	0.00544153	Sugar (and other) transporter
	AXL154_09159	-0.289211	0.314068	0.914026	0.00136076	-1.58659	3.39e-08	#N/A
	AXL154_09160	0.10135	0.873975	4.27976	2.5e-14	-3.41606	5.19e-11	Alpha/beta hydrolase family
	AXL154_09161	-0.389357	0.431474	-2.41836	1.48e-06	2.71908	6.11e-08	Glutathione S-transferase, N-terminal domain
	AXL154_09162	-0.57773	0.308661	-0.816461	0.15308	0.326818	0.570284	#N/A
	AXL154_09163	-0.83218	0.187336	-1.78128	0.00597012	0.221447	0.739136	Major Facilitator Superfamily
	AXL154_09164	-0.219925	0.577047	1.35981	0.000319488	-0.992367	0.00791774	#N/A
	AXL154_09165	0.0753371	0.90652	-1.99099	0.00967948	3.23344	1.5e-05	Glycosyl hydrolase family 62
	AXL154_09166	0	1	0.530545	0.380997	-0.521528	0.389144	Cytochrome P450
	AXL154_09167	-0.481498	0.433689	0.126553	0.831885	-0.444476	0.467567	#N/A
	AXL154_09168	0.850453	0.0267164	-1.21533	0.001657	1.90114	8.38e-07	Zinc finger C-x8-C-x5-C-x3-H type (and similar)
21-PKS	AXL154_09430	-0.0781857	0.726241	-1.47159	8.86e-11	0.670225	0.0033452	#N/A
	AXL154_09431	-0.129734	0.530396	0.0581289	0.778476	-0.0501307	0.808506	#N/A
	AXL154_09432	-0.244836	0.204263	0.0769836	0.688769	-0.000891327	0.9963	#N/A
	AXL154_09433	-0.38531	0.0320859	0.420866	0.0181817	-0.574708	0.00130584	#N/A
	AXL154_09434	-0.0904094	0.757754	0.844873	0.00366115	-0.446487	0.123254	Alpha amylase, catalytic domain
	AXL154_09435	-0.0924753	0.815739	0.731481	0.0629324	-0.743372	0.059153	#N/A
	AXL154_09436	0.680339	0.0922384	2.88585	2.04e-13	-1.80251	2.2e-06	Serine hydrolase (FSH1)
	AXL154_09437	0.152395	0.772968	2.15262	3.32e-05	-2.39473	4.55e-06	Cytochrome P450
	AXL154_09438	0.63043	0.119767	2.70137	1.97e-11	-2.17731	5.76e-08	Beta-ketoacyl synthase, N-terminal domain
	AXL154_09439	-0.131659	0.584161	-1.10962	4.69e-06	1.07766	8.82e-06	#N/A
	AXL154_09440	0.0684348	0.850034	0.67547	0.0618099	-0.673717	0.0625332	Cytochrome P450
	AXL154_09441	0.576621	0.546527	1.4349	0.131555	-0.0724638	0.938579	#N/A
	AXL154_09442	-0.0957068	0.575869	1.09282	1.03e-10	-1.1149	4.61e-11	#N/A
	AXL154_09443	-0.283009	0.334083	2.29041	2.24e-15	-3.27678	5.88e-29	#N/A
	AXL154_09444	-0.816878	0.297724	1.29361	0.0788005	-1.93661	0.0108608	#N/A
22-PKS	AXL154_09831	0	1	3.16669	0.000896474	-3.143	0.000961324	#N/A
	AXL154_09832	0.142504	0.625544	-5.10433	9.55e-17	2.13347	0.00126016	Major Facilitator Superfamily
	AXL154_09833	#VALUE!	NA	#VALUE!	NA	#VALUE!	NA	#N/A
	AXL154_09834	-0.471682	0.270213	0.466391	0.264741	0.302475	0.462682	Cytochrome P450
	AXL154_09835	1.20648	0.20788	0.0623575	0.948508	0.780901	0.416571	Enoyl-(Acyl carrier protein) reductase
	AXL154_09836	#VALUE!	NA	#VALUE!	NA	#VALUE!	NA	#N/A
	AXL154_09837	-0.222635	0.795479	0.496122	0.557707	0.388114	0.640379	Starter unit:ACP transacylase in aflatoxin biosynthesis
	AXL154_09838	#VALUE!	NA	#VALUE!	NA	#VALUE!	NA	Alpha/beta hydrolase family
	AXL154_09839	-0.650062	0.215316	0.602925	0.208778	0.629114	0.158447	Sugar (and other) transporter
	AXL154_09840	-0.0753758	0.908505	-0.764241	0.258916	2.08257	0.00164196	Fructose-bisphosphate aldolase class-II
	AXL154_09841	-0.145898	0.733745	-0.185442	0.668169	-0.237981	0.5911	NAD dependent epimerase/dehydratase family
	AXL154_09842	-0.408865	0.201053	-0.0426151	0.893092	-0.481451	0.137686	Phytanoyl-CoA dioxygenase (PhyH)
	AXL154_09843	-0.289086	0.622089	0.151568	0.795788	0.138634	0.812719	#N/A
	AXL154_09844	0.155219	0.798864	1.89355	0.00164848	-0.157592	0.790432	D-isomer specific 2-hydroxyacid dehydrogenase, catalytic domain
	AXL154_09845	0.116924	0.803673	0.778891	0.097608	0.438608	0.350602	#N/A
23-NRPS	AXL154_01746	-0.376	0.425009	0.831569	0.0776325	-1.41749	0.00263364	Major Facilitator Superfamily
	AXL154_01747	0.562267	0.405969	0	1	0.338984	0.611422	Fungal cellulose binding domain
	AXL154_01748	0.125545	0.881791	0.681174	0.419726	-2.29304	0.00666389	#N/A
	AXL154_01749	0.177039	0.630178	-1.00756	0.00706312	-0.561287	0.143749	ABC transporter
	AXL154_01750	0.405164	0.583603	-0.473466	0.522658	-0.900978	0.225867	Cytochrome P450
	AXL154_01751	0.503753	0.439368	-0.57639	0.377355	0.453351	0.487629	AMP-binding enzyme
	AXL154_01752	-0.180858	0.629402	0.0509639	0.891798	-0.687403	0.0674047	Heterokaryon incompatibility protein (HET)
	AXL154_01753	-0.141653	0.40517	0.52441	0.00199332	-0.923999	5.73e-08	Fungal N-terminal domain of STAND proteins
	AXL154_01754	0.334668	0.477937	-0.483553	0.333278	0.150772	0.768259	#N/A
	AXL154_01755	-0.471018	0.090257	-2.41935	9.24e-16	2.25708	7.73e-14	Protein of unknown function (DUF3533)
	AXL154_01756	-0.0917193	0.683155	-0.122285	0.586901	0.475325	0.0343295	short chain dehydrogenase
24-PKS	AXL154_01852	-0.928588	0.334545	1.59941	0.0838359	-0.938065	0.301431	NAD dependent epimerase/dehydratase family
	AXL154_01853	-0.391607	0.28709	-1.2009	0.00110491	0.673002	0.0675855	#N/A
	AXL154_01854	-0.264266	0.399344	0.653802	0.0345869	0.30679	0.315342	#N/A
	AXL154_01855	0.152239	0.84777	1.00594	0.202746	-1.39402	0.0788824	#N/A
	AXL154_01856	-0.587886	0.0116528	-0.497994	0.032723	0.472485	0.0429454	alpha/beta hydrolase fold
	AXL154_01857	0.255714	0.776297	1.59612	0.0755952	-2.79896	0.00193834	#N/A
	AXL154_01858	-0.366515	0.668036	0.864873	0.310881	-2.46327	0.00405985	Beta-ketoacyl synthase, N-terminal domain
	AXL154_01859	0.107075	0.910624	0.61981	0.515476	-2.19004	0.0224046	#N/A
	AXL154_01860	0.0756698	0.921705	-0.407922	0.598243	-0.141098	0.856202	FAD binding domain
	AXL154_01861	-0.391868	0.485344	0.305832	0.576505	-1.46202	0.0131849	#N/A
	AXL154_01862	-0.4041	0.561882	-0.977918	0.162945	-1.20697	0.09324	Ankyrin repeats (3 copies)
	AXL154_01863	0.0119418	0.982828	-0.874222	0.115422	-0.0780099	0.888383	short chain dehydrogenase
	AXL154_01864	0.0849961	0.912749	1.27034	0.101247	-1.12885	0.145284	#N/A
	AXL154_01865	-0.0532262	0.928429	0.385822	0.514279	-1.17359	0.0488618	GMC oxidoreductase
	AXL154_01866	0.00488971	0.995457	0.98729	0.24881	-1.43091	0.0956363	Cytochrome P450
25-NRPS	AXL154_01998	0	1	0.425827	0.509366	-0.0364297	0.955597	NAD dependent epimerase/dehydratase family
	AXL154_01999	0.635285	0.188404	0.754377	0.118722	0.716484	0.107478	alpha/beta hydrolase fold
	AXL154_02000	0.193275	0.841007	0.486469	0.613315	-0.264238	0.783536	#N/A
	AXL154_02001	-0.293119	0.397559	-1.50435	0.000188161	1.34773	0.000951827	Major Facilitator Superfamily
	AXL154_02002	0.581705	0.208898	2.07216	7.39e-06	-1.7492	0.000153479	Aldehyde dehydrogenase family
	AXL154_02003	0.115265	0.743485	-1.48442	0.000115112	0.166056	0.68386	#N/A
	AXL154_02004	0.511284	0.296952	2.14425	1.2e-05	-1.74602	0.000363852	GMC oxidoreductase
	AXL154_02005	-0.415247	0.257698	0.817096	0.0257446	-0.0115201	0.9749	AMP-binding enzyme
	AXL154_02006	-0.472342	0.395208	0.853331	0.124487	-0.605534	0.275654	L-lysine 6-monooxygenase (NADPH-requiring)
	AXL154_02007	0.28383	0.146911	-0.186503	0.343024	0.16398	0.404876	Fungal Zn(2)-Cys(6) binuclear cluster domain
	AXL154_02008	-0.360355	0.194265	-1.43097	6.55e-07	1.06989	0.000222552	NUDIX domain
	AXL154_02009	-0.0847244	0.587784	0.267463	0.0846157	-0.349624	0.0251105	WW domain
	AXL154_02010	-0.222328	0.565746	-1.03476	0.00778593	0.682406	0.0796831	Uncharacterised protein family (UPF0261)
	AXL154_02011	-0.330987	0.203616	-0.0549572	0.832558	0.334733	0.197047	Phosphoenolpyruvate hydrolase-like
	AXL154_02012	-0.141784	0.560701	0.15556	0.522435	-0.591587	0.0157703	PAP2 superfamily
	AXL154_02013	-0.160862	0.232301	0.117562	0.382124	-0.194761	0.148201	Proteasome subunit A N-terminal signature
26-NRPS	AXL154_02044	-0.557409	0.548112	0.671842	0.454377	-0.386743	0.664523	NmrA-like family
	AXL154_02045	1.08817	0.161303	-0.788431	0.367482	4.35871	4.56e-08	Enoyl-(Acyl carrier protein) reductase
	AXL154_02046	-0.157431	0.56427	-0.985698	0.000441906	-0.0985174	0.733163	Major Facilitator Superfamily
	AXL154_02047	0.011341	0.978243	0.395312	0.340162	-0.768894	0.065734	NAD(P)H-binding
	AXL154_02048	-0.0575758	0.860288	0.253514	0.437925	-0.586399	0.073529	#N/A
	AXL154_02049	0.912129	0.344088	2.44938	0.0101652	-1.15549	0.218941	alpha/beta hydrolase fold
	AXL154_02050	-0.130493	0.882445	0.639726	0.46085	-1.33828	0.133065	#N/A
	AXL154_02051	0.418616	0.34565	-3.09163	2.44e-10	3.47752	9.71e-13	#N/A
	AXL154_02052	0.88269	0.137674	-3.26327	8.67e-07	3.88877	4.07e-09	AMP-binding enzyme
	AXL154_02053	0.0814344	0.878524	0.174375	0.743972	0.241239	0.646777	non-haem dioxygenase in morphine synthesis N-terminal
	AXL154_02054	-0.574452	0.015984	-0.542098	0.0238124	0.037231	0.879692	non-haem dioxygenase in morphine synthesis N-terminal
	AXL154_02055	-0.177603	0.679104	-0.877755	0.045408	0.572172	0.195381	Glycosyl hydrolases family 18
	AXL154_02056	-0.0719725	0.888264	-1.85064	0.00107783	0.907658	0.120099	NmrA-like family
	AXL154_02057	0.204685	0.583531	3.32866	2.16e-19	-3.12472	2.62e-17	Carbohydrate-binding family 9
	AXL154_02058	0.722434	0.452563	1.70263	0.0772048	-1.67868	0.081322	Glycosyl hydrolases family 18
	AXL154_02059	0.0214638	0.946115	0.341177	0.282582	-0.367608	0.247019	Serine carboxypeptidase S28
27-Terpene	AXL154_02064	0.21146	0.634706	-0.243835	0.587233	-0.01976	0.965105	Galactose mutarotase-like
	AXL154_02065	0.369106	0.541715	3.36664	1.05e-08	-1.95899	0.000626393	Cytochrome P450
	AXL154_02066	0.350058	0.582029	2.21435	0.000342322	-1.9738	0.00133094	Capsular polysaccharide synthesis protein
	AXL154_02067	0.434825	0.649204	6.58466	2.98e-13	-6.54696	4.41e-13	#N/A
	AXL154_02068	-0.362699	0.342682	2.88717	3.45e-14	-2.54078	2.48e-11	Triose-phosphate Transporter family
	AXL154_02069	-0.494144	0.308893	4.97983	3.27e-25	-3.51667	1.78e-13	#N/A
	AXL154_02070	-0.241752	0.231644	2.66516	1.87e-40	-2.46032	8.79e-35	Polysaccharide pyruvyl transferase
	AXL154_02071	0.393244	0.372642	-1.56605	0.00260321	1.7696	0.000630375	Glycosyl Hydrolase Family 88
28-Other	AXL154_10013	-0.132504	0.426968	-0.304777	0.0684713	-0.201638	0.23063	Sulfatase
	AXL154_10014	-0.108826	0.623794	-0.57916	0.00936699	0.643919	0.00386957	#N/A
	AXL154_10015	-0.614279	0.0206554	-0.81149	0.00228919	0.576976	0.0303613	#N/A
	AXL154_10016	0.108236	0.384848	0.623087	4.43e-07	-0.386911	0.00163411	2'-5' RNA ligase superfamily
	AXL154_10017	-0.138237	0.284295	-0.0228386	0.85964	-0.150426	0.24591	Tetratricopeptide repeat
	AXL154_10018	-0.0746653	0.586499	-0.194028	0.158487	0.308656	0.0248439	ATP synthase subunit D
	AXL154_10019	-0.116821	0.55978	-0.137731	0.491929	-0.300895	0.13385	RNA recognition motif. (a.k.a. RRM, RBD, or RNP domain)
	AXL154_10020	-0.321246	0.370591	-2.54789	5.5e-11	1.50413	0.000140626	AMP-binding enzyme
	AXL154_10021	-0.0794693	0.769343	-0.220834	0.415721	0.123964	0.648006	3' exoribonuclease family, domain 1
	AXL154_10022	-0.167593	0.159909	-0.560392	4.28e-06	0.584558	1.69e-06	#N/A
	AXL154_10023	0.00217649	0.991888	-0.0981544	0.64686	0.0310122	0.88497	Zinc finger, C3HC4 type (RING finger)
	AXL154_10024	-0.377848	0.103306	-0.129303	0.576685	-0.226363	0.330926	tRNA intron endonuclease, catalytic C-terminal domain
	AXL154_10025	-0.144407	0.592244	0.0204919	0.939401	0.106426	0.692841	PAXNEB protein
	AXL154_10026	-0.0497547	0.859425	0.108446	0.69946	-0.0515698	0.854358	RNA polymerase Rpb8
	AXL154_10027	-0.300832	0.200551	-0.0969591	0.679853	0.0525488	0.823118	Domain of unknown function (DUF4743)
	AXL154_10028	0.0354324	0.827313	0.280861	0.0830493	0.0556765	0.729717	Protein of unknown function (DUF775)
29-Terpene	AXL154_10159	0.218454	0.78844	2.76218	0.000178523	-1.97177	0.00432395	Alcohol dehydrogenase GroES-like domain
	AXL154_10160	-0.333733	0.10287	1.75007	6.49e-20	-0.570761	0.0018875	DJ-1/PfpI family
	AXL154_10161	0.129316	0.840995	-0.957356	0.146577	-0.406608	0.549438	Heterokaryon incompatibility protein (HET)
	AXL154_10162	-0.221401	0.462007	1.99655	1.27e-11	-2.89653	7.63e-22	Terpene synthase family, metal binding domain
	AXL154_10163	-0.299794	0.531011	1.97919	2.5e-05	-2.25434	1.81e-06	Cytochrome P450
	AXL154_10164	0.118846	0.804886	4.16654	2.7e-21	-5.44504	6.78e-27	#N/A
	AXL154_10165	0.00429998	0.988556	2.47582	5.41e-17	-2.10788	8.33e-13	Cytochrome P450
	AXL154_10166	-0.2061	0.589195	0.98979	0.00935761	-1.33775	0.000451398	Heterokaryon incompatibility protein (HET)
30-PKS-NRPS	AXL154_10169	-0.109437	0.892418	-1.85447	0.037444	1.13524	0.213339	GMC oxidoreductase
	AXL154_10170	0.457647	0.518303	-2.08377	0.0132112	2.23545	0.00772995	#N/A
	AXL154_10171	0.936395	0.143484	1.23357	0.0528307	-0.492669	0.424527	Fungal specific transcription factor domain
	AXL154_10172	-0.965175	0.259909	3.46803	3.04e-06	-0.54605	0.407697	O-methyltransferase
	AXL154_10173	0.895358	0.293465	2.83274	0.000747907	-1.10386	0.177501	#N/A
	AXL154_10174	-0.220787	0.676926	1.77569	0.000124844	-0.699223	0.0932949	Cytochrome P450
	AXL154_10175	0.00262475	0.996446	2.51263	1.09e-06	-0.0711556	0.866549	Alcohol dehydrogenase GroES-like domain
	AXL154_10176	-0.189505	0.831118	-0.605108	0.504293	3.06179	0.000418589	FAD binding domain
	AXL154_10177	0.618094	0.301877	0.317174	0.603652	2.08677	0.000228109	Cytochrome P450
	AXL154_10178	0.193811	0.583433	-0.49605	0.183401	1.80184	4.28e-07	#N/A
	AXL154_10179	1.13842	0.209163	0	1	1.17414	0.19301	#N/A
	AXL154_10180	0	1	0	1	1.85761	0.0354452	#N/A
	AXL154_10181	0.961056	5.26e-05	-0.331737	0.16773	-0.00137988	0.995442	#N/A
	AXL154_10182	0.71633	0.0122802	0.914721	0.00138207	-0.701077	0.0141354	Acetyltransferase (GNAT) family
	AXL154_10183	0.293288	0.345933	0.213237	0.495619	-0.288013	0.359694	#N/A
	AXL154_10184	1.25276	4.36e-05	0.735632	0.01642	0.690664	0.0241734	Caspase domain
	AXL154_10185	0.182769	0.420536	0.776699	0.000581318	-1.15303	4.04e-07	Centrosomin N-terminal motif 1
	AXL154_10186	0.0492465	0.76635	0.0562773	0.73472	0.151493	0.360776	F-box-like
31-PKS	AXL154_10357	1.0614	0.0326988	-3.48699	1.53e-08	3.63562	3.56e-09	FAD binding domain
	AXL154_10358	1.64442	0.000344561	-3.21984	1.54e-07	2.70446	1.32e-05	#N/A
	AXL154_10359	0.224529	0.51898	-3.18736	1.77e-19	3.25143	3.32e-20	short chain dehydrogenase
	AXL154_10360	2.52203	0.000255637	-0.0223581	0.974817	1.25125	0.0728981	FAD binding domain
	AXL154_10361	1.92956	0.00138393	-2.0755	0.00103109	2.91309	3.73e-06	Cytochrome P450
	AXL154_10362	2.45716	0.000907918	-1.89281	0.0165398	3.34127	1.93e-05	#N/A
	AXL154_10363	-0.818469	0.368174	-0.787818	0.384959	-0.476314	0.586668	#N/A
	AXL154_10364	2.22957	0.00043602	-2.20518	0.000634485	2.67166	3.43e-05	Cupin domain
	AXL154_10365	1.37022	0.0232626	-1.87996	0.0036423	2.44765	0.000141913	Enoyl-(Acyl carrier protein) reductase
	AXL154_10366	2.11305	0.000572575	-1.61542	0.0100056	2.64396	2.34e-05	Beta-ketoacyl synthase, N-terminal domain
	AXL154_10367	-0.0226091	0.964869	2.36044	3.31e-06	-1.50322	0.00288733	#N/A
32-PKS	AXL154_10497	0.247935	0.126442	0.5035	0.00188953	-0.173187	0.283885	GRIP domain
	AXL154_10498	0.442173	0.109024	0.446897	0.105394	0.629545	0.0222778	SWIRM domain
	AXL154_10499	0.695179	0.0790056	-1.21988	0.00221569	1.57453	7.76e-05	#N/A
	AXL154_10500	0.864511	0.0893951	-3.80186	2.4e-13	3.02538	5.81e-09	Beta-ketoacyl synthase, N-terminal domain
	AXL154_10501	0.988183	0.0782462	0.734287	0.194228	-0.445389	0.428014	Glutathione-dependent formaldehyde-activating enzyme
	AXL154_10502	0.739549	0.243075	1.90618	0.0026221	-0.781744	0.217192	Blastomyces yeast-phase-specific protein
	AXL154_10503	-0.514468	0.248022	1.99006	8.54e-07	-1.07892	0.00533182	Subtilase family
	AXL154_10504	-0.234298	0.515137	1.48276	2.23e-05	-1.65009	2.8e-06	Glycosyl hydrolase family 20, domain 2
	AXL154_10505	0.339465	0.27961	-0.594636	0.0619529	0.405653	0.20441	#N/A
33-Terpene	AXL154_10724	0	1	0.340586	0.609868	0.225445	0.739604	Permease for cytosine/purines, uracil, thiamine, allantoin
	AXL154_10725	-0.175315	0.624615	3.7858	3.17e-30	-4.22631	6.15e-35	Glycosyl hydrolases family 43
	AXL154_10726	0.00682244	0.992772	-0.300336	0.685799	0.60061	0.421174	#N/A
	AXL154_10727	-0.371347	0.0325573	-6.85334	4.54e-233	6.65742	6.18e-220	Terpene synthase family, metal binding domain
	AXL154_10728	-0.364112	0.0383289	-7.13068	1.43e-236	6.65458	4.33e-206	Uncharacterized protein conserved in bacteria (DUF2236)
	AXL154_10729	0.0584727	0.845643	0.545687	0.0691335	-0.217846	0.467955	#N/A
	AXL154_10730	0.76612	0.32337	2.25652	0.00299149	-3.68682	6.71e-06	#N/A
	AXL154_10731	-0.371328	0.556422	3.34865	1.2e-08	-2.22784	8.53e-05	#N/A
	AXL154_10732	0.750477	0.231293	0.222593	0.732073	0.188169	0.767719	Metallo-beta-lactamase superfamily
34-PKS	AXL154_10782	-0.0345293	0.905596	0.268475	0.356389	0.213476	0.463191	#N/A
	AXL154_10783	0.241929	0.70849	3.38899	1.06e-07	-3.08765	1.19e-06	#N/A
	AXL154_10784	-0.117792	0.78797	-0.468033	0.290408	1.34371	0.00216202	#N/A
	AXL154_10785	0.39659	0.539417	0.407078	0.526538	-0.40291	0.529159	#N/A
	AXL154_10786	0.210071	0.741264	-0.388101	0.559655	2.41167	0.000114071	Beta-ketoacyl synthase, N-terminal domain
	AXL154_10787	-0.215806	0.257017	-0.146617	0.441414	0.384236	0.0435265	Vacuolar protein sorting-associated protein 62
	AXL154_10788	-0.135269	0.649276	-0.881429	0.00415213	0.757059	0.0143311	Heterokaryon incompatibility protein (HET)
	AXL154_10789	-0.194656	0.657456	-8.03711	5.96e-37	4.6614	2.99e-13	#N/A
	AXL154_10790	0.155462	0.592464	-1.13399	0.000387408	0.729206	0.0256744	Permease for cytosine/purines, uracil, thiamine, allantoin
	AXL154_10791	-0.445421	0.533607	1.62534	0.0167508	-0.307441	0.639665	Cytochrome P450
35-Other	AXL154_10788	-0.135269	0.649276	-0.881429	0.00415213	0.757059	0.0143311	Heterokaryon incompatibility protein (HET)
	AXL154_10789	-0.194656	0.657456	-8.03711	5.96e-37	4.6614	2.99e-13	#N/A
	AXL154_10790	0.155462	0.592464	-1.13399	0.000387408	0.729206	0.0256744	Permease for cytosine/purines, uracil, thiamine, allantoin
	AXL154_10791	-0.445421	0.533607	1.62534	0.0167508	-0.307441	0.639665	Cytochrome P450
	AXL154_10792	-0.962622	0.228825	2.90819	2.85e-05	-5.12636	9.62e-10	Aldo/keto reductase family
	AXL154_10793	0.38945	0.548276	0.424028	0.511556	-0.41989	0.514067	AMP-binding enzyme
	AXL154_10794	0	1	0.760195	0.234947	-0.755917	0.235557	Pyoverdine/dityrosine biosynthesis protein
	AXL154_10795	-0.220928	0.552385	-0.0895267	0.809738	0.267994	0.470739	Fungal N-terminal domain of STAND proteins
	AXL154_10796	-0.112496	0.829508	3.53535	5.83e-12	-1.78997	0.000418178	Nitroreductase family
	AXL154_10797	-0.464794	0.627102	-0.116441	0.902893	-1.51828	0.11432	#N/A
	AXL154_10798	-0.291851	0.75626	0.106829	0.908988	1.6198	0.072902	#N/A
	AXL154_10799	-0.264127	0.540233	4.64817	1.94e-38	-4.98542	3.5e-39	Ribonuclease T2 family
36-PKS	AXL154_10811	-0.155163	0.746046	-4.24756	2.1e-16	3.01697	6.43e-09	FAD dependent oxidoreductase
	AXL154_10812	0.0411023	0.932866	-2.26401	3.93e-06	1.35546	0.00578458	Amino acid permease
	AXL154_10813	0.238818	0.517408	-1.21318	0.00107734	0.942452	0.0111641	#N/A
	AXL154_10814	0.0424063	0.900928	-2.01476	3.62e-07	1.59357	7.42e-05	Ion channel regulatory protein UNC-93
	AXL154_10815	-0.167228	0.703729	-1.44256	0.00407279	2.28308	2.99e-06	Oxidoreductase family, NAD-binding Rossmann fold
	AXL154_10816	0.0401927	0.887082	-1.25621	1.4e-05	0.922793	0.00148367	#N/A
	AXL154_10817	-0.431923	0.583709	1.64386	0.0236151	-2.1984	0.0037785	Glycosyl hydrolase family 3 N terminal domain
	AXL154_10818	0.200819	0.711048	1.97814	6.84e-05	-0.277183	0.526748	Beta-ketoacyl synthase, N-terminal domain
	AXL154_10819	0.00262474	0.996558	0.701889	0.242634	-1.37145	0.0261239	Scytalone dehydratase
	AXL154_10820	-0.0491039	0.942807	0.584599	0.382683	-1.5182	0.033522	#N/A
	AXL154_10821	-1.21406	0.154673	-0.447516	0.587511	0.113517	0.89238	#N/A
	AXL154_10821	0	0	0	0	0	0	#N/A
	AXL154_10823	-0.547715	0.426035	2.78206	6.9e-06	-3.2691	3.95e-07	#N/A
	AXL154_10824	0.47001	0.43527	-0.0579314	0.925569	1.208	0.0433191	#N/A
	AXL154_10825	-0.0762461	NA	-1.96685	NA	0.279024	NA	#N/A
37-NRPS-PKS	AXL154_10826	0.190846	0.799775	-1.68235	0.0262984	-1.21772	0.113357	Ferric reductase like transmembrane component
	AXL154_10827	0.199198	0.807193	-0.720848	0.378977	-2.03842	0.0149952	Ctr copper transporter family
	AXL154_10828	-0.358166	0.685086	-1.37299	0.123733	-1.62962	0.0775773	Transferase family
	AXL154_10829	-0.0619274	0.93937	-0.80723	0.323356	-2.35396	0.00530366	NAD-dependent glycerol-3-phosphate dehydrogenase N-terminus
	AXL154_10830	-0.284083	0.766989	0.135509	0.887728	-0.978386	0.305454	Major Facilitator Superfamily
	AXL154_10831	-0.480941	0.509591	-0.628728	0.389348	-2.04607	0.006382	Methyltransferase domain
	AXL154_10832	0.108426	0.835241	-1.16856	0.0313462	-0.0780422	0.889699	#N/A
	AXL154_10833	-0.777803	0.407439	0.744158	0.436981	-0.665062	0.487237	Phosphopantetheine attachment site
	AXL154_10834	-0.0018309	0.998306	2.95983	0.000134826	-1.45341	0.0366756	Beta-ketoacyl synthase, N-terminal domain
	AXL154_10835	-0.353658	0.666064	0.99212	0.208339	-0.944907	0.23146	Protein-arginine deiminase (PAD)
	AXL154_10836	#VALUE!	NA	#VALUE!	NA	#VALUE!	NA	#N/A
	AXL154_10837	-0.274778	0.776317	0.331107	0.73201	-0.949945	0.325109	#N/A
38-Other	AXL154_10880	-0.0727218	0.916237	-0.175373	0.800848	0.8559	0.213741	#N/A
	AXL154_10881	0.861664	0.214319	-0.329344	0.654835	0.299908	0.685481	#N/A
	AXL154_10882	0.00477532	0.982242	0.159143	0.458026	-0.354492	0.101272	#N/A
	AXL154_10883	-0.282268	0.279173	-1.72681	1.17e-10	0.778401	0.0040748	#N/A
	AXL154_10884	-0.231836	0.424886	-0.532954	0.0713751	0.0803069	0.789549	Isochorismatase family
	AXL154_10885	0.472987	0.416111	1.6137	0.00460024	-0.545678	0.323131	#N/A
	AXL154_10886	-0.247703	0.486821	-0.787244	0.0284729	0.5878	0.102805	#N/A
	AXL154_10887	-0.192455	0.306986	-0.65583	0.000590384	0.578092	0.00251962	#N/A
	AXL154_10888	0.765236	0.25645	-0.395671	0.587905	0.580522	0.423948	#N/A
	AXL154_10889	-0.166759	0.483614	-0.160606	0.503685	-0.0876736	0.720602	#N/A
	AXL154_10890	0.0301479	0.875408	1.80873	4.69e-22	-1.42444	1.83e-14	#N/A
	AXL154_10891	0.0349584	0.947595	2.69731	3.62e-07	-1.95253	0.000225312	AMP-binding enzyme
	AXL154_10892	0.204203	0.627195	1.36605	0.00113332	-0.608303	0.146542	Capsular polysaccharide synthesis protein
	AXL154_10893	0.544308	0.193768	2.6196	3.83e-10	-1.93914	3.52e-06	Cytochrome P450
	AXL154_10894	0.622999	0.12464	0.431359	0.288231	-0.223936	0.581192	#N/A
	AXL154_10895	1.37925	0.122928	-1.14951	0.22185	0.61402	0.518276	#N/A
	AXL154_10896	1.41953	0.0386716	-4.69859	4.41e-09	3.11501	0.000119063	#N/A
	AXL154_10897	0.436369	0.201521	1.41076	1.65e-05	-1.42261	1.67e-05	#N/A
	AXL154_10898	1.11075	1.39e-08	0.906619	3.66e-06	-1.9752	9.72e-24	#N/A
	AXL154_10899	-0.0997636	0.885697	1.01739	0.126353	-0.276154	0.668265	Protein kinase domain
	AXL154_10900	-0.142617	0.873111	1.90096	0.0279344	-0.948433	0.263062	#N/A
39-NRPS	AXL154_02159	-0.266792	0.0792182	-0.202819	0.182688	0.0434593	0.776082	Tetratricopeptide repeat
	AXL154_02160	-0.183765	NA	-2.61417	NA	4.01143	NA	Sugar (and other) transporter
	AXL154_02161	-0.123616	0.278427	-0.0928171	0.416342	0.176591	0.122011	Cellulase (glycosyl hydrolase family 5)
	AXL154_02162	-0.527461	0.0502786	-6.15863	3.42e-76	5.30358	9.43e-57	CobW/HypB/UreG, nucleotide-binding domain
	AXL154_02163	0.104765	NA	-0.0712887	NA	2.35276	NA	#N/A
	AXL154_02164	0.170098	0.168651	0.429585	0.000496549	0.191533	0.117608	#N/A
	AXL154_02165	0	1	0.681236	0.402661	0.258878	0.756211	#N/A
	AXL154_02166	-0.0495656	0.9132	-2.97073	2.03e-06	3.65265	3.43e-09	AMP-binding enzyme
	AXL154_02167	-0.542238	0.573001	0.10407	0.91346	-0.609596	0.526555	Cytochrome P450
	AXL154_02168	-0.528693	0.0329171	-1.22922	1.31e-06	0.819786	0.00137736	#N/A
	AXL154_02169	0.0479799	0.862546	-0.208229	0.452649	0.202472	0.46529	Phosphoribosyl transferase domain
	AXL154_02170	0.413558	0.239835	0.571666	0.104196	0.596559	0.0891101	Oxidoreductase-like protein, N-terminal
	AXL154_02171	0.0491714	0.772349	0.640862	0.000143631	-0.543582	0.00125643	#N/A
	AXL154_02172	-0.0294118	0.812615	-0.0784137	0.528359	-0.513931	4.27e-05	Dolichol-phosphate mannosyltransferase subunit 3 (DPM3)
	AXL154_02173	0.276766	0.570531	-0.536558	0.271607	0.272546	0.576599	Cytochrome P450
40-PKS	AXL154_02231	-0.0774355	0.739125	-0.200061	0.396339	-0.655554	0.00869395	#N/A
	AXL154_02232	0.26717	0.781988	1.02152	0.29045	-1.28062	0.184263	GDP-mannose 4,6 dehydratase
	AXL154_02233	-0.769412	0.265171	-0.173279	0.796272	0.393616	0.555106	Taurine catabolism dioxygenase TauD, TfdA family
	AXL154_02234	0.838006	0.383271	1.1299	0.239117	0.135214	0.886491	#N/A
	AXL154_02235	-0.858406	0.303643	0.623052	0.426074	-1.41486	0.085031	Cytochrome P450
	AXL154_02236	0.467716	0.551671	1.68446	0.0278167	-3.36	7.06e-05	#N/A
	AXL154_02237	-0.392343	0.355199	0.474256	0.254542	0.681924	0.0944725	Beta-ketoacyl synthase, N-terminal domain
	AXL154_02238	-1.26396	0.149139	1.74456	0.0258281	-3.33683	0.000115492	#N/A
	AXL154_02239	-0.628335	0.234476	0.0662726	0.896933	0.217647	0.667685	Transferase family
	AXL154_02240	-0.571387	0.538751	1.73593	0.0707224	-2.28624	0.0155359	0
	AXL154_02241	0.336077	0.721037	3.8211	1.99e-05	-2.42768	0.00446382	#N/A
	AXL154_02242	-0.486841	0.187229	3.17099	9.19e-21	-3.64397	2.58e-25	Carboxypeptidase activation peptide
	AXL154_02243	-0.247939	0.450791	-0.702209	0.0330685	-0.0305183	0.926395	#N/A
	AXL154_02244	-0.66953	0.326775	-0.000490877	0.999426	-0.348168	0.610084	Ferric reductase like transmembrane component
41-PKS-NRPS	AXL154_02608	-0.244277	0.632746	-0.200016	0.695602	-0.286224	0.575639	Pyridine nucleotide-disulphide oxidoreductase
	AXL154_02609	-0.123396	0.841311	-0.657489	0.28619	-0.873386	0.15693	Acetyltransferase (GNAT) family
	AXL154_02610	0.316134	0.186541	0.447269	0.0616568	-0.88666	0.000217205	Fringe-like
	AXL154_02611	-0.0921433	0.500049	-1.16028	9.34e-16	0.860857	3.75e-09	Major Facilitator Superfamily
	AXL154_02612	1.14468	0.00426463	2.06016	2.65e-07	-1.53229	0.000127582	N-terminal domain of oxidoreductase
	AXL154_02613	-0.504221	0.0159659	-1.66596	3.74e-15	0.132469	0.536739	RTA1 like protein
	AXL154_02614	0.342016	0.501374	-4.46434	3.44e-17	3.40504	1.39e-10	#N/A
	AXL154_02615	0.0537185	0.883461	1.02176	0.00519456	0.373776	0.30498	short chain dehydrogenase
	AXL154_02616	-0.496873	0.413504	-0.481692	0.427919	0	1	#N/A
	AXL154_02617	0.399362	0.423572	-3.04635	2.6e-09	4.21952	1.45e-16	alpha/beta hydrolase fold
	AXL154_02618	0.06024	0.791006	0.139401	0.540212	-0.833334	0.000335291	Anhydro-N-acetylmuramic acid kinase
	AXL154_02619	-0.145849	0.560647	0.40153	0.108518	-0.788764	0.00166392	Sugar (and other) transporter
42-Terpene	AXL154_02941	0.316109	0.455963	0.599292	0.157461	0.377522	0.372574	alpha/beta hydrolase fold
	AXL154_02942	0.0032604	0.997269	2.25479	0.0190968	-2.65517	0.00545808	#N/A
	AXL154_02943	-0.846091	0.3436	2.79224	0.000427146	-1.09748	0.131861	Metal binding domain of Ada
	AXL154_02944	1.54832	0.0200792	4.74466	1.01e-12	-3.42226	2.63e-07	#N/A
	AXL154_02945	1.33079	0.0458232	-8.42277	9.91e-29	0	1	Trichodiene synthase (TRI5)
	AXL154_02946	-0.0870263	0.734979	1.67393	3.05e-11	-1.6348	9e-11	Rft protein
	AXL154_02947	0.240215	0.565645	1.17889	0.00476092	-0.327334	0.432516	DEAD/DEAH box helicase
	AXL154_02948	-0.587518	0.336925	0.599123	0.317576	1.04115	0.0768248	Shikimate kinase
	AXL154_02949	0.874681	0.188332	-0.568103	0.439224	1.18055	0.0988584	Phosphopantetheine attachment site
43-Other	AXL154_11342	0.0994718	0.908258	-3.00143	0.000534674	1.05534	0.22414	Cytochrome P450
	AXL154_11343	0.197541	0.750903	-3.76411	1.12e-08	2.65046	6.29e-05	#N/A
	AXL154_11344	-0.189475	0.830041	-3.15074	0.000370319	0.844214	0.340691	0
	AXL154_11345	0.0553802	0.95035	-3.14248	0.000441784	1.66461	0.0630261	AMP-binding enzyme
	AXL154_11346	0.21939	0.715353	1.04181	0.0763432	-0.505243	0.380505	Vacuolar protein sorting-associated protein 62
	AXL154_11347	0.718541	0.308326	-2.87408	0.000885484	2.0712	0.0189486	Major Facilitator Superfamily
	AXL154_11348	0.51411	0.245427	-0.659205	0.177908	1.01727	0.0347292	Fructosamine kinase
	AXL154_11349	-0.156166	0.387623	1.00301	8.59e-09	-0.411685	0.0158837	#N/A
	AXL154_11350	0.317462	0.23222	-0.0241579	0.928121	0.201581	0.450916	#N/A
	AXL154_11351	-0.403274	0.409166	-1.73796	0.00100694	2.58447	7.21e-07	#N/A
	AXL154_11352	-0.373319	0.480944	0.544674	0.299642	0.405655	0.43645	#N/A
	AXL154_11353	0.705148	0.394635	-1.78682	0.0313437	3.73832	6.61e-06	#N/A
	AXL154_11354	0.204914	0.273249	0.705499	0.000159552	0.249937	0.180025	Aconitase family (aconitate hydratase)
44-NRPS	AXL154_11442	0.448321	0.387692	3.78472	1.14e-14	-4.27063	6.07e-17	#N/A
	AXL154_11443	0.0961372	0.82225	1.55836	0.000225168	-1.9092	7.36e-06	#N/A
	AXL154_11444	-0.176922	0.461732	1.2124	3.98e-07	-0.495857	0.0375798	Glycosyltransferase family 28 N-terminal domain
	AXL154_11445	0.312946	0.422679	0.926064	0.0175078	0.409252	0.292025	Phosphopantetheine attachment site
	AXL154_11446	0	1	0.760195	0.234947	-0.755917	0.235557	#N/A
	AXL154_11447	-0.0194119	0.962976	1.50404	0.000305587	-1.19392	0.00412222	#N/A
	AXL154_11448	-0.16556	0.571151	1.3378	3.03e-06	-0.743393	0.00884798	Major Facilitator Superfamily
	AXL154_11449	-0.433676	0.641584	6.82058	1.01e-17	-6.13591	2.57e-16	Thioesterase domain
45-PKS-NRPS	AXL154_11451	0.505438	0.406184	0	1	0	1	#N/A
	AXL154_11452	0.2263	0.250572	-0.247192	0.210952	0.335618	0.089415	#N/A
	AXL154_11453	0.137132	0.397264	-0.239478	0.143135	0.0294702	0.857771	#N/A
	AXL154_11454	-0.066523	0.798575	-0.802763	0.00207758	0.967069	0.000207968	#N/A
	AXL154_11455	-0.348639	0.530883	-0.164907	0.766683	-0.397139	0.481425	#N/A
	AXL154_11456	0.728235	0.098098	0.928722	0.0347397	0.577058	0.179659	#N/A
	AXL154_11457	0.920978	0.0181734	4.04076	3.26e-25	-1.64395	2.36e-05	Beta-ketoacyl synthase, N-terminal domain
	AXL154_11458	0.119863	0.733066	-0.772269	0.0280402	0.655188	0.0623777	#N/A
46-NRPS	AXL154_03033	-0.0764279	0.751727	-1.7087	2.05e-11	1.30044	4.19e-07	#N/A
	AXL154_03034	0.0887857	0.490695	0.0425351	0.741784	-0.315703	0.0149088	Peroxisomal membrane anchor protein (Pex14p) conserved region
	AXL154_03035	0.0686017	0.584394	-0.0883269	0.48295	0.147004	0.243097	PAPA-1-like conserved region
	AXL154_03036	0.33049	0.697962	1.11497	0.184792	-0.576355	0.487718	#N/A
	AXL154_03037	0.230192	0.269886	-0.411803	0.0490474	1.13316	5.8e-08	Protein of unknown function (DUF4050)
	AXL154_03038	-0.733145	0.182701	1.11774	0.0420228	-0.741424	0.177362	AMP-binding enzyme
	AXL154_03039	-0.435264	0.503849	1.42672	0.0284274	-0.765179	0.23987	AMP-binding enzyme
	AXL154_03040	-0.748561	0.219527	1.13156	0.0633763	-0.409706	0.501415	Acetyltransferase (GNAT) domain
	AXL154_03041	-0.753802	0.185867	0.448002	0.431594	-0.026137	0.963401	Major Facilitator Superfamily
	AXL154_03042	-0.544978	0.0795393	3.69445	1.03e-33	-3.38704	1.05e-28	#N/A
	AXL154_03043	-0.213868	0.363242	5.04059	1.68e-112	-4.22773	9.48e-83	#N/A
	AXL154_03044	-0.36502	0.550272	1.06735	0.0806379	-0.405242	0.507118	Pyridine nucleotide-disulphide oxidoreductase
	AXL154_03045	-0.00883339	0.970779	0.972319	5.48e-05	-0.84905	0.000426714	#N/A
47-Other	AXL154_03190	0.580157	0.00223665	-0.987282	2.66e-07	1.37319	7.67e-13	PalH/RIM21
	AXL154_03191	0.072134	0.759109	0.245407	0.296703	-0.187767	0.424719	FDF domain
	AXL154_03192	-0.332701	0.0261773	-1.1847	4.14e-15	-0.0804066	0.597967	#N/A
	AXL154_03193	-0.0206583	0.837867	-0.0589641	0.560562	0.510629	3.97e-07	Cullin family
	AXL154_03194	0.941375	0.251975	-1.64288	0.0673022	1.79734	0.0450098	#N/A
	AXL154_03195	0.120788	0.475781	1.17761	1.39e-12	-1.38341	1.68e-16	Telomere-length maintenance and DNA damage repair
	AXL154_03196	0.10262	0.559052	0.753201	1.7e-05	-0.664435	0.000147861	Nuclear pore complex scaffold, nucleoporins 186/192/205
	AXL154_03197	0.572325	0.0170783	-0.723424	0.00286659	0.88093	0.000280563	#N/A
48-PKS-NRPS	AXL154_03274	0.723897	0.132446	-2.82035	8.49e-07	4.1655	1.78e-13	Aldo/keto reductase family
	AXL154_03275	0.907842	0.0866652	-4.85977	1.12e-10	3.07277	6.77e-05	#N/A
	AXL154_03276	-0.520358	0.586978	1.23685	0.200081	-0.0650773	0.946058	Major Facilitator Superfamily
	AXL154_03277	0.390247	0.547287	0	1	0.412234	0.521316	Carbonic anhydrase
	AXL154_03278	0.254995	0.562869	0.954709	0.0302158	-0.473747	0.281978	Amino acid permease
	AXL154_03279	0.0955108	0.848344	-7.55214	2.87e-32	4.70479	2.5e-13	Ppx/GppA phosphatase family
	AXL154_03280	0.245669	0.686325	3.84218	2.24e-10	-4.47915	1.73e-13	Beta-ketoacyl synthase, N-terminal domain
	AXL154_03281	0	1	4.40239	2.58e-06	-4.3709	3.06e-06	#N/A
	AXL154_03282	-1.51234	0.065042	-1.49896	0.0660527	0	1	#N/A
	AXL154_03283	0.94104	0.0494653	4.55324	1.59e-21	-2.17121	5.05e-06	Cytochrome P450
	AXL154_03284	-0.0844103	0.851705	2.44366	4.13e-08	-1.34639	0.00231222	UbiA prenyltransferase family
49-PKS	AXL154_03517	-0.0403943	0.854756	0.901744	3.77e-05	-0.993355	5.94e-06	Heterokaryon incompatibility protein (HET)
	AXL154_03518	#VALUE!	NA	#VALUE!	NA	#VALUE!	NA	#N/A
	AXL154_03519	1.06523	0.101981	4.54871	4.83e-14	-1.37698	0.00499641	#N/A
	AXL154_03520	1.10107	0.000222977	1.51907	3.22e-07	0.577508	0.0448054	#N/A
	AXL154_03521	-0.0953425	0.779924	0.343839	0.312238	1.21032	0.000330785	Starter unit:ACP transacylase in aflatoxin biosynthesis
	AXL154_03522	-0.0163892	0.971944	-0.441622	0.349773	2.19506	2.16e-06	Metallo-beta-lactamase superfamily
	AXL154_03523	-0.336611	0.200677	-1.56989	2.71e-07	1.58374	2.32e-07	#N/A
	AXL154_03524	0.0332485	0.969395	-2.22555	0.0131775	2.53181	0.00474769	EthD domain
	AXL154_03525	-1.24722	0.176291	-1.83186	0.0507304	1.30084	0.168838	Glutathione S-transferase, N-terminal domain
	AXL154_03526	-0.23635	0.804447	-1.42176	0.138541	1.70389	0.0754455	Glutathione S-transferase, N-terminal domain
	AXL154_03527	0.427287	0.579843	0.973563	0.198605	1.02422	0.138393	short chain dehydrogenase
	AXL154_03528	0	1	0.47354	0.595279	1.47129	0.110793	Cytochrome P450
	AXL154_03529	0	1	0	1	2.87509	0.00240092	SnoaL-like domain
	AXL154_03530	-0.065703	0.833786	0.296119	0.335657	1.3618	1.3e-06	NAD(P)H-binding
	AXL154_03531	1.12976	0.125521	-0.152866	0.844975	0.945211	0.213589	Scytalone dehydratase
	AXL154_03532	0.218245	0.676893	0.51294	0.323793	0.753568	0.127106	Enoyl-(Acyl carrier protein) reductase
	AXL154_03533	0.309784	0.545786	-1.54372	0.00387934	2.77342	1.64e-07	Major Facilitator Superfamily
50-NRPS	AXL154_03535	0.396578	0.567372	-0.268752	0.691766	0	1	3-beta hydroxysteroid dehydrogenase/isomerase family
	AXL154_03536	0.0424578	0.905116	2.37596	1.88e-13	-0.522138	0.0700302	Fungal Zn(2)-Cys(6) binuclear cluster domain
	AXL154_03537	-1.01325	0.268602	-1.52875	0.101152	-0.945819	0.326336	#N/A
	AXL154_03538	0.348673	0.201232	1.47934	3.76e-08	-1.03445	0.000104556	#N/A
	AXL154_03539	0.286677	0.338939	-4.66226	1.15e-37	3.47341	2.62e-21	#N/A
	AXL154_03540	0.623397	0.256353	-3.92261	1.23e-12	4.23008	1.87e-14	Phosphopantetheine attachment site
	AXL154_03541	0.10588	0.485689	-0.00197541	0.989634	-0.132512	0.383966	Uncharacterised protein family (UPF0121)
	AXL154_03542	0.0992155	0.576365	0.793316	6.25e-06	-0.335645	0.0538315	Dual specificity phosphatase, catalytic domain
	AXL154_03543	0.0794656	0.64677	-0.530662	0.00246626	0.854134	1.03e-06	Fungal Zn(2)-Cys(6) binuclear cluster domain
	AXL154_03544	0.201722	0.405464	-0.597679	0.013808	1.05598	1.35e-05	CRAL/TRIO, N-terminal domain
	AXL154_03545	0.080151	0.739817	0.0152984	0.94955	0.335224	0.164712	Acid Phosphatase
	AXL154_03546	-0.119377	0.825207	-0.899357	0.108569	2.36456	1.57e-05	Gamma-glutamyl cyclotransferase, AIG2-like
	AXL154_03547	0.420772	0.425375	3.89232	7.36e-16	-0.322743	0.433258	ABC transporter
	AXL154_03548	-0.560659	0.111587	0.20282	0.559519	1.44111	2.41e-05	#N/A
	AXL154_03549	-0.883571	0.346292	0.785039	0.413418	-1.16034	0.223692	Bacterial extracellular solute-binding protein
	AXL154_03550	-0.123949	0.887577	-1.11703	0.219599	1.18507	0.192929	#N/A
	AXL154_03551	0	1	0	1	0.500171	0.409636	#N/A
	AXL154_03552	0.121504	0.745794	0.825772	0.0243262	0.182911	0.604721	#N/A
	AXL154_03553	0.0380764	0.93222	-0.883971	0.0485218	0.105588	0.813837	Cerato-platanin
	AXL154_03554	0.752303	0.0371217	0.00640391	0.985942	0.896445	0.0130871	#N/A
	AXL154_03555	0.684824	0.230437	1.8914	0.000773591	1.524	0.00462554	N-terminal domain on NACHT_NTPase and P-loop NTPases
51-PKS	AXL154_03700	-0.378039	0.44037	-0.62957	0.201181	1.08939	0.0265278	FAD binding domain
	AXL154_03701	-0.484188	0.616175	1.24103	0.190657	1.47554	0.100735	#N/A
	AXL154_03702	-0.448893	0.61157	0.0400835	0.96425	0.846377	0.352093	Metallo-beta-lactamase superfamily
	AXL154_03703	0.0847443	0.840439	-1.2056	0.00666883	2.88758	3.03e-11	#N/A
	AXL154_03704	0	1	3.36225	0.000425576	-3.33725	0.000461693	#N/A
	AXL154_03705	-0.028101	0.91748	0.127937	0.637021	0.103009	0.703173	Beta-ketoacyl synthase, N-terminal domain
	AXL154_03706	-0.170234	0.77817	0.277622	0.645744	-1.59891	0.00839677	#N/A
	AXL154_03707	-0.35009	0.557462	1.40061	0.0188363	-2.36773	7.29e-05	SnoaL-like domain
	AXL154_03708	-0.0789693	0.893651	2.06819	0.000325363	-3.05545	2.92e-07	Transferase family
52-NRPS	AXL154_03711	-0.939513	0.00124355	-0.0682518	0.808256	-0.146871	0.605334	Thiamine pyrophosphate enzyme, N-terminal TPP binding domain
	AXL154_03712	-0.827732	0.153864	-3.34199	1.39e-08	1.91553	0.00118115	Major Facilitator Superfamily
	AXL154_03713	-0.682229	0.47701	2.07443	0.0243317	-3.23463	0.000603792	Polyketide synthase dehydratase
	AXL154_03714	-0.589813	0.259837	1.85103	0.000324297	-2.17607	2.59e-05	Ferric reductase like transmembrane component
	AXL154_03715	-0.245942	0.307738	-0.485826	0.0445244	0.537997	0.0261155	#N/A
	AXL154_03716	-0.573876	0.416885	-2.96864	4.96e-05	2.20495	0.00267801	Zinc-binding dehydrogenase
	AXL154_03717	-0.632597	0.0470187	-2.51137	1.92e-12	2.47512	4.35e-12	Aldehyde dehydrogenase family
53-PKS	AXL154_11524	-0.321443	0.585327	3.95704	8.11e-12	-1.52561	0.00760605	Beta-ketoacyl synthase, N-terminal domain
	AXL154_11525	#VALUE!	NA	#VALUE!	NA	#VALUE!	NA	#N/A
54-PKS	AXL154_03880	-0.133864	0.523973	-0.899242	2.91e-05	0.217052	0.321068	#N/A
	AXL154_03881	-0.0251412	0.882159	-0.213122	0.210171	-0.333256	0.0513946	Squalene-hopene cyclase N-terminal domain
	AXL154_03882	0.0817996	0.618857	-0.258699	0.117115	0.378118	0.0219658	CS domain
	AXL154_03883	-0.355173	0.238915	-0.681289	0.0240594	1.38329	4.54e-06	Protein of unknown function (DUF971)
	AXL154_03884	-0.435114	0.031886	-0.661493	0.00112156	1.00739	6.89e-07	tRNA intron endonuclease, catalytic C-terminal domain
	AXL154_03885	-0.069682	0.778725	0.0285958	0.908217	0.352114	0.155287	Glycosyl transferase family 21
	AXL154_03886	0.166709	0.702971	-1.24206	0.00450583	2.97557	1.01e-11	Beta-ketoacyl synthase, N-terminal domain
	AXL154_03887	0.315806	0.45681	-0.889624	0.036187	2.844	2.09e-11	Transferase family
	AXL154_03888	-0.151571	0.686223	-0.925193	0.0155174	1.97009	1.98e-07	#N/A
	AXL154_03889	0.382565	0.503254	-4.88554	1.52e-17	3.8607	1.62e-11	Fungal hydrophobin
	AXL154_03890	0.605229	0.329807	0.213809	0.730674	-1.00002	0.107485	Major Facilitator Superfamily
	AXL154_03891	0.499147	0.209483	-2.72257	2.22e-08	1.86957	0.000173679	#N/A
	AXL154_03892	0.0521336	0.697828	-0.354279	0.00878451	-0.0862623	0.526237	#N/A
55-PKS	AXL154_04133	0.120315	0.628645	0.0216544	0.930727	0.442779	0.0749424	Ubiquitin-conjugating enzyme
	AXL154_04134	0.0684312	0.714276	-0.291498	0.120373	0.285662	0.128231	#N/A
	AXL154_04135	-0.287447	0.150433	0.498792	0.0122729	-0.0239118	0.90426	DnaJ domain
	AXL154_04136	-0.129289	0.638229	-0.596763	0.0301528	-0.0578489	0.833723	Haloacid dehalogenase-like hydrolase
	AXL154_04137	0.06574	0.837709	-0.0467847	0.884739	0.561165	0.0796915	Rit1 N-terminal domain
	AXL154_04138	0.0648964	0.844939	0.701153	0.0339323	-0.0348827	0.915595	Oxidoreductase family, NAD-binding Rossmann fold
	AXL154_04139	0.0454941	0.888299	0.214852	0.506976	0.178871	0.579367	Dihydrodipicolinate synthetase family
	AXL154_04140	-0.359484	0.467968	2.53369	7.42e-08	-1.94163	2.85e-05	Beta-ketoacyl synthase, N-terminal domain
	AXL154_04141	-0.624727	0.248539	5.27255	1.93e-27	-3.41319	7.53e-14	Transferase family
	AXL154_04142	-0.950186	0.144801	6.19087	1.49e-29	-4.73381	1e-20	#N/A
	AXL154_04143	-0.435046	0.00424373	0.652846	1.57e-05	-0.902321	2.62e-09	Major Facilitator Superfamily
	AXL154_04144	-1.32046	0.0335362	0.876317	0.107769	-2.0069	0.00080729	#N/A
	AXL154_04145	0.758479	0.000933473	0.355752	0.121001	-0.235667	0.30428	Membrane-associating domain
	AXL154_04146	0.429496	0.216157	0.543866	0.117335	0.16991	0.624046	Ribosome biogenesis protein Nop16
	AXL154_04147	0.181971	0.553668	0.471645	0.124709	-0.069522	0.820905	Glutathione peroxidase
56-PKS-NRPS	AXL154_04458	-0.0208545	NA	0.40101	NA	0.298202	NA	Amino acid kinase family
	AXL154_04459	-0.142184	0.307519	-0.0512166	0.713421	-0.447042	0.0015194	F-box-like
	AXL154_04460	-0.179694	0.218261	0.0789447	0.587145	-0.599713	5.45e-05	Protein kinase domain
	AXL154_04461	-0.346845	0.191988	-1.50984	1.63e-08	1.22085	5.06e-06	#N/A
	AXL154_04462	-0.276924	0.214737	-2.23737	4.37e-19	1.68514	3.38e-11	#N/A
	AXL154_04463	0.0825	0.8717	4.40148	1.07e-18	-5.61397	2.22e-27	Condensation domain
	AXL154_04464	-0.200365	0.507838	1.31328	1.22e-05	-0.975929	0.00112681	ABC transporter
	AXL154_04465	0.915076	0.042755	6.6852	6.96e-52	-6.36921	6.82e-48	Beta-ketoacyl synthase, N-terminal domain
	AXL154_04466	1.35462	0.00835394	6.0277	1.29e-34	-4.19241	6.36e-21	Phosphopantetheine attachment site
	AXL154_04467	1.59041	0.00144722	6.72941	2.73e-43	-5.2247	2.62e-29	AMP-binding enzyme
	AXL154_04468	0.873483	0.115459	5.9417	7.78e-29	-6.46403	1.57e-31	#N/A
	AXL154_04469	0.724465	0.438657	-0.80003	0.373984	0	1	Major Facilitator Superfamily
	AXL154_04470	-0.864992	0.318497	0.0262726	0.975209	0.902981	0.276099	Glycosyl hydrolase family 67 N-terminus
	AXL154_04471	0.494824	0.518448	-1.07284	0.198628	1.39396	0.092289	Peptidase family S58
	AXL154_04472	0.0926477	0.894375	-2.02569	0.0117229	2.43452	0.00226215	#N/A
	AXL154_04473	2.18463	0.0156948	2.13334	0.0189389	0.595532	0.454452	#N/A
57-Terpene	AXL154_04728	-1.08289	0.222265	-0.468954	0.591571	-0.583148	0.517405	#N/A
	AXL154_04729	-0.245631	0.491177	-0.234821	0.511164	0.582543	0.10223	NAD(P)H-binding
	AXL154_04730	0.681622	0.135505	-1.1787	0.0192723	1.58307	0.00150534	Domain of unknown function (DUF3425)
	AXL154_04731	-0.176089	0.806835	-1.82067	0.0243389	3.28315	2.93e-05	Major Facilitator Superfamily
	AXL154_04732	0.464688	0.229994	-2.21341	1.63e-05	2.46834	1.33e-06	Terpene synthase family, metal binding domain
	AXL154_04733	0.75204	0.166637	-1.30408	0.0428883	1.31707	0.0415387	Cytochrome P450
	AXL154_04734	-0.34905	0.716964	1.12596	0.244025	-1.13168	0.2415	Major Facilitator Superfamily
	AXL154_04735	-0.239978	0.327351	-3.08448	1.52e-30	3.422	2.53e-37	short chain dehydrogenase
58-PKS-NRPS	AXL154_04770	-0.384623	0.265279	0.796895	0.0180726	0.603108	0.0672454	0
	AXL154_04771	1.93507	0.0221593	4.51422	1.54e-08	-0.626135	0.271476	#N/A
	AXL154_04772	0.0605376	0.806376	0.0620896	0.801707	0.334704	0.174932	Fungal Zn(2)-Cys(6) binuclear cluster domain
	AXL154_04773	-0.222381	0.210795	2.39238	1.44e-43	-1.74792	1.76e-24	Peptidase family M20/M25/M40
	AXL154_04774	0.403606	0.669224	2.34514	0.01153	-2.85099	0.0023739	Thioesterase domain
	AXL154_04775	0.209172	0.251809	0.428842	0.018591	-0.589052	0.00132517	ABC transporter transmembrane region
	AXL154_04776	0.150904	NA	5.42258	NA	-4.49473	NA	Beta-ketoacyl synthase, N-terminal domain
	AXL154_04777	-0.269537	0.770368	3.39654	8.8e-05	-3.32852	0.0001227	Cytochrome P450
	AXL154_04778	0.214285	0.772661	3.42577	1.61e-06	-3.34586	2.81e-06	#N/A
	AXL154_04780	-0.223624	0.587823	0.45894	0.254518	0.556993	0.15269	Condensation domain
	AXL154_04781	0.0359294	0.965723	-0.6373	0.44593	-0.489247	0.558464	#N/A
	AXL154_04782	0.0247006	0.976038	-0.213914	0.794766	-0.958561	0.243762	#N/A
	AXL154_04783	0.0473691	0.939635	0.128241	0.837567	0.186614	0.765411	#N/A
	AXL154_04784	0.168742	0.782351	0.472595	0.435532	-0.223483	0.709857	Cytochrome P450
	AXL154_04785	-0.473849	0.578302	2.16102	0.00685234	-3.27181	0.00011471	Cytochrome P450
	AXL154_04786	0.751364	0.235612	3.75447	1.5e-09	-4.71343	2.68e-13	#N/A
59-NRPS	AXL154_05130	0.444272	0.393321	-3.51181	3.79e-11	1.86721	0.000461936	#N/A
	AXL154_05131	-0.307618	0.0355151	-0.990746	5.27e-11	0.811076	9.35e-08	Carbohydrate kinase
	AXL154_05132	-0.312809	0.244585	0.0702671	0.793787	0.76482	0.00443461	ATP synthase alpha/beta family, beta-barrel domain
	AXL154_05133	-0.190399	0.505961	0.570593	0.0461524	-0.536996	0.0605821	Ribosomal protein L5
	AXL154_05134	-0.189367	0.248889	0.311468	0.0572581	-0.00783794	0.961784	DnaJ domain
	AXL154_05135	0.000225929	0.998497	0.267753	0.025202	-0.296466	0.0134163	Clr5 domain
	AXL154_05136	-0.355008	0.247557	4.2692	3.1e-53	-3.95497	3.76e-47	FAD binding domain
	AXL154_05137	0.762787	0.198531	-0.076956	0.899013	1.19274	0.0448692	Epoxide hydrolase N terminus
	AXL154_05138	-0.986774	0.279431	3.95817	1.26e-05	-5.14061	1.65e-08	#N/A
	AXL154_05139	-0.71218	0.443619	5.41468	5.62e-09	-6.60165	1.23e-12	#N/A
	AXL154_05140	-0.992235	0.289479	4.21395	5.97e-06	-6.02266	1.38e-10	Tryptophan dimethylallyltransferase
	AXL154_05141	-0.955305	0.205348	3.25121	1.2e-05	-5.32964	2.95e-12	Histidine-specific methyltransferase, SAM-dependent
	AXL154_05142	-1.20357	NA	2.78389	NA	-4.98628	NA	FAD binding domain
	AXL154_05143	-0.890115	0.324987	2.47891	0.00608841	-4.23797	2.81e-06	NmrA-like family
	AXL154_05144	-0.851279	0.203474	2.32366	0.000453634	-3.98806	3.03e-09	NADH:flavin oxidoreductase / NADH oxidase family
	AXL154_05145	-1.31979	0.147023	2.84051	0.00126251	-3.95274	1.05e-05	Enoyl-(Acyl carrier protein) reductase
	AXL154_05146	-0.397319	0.662164	3.38649	0.000179394	-4.91058	7.35e-08	AMP-binding enzyme
	AXL154_05147	-0.562772	0.443032	4.61581	4.86e-11	-5.99549	4.41e-16	Catalase
	AXL154_05148	-0.524005	0.450928	4.28608	3.94e-10	-5.46541	3.73e-15	#N/A
	AXL154_05149	-0.313371	0.496449	2.85714	2.42e-11	-0.162029	0.685543	short chain dehydrogenase
	AXL154_05150	0.44829	0.49184	1.42948	0.0226559	-1.45017	0.0218846	#N/A
	AXL154_05151	-0.0181413	0.984265	-0.295256	0.745957	-0.02493	0.97798	#N/A
	AXL154_05152	-0.125702	0.852961	-2.67471	0.00114732	1.81076	0.0321198	#N/A
	AXL154_05153	-0.32758	0.271903	-0.258407	0.386138	1.40257	2.53e-06	Lyase
60-NRPS	AXL154_05659	1.21763	0.0577159	7.89171	3.45e-41	-3.12259	1.03e-12	Domain of unknown function (DUF3328)
	AXL154_05660	-0.278729	0.741255	5.16906	1.56e-13	-4.15663	2.74e-11	GTP cyclohydrolase I
	AXL154_05661	0.896118	0.296258	0.491627	0.571029	-0.561261	0.519623	#N/A
	AXL154_05662	-0.374407	0.589835	0.495673	0.456897	-1.66619	0.0227659	#N/A
	AXL154_05663	0.00183292	0.997995	-1.42557	0.0767771	1.46528	0.0693277	Beta-ketoacyl synthase, N-terminal domain
	AXL154_05664	-0.800992	0.292469	1.45652	0.02918	0.484493	0.418239	Zinc-binding dehydrogenase
	AXL154_05665	-1.59042	0.020647	-0.685087	0.291256	1.1338	0.0768645	#N/A
	AXL154_05666	-0.446187	0.306473	0.967571	0.0139142	0.136192	0.707233	Aldose 1-epimerase
	AXL154_05667	-0.129531	0.740568	0.494479	0.192849	0.372627	0.305368	Cytochrome P450
	AXL154_05668	-0.771293	0.413311	0.516769	0.578859	-0.312978	0.736423	Cytochrome P450
	AXL154_05669	0.00309582	0.997344	1.07479	0.233432	1.14353	0.170592	#N/A
	AXL154_05671	0.125722	0.757262	3.68569	1.11e-21	-3.27288	6.89e-18	#N/A
61-Terpene	AXL154_06536	-0.106895	0.717288	0.145595	0.621585	-0.0449864	0.878765	#N/A
	AXL154_06537	0.30228	0.188571	0.428271	0.0624903	0.142394	0.535398	DnaJ domain
	AXL154_06538	0.219968	0.724925	-0.744878	0.256223	0.499808	0.45147	RmlD substrate binding domain
	AXL154_06539	-0.188929	0.195991	0.157052	0.281625	-0.319083	0.0290323	Squalene/phytoene synthase
	AXL154_06540	0.0938624	0.722047	2.7605	1.97e-26	-2.34364	1.15e-19	Subtilase family
	AXL154_06541	-0.702502	0.403868	1.9497	0.0107808	-3.98162	5.39e-06	#N/A
	AXL154_06542	0.0952775	0.572397	0.165609	0.326837	0.304008	0.0707864	#N/A
62-Terpene	AXL154_06654	0.171186	0.647813	-1.68503	1.05e-05	1.15168	0.00270746	#N/A
	AXL154_06655	-0.0928422	0.85853	0.81102	0.11937	0.0601505	0.908021	Indoleamine 2,3-dioxygenase
	AXL154_06656	-0.0828093	0.719753	0.508739	0.0266367	0.360641	0.112981	#N/A
	AXL154_06657	0.301337	0.320245	0.891756	0.00321721	-0.0609232	0.840007	Cell division control protein 14, SIN component
	AXL154_06658	0.0321941	0.902878	-0.157624	0.550638	0.259541	0.325733	Polyprenyl synthetase
	AXL154_06659	0.171081	0.286127	0.204184	0.203402	-0.291634	0.0697211	Integral peroxisomal membrane peroxin
	AXL154_06660	0.119333	0.616085	0.944715	6.52e-05	-0.53014	0.0245188	Protein kinase domain
