# Supplementary material for: ThLaeA functions as a conditional repressor to maintain metabolic homeostasis in Trichoderma hypoxylon
Source: mBio. 2026 May 13;17(6):e00189-26. doi: 10.1128/mbio.00189-26 (PMC13251417; doi:10.1128/mbio.00189-26)
Supplement: Table S10 — GO and KEGG data. [file mbio.00189-26-s0007.xlsx]

## Sheet: GO_ΔThlaeA vs WT
Table S10 GO and KEGG data used for functional enrichment analysis.
Category	GO ID	Description	GeneRatio	BgRatio	p value	padj	Gene ID	GeneName	Count	Up	Up_Gene_id	Down	Down_Gene_id
MF	GO:0004601	Peroxidase activity	1/62	19/4088	0.252495	0.809565	Trichoderma_007793	Trichoderma_007793	1	1	Trichoderma_007793	0	—
MF	GO:0016209	Antioxidant activity	1/62	29/4088	0.359003	0.812152	Trichoderma_007793	Trichoderma_007793	1	1	Trichoderma_007793	0	—
MF	GO:0010181	FMN binding	1/62	25/4088	0.318322	0.809565	Trichoderma_002906	Trichoderma_002906	1	1	Trichoderma_002906	0	—
MF	GO:0050660	Flavin adenine dinucleotide binding	1/62	137/4088	0.881116	0.900123	Trichoderma_003574	Trichoderma_003574	1	1	Trichoderma_003574	0	—
MF	GO:0016705	Oxidoreductase activity, acting on paired donors, with incorporation or reduction of molecular oxygen	4/62	143/4088	0.170318	0.64721	Trichoderma_007379/Trichoderma_000678/Trichoderma_006473/Trichoderma_003573	Trichoderma_007379/Trichoderma_000678/Trichoderma_006473/Trichoderma_003573	4	3	Trichoderma_007379/Trichoderma_000678/Trichoderma_003573	1	Trichoderma_006473
MF	GO:0048037	Cofactor binding	8/62	445/4088	0.361133	0.812152	Trichoderma_007793/Trichoderma_001358/Trichoderma_002906/Trichoderma_007379/Trichoderma_000678/Trichoderma_006473/Trichoderma_003574/Trichoderma_003573	Trichoderma_007793/Trichoderma_001358/Trichoderma_002906/Trichoderma_007379/Trichoderma_000678/Trichoderma_006473/Trichoderma_003574/Trichoderma_003573	8	7	Trichoderma_007793/Trichoderma_001358/Trichoderma_002906/Trichoderma_007379/Trichoderma_000678/Trichoderma_003574/Trichoderma_003573	1	Trichoderma_006473
CC	GO:0005886	Plasma membrane	2/15	13/1354	0.00833136	0.0291597	Trichoderma_010007/Trichoderma_000583	Trichoderma_010007/Trichoderma_000583	2	2	Trichoderma_010007/Trichoderma_000583	0	—
CC	GO:0071944	Cell periphery	3/15	29/1354	0.00338406	0.0236884	Trichoderma_010007/Trichoderma_000583/Trichoderma_004698	Trichoderma_010007/Trichoderma_000583/Trichoderma_004698	3	3	Trichoderma_010007/Trichoderma_000583/Trichoderma_004698	0	—
CC	GO:0005576	Extracellular region	0	0	0	0	—	—	0	0	—	0	—
CC	GO:0016021	Integral component of membrane	8/15	447/1354	0.0827223	0.144764	Trichoderma_008793/Trichoderma_007025/Trichoderma_008632/Trichoderma_000137/Trichoderma_010437/Trichoderma_006110/Trichoderma_010139/Trichoderma_006395	Trichoderma_008793/Trichoderma_007025/Trichoderma_008632/Trichoderma_000137/Trichoderma_010437/Trichoderma_006110/Trichoderma_010139/Trichoderma_006395	8	8	Trichoderma_008793/Trichoderma_007025/Trichoderma_008632/Trichoderma_000137/Trichoderma_010437/Trichoderma_006110/Trichoderma_010139/Trichoderma_006395	0	—
BP	GO:0051716	Cellular response to stimulus	2/42	131/3035	0.547908	0.77246	Trichoderma_005548/Trichoderma_002400	Trichoderma_005548/Trichoderma_002400	2	2	Trichoderma_005548/Trichoderma_002400	0	—
BP	GO:0080090	Regulation of primary metabolic process	6/42	277/3035	0.179423	0.610593	Trichoderma_003267/Trichoderma_007989/Trichoderma_004928/Trichoderma_001425/Trichoderma_005701/Trichoderma_010077	Trichoderma_003267/Trichoderma_007989/Trichoderma_004928/Trichoderma_001425/Trichoderma_005701/Trichoderma_010077	6	6	Trichoderma_003267/Trichoderma_007989/Trichoderma_004928/Trichoderma_001425/Trichoderma_005701/Trichoderma_010077	0	—
BP	GO:0010468	Regulation of gene expression	5/42	269/3035	0.313925	0.610593	Trichoderma_003267/Trichoderma_007989/Trichoderma_004928/Trichoderma_001425/Trichoderma_005701	Trichoderma_003267/Trichoderma_007989/Trichoderma_004928/Trichoderma_001425/Trichoderma_005701	5	5	Trichoderma_003267/Trichoderma_007989/Trichoderma_004928/Trichoderma_001425/Trichoderma_005701	0	—
BP	GO:0006950	Response to stress	0	0	0		—	—	0	0	—		—
BP	GO:0005975	Carbohydrate metabolic process	2/42	196/3035	0.765889	0.852734	Trichoderma_009784/Trichoderma_001302	Trichoderma_009784/Trichoderma_001302	2	2	Trichoderma_009784/Trichoderma_001302	0	—
BP	GO:0055085	Transmembrane transport	7/42	492/3035	0.533151	0.771924	Trichoderma_008793/Trichoderma_007025/Trichoderma_000137/Trichoderma_010437/Trichoderma_006110/Trichoderma_010139/Trichoderma_006395	Trichoderma_008793/Trichoderma_007025/Trichoderma_000137/Trichoderma_010437/Trichoderma_006110/Trichoderma_010139/Trichoderma_006395	7	7	Trichoderma_008793/Trichoderma_007025/Trichoderma_000137/Trichoderma_010437/Trichoderma_006110/Trichoderma_010139/Trichoderma_006395	0	—

## Sheet: GO_ΔThtri5 vs WT
Table S10 GO and KEGG data used for functional enrichment analysis.
Category	GO ID	Description	GeneRatio	BgRatio	p value	padj	Gene ID	GeneName	Count	Up	Up_Gene_id	Down	Down_Gene_id
MF	GO:0004601	Peroxidase activity	11/1007	20/4123	0.00316644	0.030433	Trichoderma_009802/Trichoderma_008515/Trichoderma_001204/Trichoderma_007793/Trichoderma_010046/Trichoderma_007984/Trichoderma_009549/Trichoderma_003702/novel.2263/Trichoderma_008171/Trichoderma_002789	Trichoderma_009802/Trichoderma_008515/Trichoderma_001204/Trichoderma_007793/Trichoderma_010046/Trichoderma_007984/Trichoderma_009549/Trichoderma_003702/-/Trichoderma_008171/Trichoderma_002789	11	7	Trichoderma_007793/Trichoderma_010046/Trichoderma_007984/Trichoderma_009549/Trichoderma_003702/novel.2263/Trichoderma_008171	4	Trichoderma_009802/Trichoderma_008515/Trichoderma_001204/Trichoderma_002789
MF	GO:0016209	Antioxidant activity	15/1007	30/4123	0.00206987	0.021064	Trichoderma_009802/Trichoderma_008515/Trichoderma_001244/Trichoderma_001204/Trichoderma_007793/Trichoderma_001229/Trichoderma_000281/Trichoderma_010046/Trichoderma_007984/Trichoderma_009549/Trichoderma_003702/novel.2263/Trichoderma_008171/Trichoderma_006543/Trichoderma_002789	Trichoderma_009802/Trichoderma_008515/Trichoderma_001244/Trichoderma_001204/Trichoderma_007793/Trichoderma_001229/Trichoderma_000281/Trichoderma_010046/Trichoderma_007984/Trichoderma_009549/Trichoderma_003702/-/Trichoderma_008171/Trichoderma_006543/Trichoderma_002789	15	8	Trichoderma_007793/Trichoderma_010046/Trichoderma_007984/Trichoderma_009549/Trichoderma_003702/novel.2263/Trichoderma_008171/Trichoderma_006543	7	Trichoderma_009802/Trichoderma_008515/Trichoderma_001244/Trichoderma_001204/Trichoderma_001229/Trichoderma_000281/Trichoderma_002789
MF	GO:0010181	FMN binding	15/1007	25/4123	0.000154271	0.002053	Trichoderma_002483/Trichoderma_005062/Trichoderma_010553/Trichoderma_010310/Trichoderma_003341/Trichoderma_003359/Trichoderma_001974/Trichoderma_004532/Trichoderma_001356/novel.1363/Trichoderma_004000/Trichoderma_010358/Trichoderma_006519/Trichoderma_003360/Trichoderma_008174	Trichoderma_002483/Trichoderma_005062/Trichoderma_010553/Trichoderma_010310/Trichoderma_003341/Trichoderma_003359/Trichoderma_001974/Trichoderma_004532/Trichoderma_001356/-/Trichoderma_004000/Trichoderma_010358/Trichoderma_006519/Trichoderma_003360/Trichoderma_008174	15	11	Trichoderma_005062/Trichoderma_010553/Trichoderma_010310/Trichoderma_003341/Trichoderma_003359/Trichoderma_001974/Trichoderma_004532/Trichoderma_001356/Trichoderma_006519/Trichoderma_003360/Trichoderma_008174	4	Trichoderma_002483/novel.1363/Trichoderma_004000/Trichoderma_010358
MF	GO:0050660	Flavin adenine dinucleotide binding	53/1007	138/4123	0.000145135	0.002053	Trichoderma_003103/Trichoderma_007245/Trichoderma_005836/Trichoderma_005044/Trichoderma_008182/Trichoderma_009815/Trichoderma_003051/Trichoderma_002788/Trichoderma_007270/Trichoderma_005000/Trichoderma_008334/Trichoderma_010354/Trichoderma_008472/Trichoderma_005107/Trichoderma_007586/Trichoderma_007048/novel.104/Trichoderma_005106/Trichoderma_004722/Trichoderma_004999/Trichoderma_002829/Trichoder…	Trichoderma_003103/Trichoderma_007245/Trichoderma_005836/Trichoderma_005044/Trichoderma_008182/Trichoderma_009815/Trichoderma_003051/Trichoderma_002788/Trichoderma_007270/Trichoderma_005000/Trichoderma_008334/Trichoderma_010354/Trichoderma_008472/Trichoderma_005107/Trichoderma_007586/Trichoderma_007048/-/Trichoderma_005106/Trichoderma_004722/Trichoderma_004999/Trichoderma_002829/Trichoderma_00644…	53	38	Trichoderma_003103/Trichoderma_007245/Trichoderma_008182/Trichoderma_009815/Trichoderma_003051/Trichoderma_007270/Trichoderma_005000/Trichoderma_008334/Trichoderma_008472/Trichoderma_005107/Trichoderma_007586/Trichoderma_007048/novel.104/Trichoderma_005106/Trichoderma_004999/Trichoderma_002829/Trichoderma_009535/Trichoderma_005243/Trichoderma_008717/Trichoderma_003682/Trichoderma_001639/Trichoder…	15	Trichoderma_005836/Trichoderma_005044/Trichoderma_002788/Trichoderma_010354/Trichoderma_004722/Trichoderma_006444/Trichoderma_005888/Trichoderma_005519/Trichoderma_001388/Trichoderma_007090/Trichoderma_003576/Trichoderma_006030/Trichoderma_004135/Trichoderma_006532/Trichoderma_001245
MF	GO:0016705	Oxidoreductase activity, acting on paired donors, with incorporation or reduction of molecular oxygen	62/1007	146/4123	8.19239e-07	2.21767e-05	Trichoderma_001725/Trichoderma_002781/Trichoderma_001404/Trichoderma_006202/Trichoderma_001401/Trichoderma_004726/novel.1320/Trichoderma_004639/Trichoderma_005062/Trichoderma_010553/Trichoderma_009233/Trichoderma_005437/Trichoderma_000819/Trichoderma_001583/Trichoderma_002119/novel.104/Trichoderma_000415/Trichoderma_003341/Trichoderma_005787/Trichoderma_001585/Trichoderma_008775/Trichoderma_00350…	Trichoderma_001725/Trichoderma_002781/Trichoderma_001404/Trichoderma_006202/Trichoderma_001401/Trichoderma_004726/-/Trichoderma_004639/Trichoderma_005062/Trichoderma_010553/Trichoderma_009233/Trichoderma_005437/Trichoderma_000819/Trichoderma_001583/Trichoderma_002119/-/Trichoderma_000415/Trichoderma_003341/Trichoderma_005787/Trichoderma_001585/Trichoderma_008775/Trichoderma_003508/-/Trichoderma_0…	62	36	Trichoderma_001725/Trichoderma_002781/Trichoderma_001404/Trichoderma_006202/Trichoderma_001401/Trichoderma_004726/novel.1320/Trichoderma_005062/Trichoderma_010553/Trichoderma_005437/Trichoderma_001583/novel.104/Trichoderma_000415/Trichoderma_003341/Trichoderma_005787/Trichoderma_001585/Trichoderma_008775/Trichoderma_003508/Trichoderma_005019/Trichoderma_004640/Trichoderma_005243/Trichoderma_00540…	26	Trichoderma_004639/Trichoderma_009233/Trichoderma_000819/Trichoderma_002119/novel.1383/Trichoderma_001410/novel.1389/novel.1374/Trichoderma_000302/Trichoderma_002301/Trichoderma_003598/Trichoderma_005740/Trichoderma_003388/Trichoderma_005742/Trichoderma_003534/Trichoderma_006016/Trichoderma_003573/Trichoderma_006794/novel.1390/novel.269/Trichoderma_006934/Trichoderma_007788/Trichoderma_002365/Tri…
MF	GO:0048037	Cofactor binding	171/1007	451/4123	8.89997e-12	1.5397e-09	Trichoderma_001725/Trichoderma_003103/Trichoderma_002781/Trichoderma_001404/Trichoderma_007245/Trichoderma_006202/Trichoderma_003287/Trichoderma_001401/Trichoderma_004726/Trichoderma_005836/Trichoderma_005044/Trichoderma_009802/Trichoderma_008619/Trichoderma_004405/novel.1320/Trichoderma_002483/Trichoderma_008182/Trichoderma_008515/Trichoderma_007011/Trichoderma_009815/Trichoderma_003051/Trichode…	Trichoderma_001725/Trichoderma_003103/Trichoderma_002781/Trichoderma_001404/Trichoderma_007245/Trichoderma_006202/Trichoderma_003287/Trichoderma_001401/Trichoderma_004726/Trichoderma_005836/Trichoderma_005044/Trichoderma_009802/Trichoderma_008619/Trichoderma_004405/-/Trichoderma_002483/Trichoderma_008182/Trichoderma_008515/Trichoderma_007011/Trichoderma_009815/Trichoderma_003051/Trichoderma_00463…	171	104	Trichoderma_001725/Trichoderma_003103/Trichoderma_002781/Trichoderma_001404/Trichoderma_007245/Trichoderma_006202/Trichoderma_003287/Trichoderma_001401/Trichoderma_004726/Trichoderma_004405/novel.1320/Trichoderma_008182/Trichoderma_007011/Trichoderma_009815/Trichoderma_003051/Trichoderma_005062/Trichoderma_007270/Trichoderma_005000/Trichoderma_010553/Trichoderma_008334/Trichoderma_008472/Trichode…	67	Trichoderma_005836/Trichoderma_005044/Trichoderma_009802/Trichoderma_008619/Trichoderma_002483/Trichoderma_008515/Trichoderma_004639/Trichoderma_001424/Trichoderma_002788/Trichoderma_010354/Trichoderma_009233/Trichoderma_000819/Trichoderma_002119/Trichoderma_004722/Trichoderma_007429/Trichoderma_006444/novel.2015/Trichoderma_005682/novel.1383/Trichoderma_005155/Trichoderma_001410/novel.1389/Trich…
CC	GO:0005886	Plasma membrane	6/305	13/1358	0.049788	0.597456	Trichoderma_009982/Trichoderma_010007/Trichoderma_002338/Trichoderma_001027/Trichoderma_010383/Trichoderma_004823	Trichoderma_009982/Trichoderma_010007/Trichoderma_002338/Trichoderma_001027/Trichoderma_010383/Trichoderma_004823	6	4	Trichoderma_009982/Trichoderma_010007/Trichoderma_001027/Trichoderma_010383	2	Trichoderma_002338/Trichoderma_004823
CC	GO:0071944	Cell periphery	14/305	29/1358	0.0017513	0.0262695	Trichoderma_009982/Trichoderma_010007/Trichoderma_002338/Trichoderma_001027/Trichoderma_009571/Trichoderma_004698/Trichoderma_010383/Trichoderma_008752/Trichoderma_002009/Trichoderma_000746/Trichoderma_003471/Trichoderma_004823/novel.2006/Trichoderma_006377	Trichoderma_009982/Trichoderma_010007/Trichoderma_002338/Trichoderma_001027/Trichoderma_009571/Trichoderma_004698/Trichoderma_010383/Trichoderma_008752/Trichoderma_002009/Trichoderma_000746/Trichoderma_003471/Trichoderma_004823/-/Trichoderma_006377	14	9	Trichoderma_009982/Trichoderma_010007/Trichoderma_001027/Trichoderma_004698/Trichoderma_010383/Trichoderma_008752/Trichoderma_002009/Trichoderma_000746/Trichoderma_003471	5	Trichoderma_002338/Trichoderma_009571/Trichoderma_004823/novel.2006/Trichoderma_006377
CC	GO:0005576	Extracellular region	18/305	28/1358	1.93027e-06	3.86055e-05	Trichoderma_004821/Trichoderma_000219/Trichoderma_009569/Trichoderma_007525/Trichoderma_000975/Trichoderma_004855/novel.2130/Trichoderma_005922/Trichoderma_006643/novel.2191/novel.2129/Trichoderma_000078/Trichoderma_005133/Trichoderma_009702/Trichoderma_006032/Trichoderma_000070/Trichoderma_001427/Trichoderma_004837	Trichoderma_004821/Trichoderma_000219/Trichoderma_009569/Trichoderma_007525/Trichoderma_000975/Trichoderma_004855/-/Trichoderma_005922/Trichoderma_006643/-/-/Trichoderma_000078/Trichoderma_005133/Trichoderma_009702/Trichoderma_006032/Trichoderma_000070/Trichoderma_001427/Trichoderma_004837	18	10	Trichoderma_004821/Trichoderma_009569/Trichoderma_000975/Trichoderma_004855/Trichoderma_006643/Trichoderma_005133/Trichoderma_009702/Trichoderma_006032/Trichoderma_000070/Trichoderma_004837	8	Trichoderma_000219/Trichoderma_007525/novel.2130/Trichoderma_005922/novel.2191/novel.2129/Trichoderma_000078/Trichoderma_001427
CC	GO:0016021	Integral component of membrane	155/305	449/1358	1.84441e-13	5.53322e-12	Trichoderma_005673/Trichoderma_009777/Trichoderma_005351/Trichoderma_009236/Trichoderma_000310/Trichoderma_007044/Trichoderma_007720/Trichoderma_007146/Trichoderma_007885/Trichoderma_006855/Trichoderma_006478/Trichoderma_005642/Trichoderma_005873/Trichoderma_006891/Trichoderma_001181/Trichoderma_000303/Trichoderma_003450/Trichoderma_002962/Trichoderma_010452/Trichoderma_007272/Trichoderma_000451/…	Trichoderma_005673/Trichoderma_009777/Trichoderma_005351/Trichoderma_009236/Trichoderma_000310/Trichoderma_007044/Trichoderma_007720/Trichoderma_007146/Trichoderma_007885/Trichoderma_006855/Trichoderma_006478/Trichoderma_005642/Trichoderma_005873/Trichoderma_006891/Trichoderma_001181/Trichoderma_000303/Trichoderma_003450/Trichoderma_002962/Trichoderma_010452/Trichoderma_007272/Trichoderma_000451/…	155	88	Trichoderma_009777/Trichoderma_005351/Trichoderma_009236/Trichoderma_000310/Trichoderma_007044/Trichoderma_007885/Trichoderma_006855/Trichoderma_006478/Trichoderma_005642/Trichoderma_005873/Trichoderma_001181/Trichoderma_003450/Trichoderma_002962/Trichoderma_010452/Trichoderma_000451/Trichoderma_004372/Trichoderma_004448/Trichoderma_006201/Trichoderma_004677/Trichoderma_010559/Trichoderma_000491/…	67	Trichoderma_005673/Trichoderma_007720/Trichoderma_007146/Trichoderma_006891/Trichoderma_000303/Trichoderma_007272/Trichoderma_009188/Trichoderma_009383/Trichoderma_007239/Trichoderma_003580/Trichoderma_005835/Trichoderma_010550/Trichoderma_001441/novel.1304/Trichoderma_006872/Trichoderma_003964/Trichoderma_008793/Trichoderma_006468/Trichoderma_002623/Trichoderma_002612/Trichoderma_007490/Trichode…
BP	GO:0051716	Cellular response to stimulus	18/805	140/3061	0.999976	1	Trichoderma_010046/Trichoderma_007984/Trichoderma_006813/Trichoderma_003964/Trichoderma_010110/Trichoderma_008491/Trichoderma_000268/Trichoderma_007325/Trichoderma_009549/Trichoderma_004470/Trichoderma_006666/Trichoderma_000770/Trichoderma_003702/Trichoderma_008490/Trichoderma_004238/Trichoderma_002650/novel.1787/Trichoderma_002497	Trichoderma_010046/Trichoderma_007984/Trichoderma_006813/Trichoderma_003964/Trichoderma_010110/Trichoderma_008491/Trichoderma_000268/Trichoderma_007325/Trichoderma_009549/Trichoderma_004470/Trichoderma_006666/Trichoderma_000770/Trichoderma_003702/Trichoderma_008490/Trichoderma_004238/Trichoderma_002650/-/Trichoderma_002497	18	11	Trichoderma_010046/Trichoderma_007984/Trichoderma_000268/Trichoderma_007325/Trichoderma_009549/Trichoderma_004470/Trichoderma_006666/Trichoderma_000770/Trichoderma_003702/Trichoderma_004238/novel.1787	7	Trichoderma_006813/Trichoderma_003964/Trichoderma_010110/Trichoderma_008491/Trichoderma_008490/Trichoderma_002650/Trichoderma_002497
BP	GO:0080090	Regulation of primary metabolic process	61/805	278/3061	0.965986	1	Trichoderma_005289/Trichoderma_000551/Trichoderma_007412/Trichoderma_002297/Trichoderma_008946/Trichoderma_010210/Trichoderma_007989/Trichoderma_002958/Trichoderma_002219/Trichoderma_007877/Trichoderma_006813/novel.1341/Trichoderma_010503/Trichoderma_007124/novel.2262/Trichoderma_004583/Trichoderma_000236/Trichoderma_008812/Trichoderma_004976/Trichoderma_006223/Trichoderma_004328/Trichoderma_0039…	Trichoderma_005289/Trichoderma_000551/Trichoderma_007412/Trichoderma_002297/Trichoderma_008946/Trichoderma_010210/Trichoderma_007989/Trichoderma_002958/Trichoderma_002219/Trichoderma_007877/Trichoderma_006813/-/Trichoderma_010503/Trichoderma_007124/-/Trichoderma_004583/Trichoderma_000236/Trichoderma_008812/Trichoderma_004976/Trichoderma_006223/Trichoderma_004328/Trichoderma_003983/Trichoderma_003…	61	26	Trichoderma_007989/Trichoderma_002958/novel.1341/Trichoderma_004583/Trichoderma_004976/Trichoderma_003983/Trichoderma_003399/novel.1685/novel.1484/Trichoderma_001425/Trichoderma_007957/Trichoderma_003267/novel.1599/Trichoderma_007879/novel.2051/novel.2097/novel.2048/novel.1015/novel.1787/Trichoderma_005623/novel.232/Trichoderma_007785/novel.1664/Trichoderma_002141/novel.41/novel.102	35	Trichoderma_005289/Trichoderma_000551/Trichoderma_007412/Trichoderma_002297/Trichoderma_008946/Trichoderma_010210/Trichoderma_002219/Trichoderma_007877/Trichoderma_006813/Trichoderma_010503/Trichoderma_007124/novel.2262/Trichoderma_000236/Trichoderma_008812/Trichoderma_006223/Trichoderma_004328/novel.1180/Trichoderma_000062/Trichoderma_010033/novel.2111/Trichoderma_005261/Trichoderma_003581/Trich…
BP	GO:0010468	Regulation of gene expression	60/805	270/3061	0.953938	1	Trichoderma_005289/Trichoderma_000551/Trichoderma_007412/Trichoderma_002297/Trichoderma_008946/Trichoderma_010210/Trichoderma_007989/Trichoderma_002958/Trichoderma_002219/Trichoderma_007877/Trichoderma_006813/novel.1341/Trichoderma_010503/Trichoderma_007124/novel.2262/Trichoderma_004583/Trichoderma_000236/Trichoderma_008812/Trichoderma_004976/Trichoderma_006223/Trichoderma_004328/Trichoderma_0039…	Trichoderma_005289/Trichoderma_000551/Trichoderma_007412/Trichoderma_002297/Trichoderma_008946/Trichoderma_010210/Trichoderma_007989/Trichoderma_002958/Trichoderma_002219/Trichoderma_007877/Trichoderma_006813/-/Trichoderma_010503/Trichoderma_007124/-/Trichoderma_004583/Trichoderma_000236/Trichoderma_008812/Trichoderma_004976/Trichoderma_006223/Trichoderma_004328/Trichoderma_003983/Trichoderma_003…	60	26	Trichoderma_007989/Trichoderma_002958/novel.1341/Trichoderma_004583/Trichoderma_004976/Trichoderma_003983/Trichoderma_003399/novel.1685/novel.1484/Trichoderma_001425/Trichoderma_007957/Trichoderma_003267/novel.1599/Trichoderma_007879/novel.2051/novel.2097/novel.2048/novel.1015/novel.1787/Trichoderma_005623/novel.232/Trichoderma_007785/novel.1664/Trichoderma_002141/novel.41/novel.102	34	Trichoderma_005289/Trichoderma_000551/Trichoderma_007412/Trichoderma_002297/Trichoderma_008946/Trichoderma_010210/Trichoderma_002219/Trichoderma_007877/Trichoderma_006813/Trichoderma_010503/Trichoderma_007124/novel.2262/Trichoderma_000236/Trichoderma_008812/Trichoderma_006223/Trichoderma_004328/novel.1180/Trichoderma_000062/Trichoderma_010033/novel.2111/Trichoderma_005261/Trichoderma_003581/Trich…
BP	GO:0006950	Response to stress	15/805	71/3061	0.87399	1	Trichoderma_010046/Trichoderma_007984/Trichoderma_006813/Trichoderma_010110/Trichoderma_008491/Trichoderma_000268/Trichoderma_007325/Trichoderma_009549/Trichoderma_000770/Trichoderma_003702/Trichoderma_008490/Trichoderma_004238/Trichoderma_002650/novel.1787/Trichoderma_002497	Trichoderma_010046/Trichoderma_007984/Trichoderma_006813/Trichoderma_010110/Trichoderma_008491/Trichoderma_000268/Trichoderma_007325/Trichoderma_009549/Trichoderma_000770/Trichoderma_003702/Trichoderma_008490/Trichoderma_004238/Trichoderma_002650/-/Trichoderma_002497	15	9	Trichoderma_010046/Trichoderma_007984/Trichoderma_000268/Trichoderma_007325/Trichoderma_009549/Trichoderma_000770/Trichoderma_003702/Trichoderma_004238/novel.1787	6	Trichoderma_006813/Trichoderma_010110/Trichoderma_008491/Trichoderma_008490/Trichoderma_002650/Trichoderma_002497
BP	GO:0005975	Carbohydrate metabolic process	70/805	202/3061	0.00405617	0.130811	Trichoderma_008828/Trichoderma_003641/Trichoderma_004923/Trichoderma_009470/Trichoderma_009756/Trichoderma_004817/Trichoderma_001309/Trichoderma_002452/Trichoderma_004954/Trichoderma_000975/Trichoderma_004610/Trichoderma_007655/Trichoderma_006800/Trichoderma_004855/Trichoderma_004499/Trichoderma_008151/Trichoderma_006799/Trichoderma_003535/Trichoderma_007654/Trichoderma_005573/novel.607/Trichoder…	Trichoderma_008828/Trichoderma_003641/Trichoderma_004923/Trichoderma_009470/Trichoderma_009756/Trichoderma_004817/Trichoderma_001309/Trichoderma_002452/Trichoderma_004954/Trichoderma_000975/Trichoderma_004610/Trichoderma_007655/Trichoderma_006800/Trichoderma_004855/Trichoderma_004499/Trichoderma_008151/Trichoderma_006799/Trichoderma_003535/Trichoderma_007654/Trichoderma_005573/-/Trichoderma_00575…	70	52	Trichoderma_008828/Trichoderma_003641/Trichoderma_004923/Trichoderma_009470/Trichoderma_009756/Trichoderma_004817/Trichoderma_001309/Trichoderma_002452/Trichoderma_004954/Trichoderma_000975/Trichoderma_004610/Trichoderma_007655/Trichoderma_006800/Trichoderma_004855/Trichoderma_006799/Trichoderma_003535/Trichoderma_007654/Trichoderma_005573/novel.607/Trichoderma_005758/Trichoderma_002155/Trichoder…	18	Trichoderma_004499/Trichoderma_008151/Trichoderma_005906/Trichoderma_007838/Trichoderma_005899/Trichoderma_006454/Trichoderma_005335/Trichoderma_005334/Trichoderma_007310/Trichoderma_003973/Trichoderma_004830/Trichoderma_006712/Trichoderma_001979/Trichoderma_009100/Trichoderma_001427/Trichoderma_005342/Trichoderma_002974/Trichoderma_002290
BP	GO:0055085	Transmembrane transport	191/805	495/3061	3.49172e-11	9.00864e-09	Trichoderma_005819/Trichoderma_009777/Trichoderma_005351/Trichoderma_009236/Trichoderma_001405/Trichoderma_004595/Trichoderma_005263/Trichoderma_006765/Trichoderma_000310/Trichoderma_007044/Trichoderma_002492/Trichoderma_007720/Trichoderma_003371/Trichoderma_004596/Trichoderma_006855/Trichoderma_008382/Trichoderma_003999/novel.1204/Trichoderma_006478/Trichoderma_005642/Trichoderma_005873/Trichode…	Trichoderma_005819/Trichoderma_009777/Trichoderma_005351/Trichoderma_009236/Trichoderma_001405/Trichoderma_004595/Trichoderma_005263/Trichoderma_006765/Trichoderma_000310/Trichoderma_007044/Trichoderma_002492/Trichoderma_007720/Trichoderma_003371/Trichoderma_004596/Trichoderma_006855/Trichoderma_008382/Trichoderma_003999/-/Trichoderma_006478/Trichoderma_005642/Trichoderma_005873/Trichoderma_00689…	191	111	Trichoderma_009777/Trichoderma_005351/Trichoderma_009236/Trichoderma_001405/Trichoderma_004595/Trichoderma_006765/Trichoderma_000310/Trichoderma_007044/Trichoderma_002492/Trichoderma_003371/Trichoderma_006855/Trichoderma_003999/Trichoderma_006478/Trichoderma_005642/Trichoderma_005873/Trichoderma_001181/Trichoderma_008800/Trichoderma_003450/Trichoderma_002962/Trichoderma_010452/Trichoderma_000805/…	80	Trichoderma_005819/Trichoderma_005263/Trichoderma_007720/Trichoderma_004596/Trichoderma_008382/novel.1204/Trichoderma_006891/Trichoderma_000303/Trichoderma_007272/Trichoderma_009188/Trichoderma_009383/Trichoderma_007239/novel.1584/Trichoderma_000587/Trichoderma_003580/Trichoderma_005835/novel.2162/Trichoderma_003000/novel.1304/Trichoderma_002336/Trichoderma_008316/Trichoderma_008793/Trichoderma_0…

## Sheet: GO_ΔThtri5ΔThlaeA vs WT
Table S10 GO and KEGG data used for functional enrichment analysis.
Category	GO ID	Description	GeneRatio	BgRatio	p value	padj	Gene ID	GeneName	Count	Up	Up_Gene_id	Down	Down_Gene_id
MF	GO:0004601	Peroxidase activity	5/527	19/4109	0.0858855	0.632982	Trichoderma_009802/Trichoderma_001204/Trichoderma_007793/novel.1937/Trichoderma_006355	Trichoderma_009802/Trichoderma_001204/Trichoderma_007793/-/Trichoderma_006355	5	3	Trichoderma_007793/novel.1937/Trichoderma_006355	2	Trichoderma_009802/Trichoderma_001204
MF	GO:0016209	Antioxidant activity	6/527	29/4109	0.158733	0.69077	Trichoderma_009802/Trichoderma_001204/Trichoderma_007793/novel.1937/Trichoderma_001229/Trichoderma_006355	Trichoderma_009802/Trichoderma_001204/Trichoderma_007793/-/Trichoderma_001229/Trichoderma_006355	6	3	Trichoderma_007793/novel.1937/Trichoderma_006355	3	Trichoderma_009802/Trichoderma_001204/Trichoderma_001229
MF	GO:0010181	FMN binding	6/527	25/4109	0.0910787	0.632982	Trichoderma_010047/Trichoderma_005062/Trichoderma_010358/Trichoderma_006519/Trichoderma_008174/Trichoderma_001411	Trichoderma_010047/Trichoderma_005062/Trichoderma_010358/Trichoderma_006519/Trichoderma_008174/Trichoderma_001411	6	4	Trichoderma_010047/Trichoderma_005062/Trichoderma_010358/Trichoderma_006519	2	Trichoderma_008174/Trichoderma_001411
MF	GO:0050660	Flavin adenine dinucleotide binding	26/527	137/4109	0.0237937	0.347162	Trichoderma_002788/Trichoderma_010354/Trichoderma_003051/Trichoderma_002292/Trichoderma_006896/Trichoderma_009815/Trichoderma_007048/Trichoderma_003103/Trichoderma_006979/Trichoderma_002084/Trichoderma_009452/Trichoderma_008472/Trichoderma_001274/Trichoderma_004722/Trichoderma_000267/Trichoderma_005519/Trichoderma_008765/Trichoderma_009535/Trichoderma_004601/Trichoderma_002067/Trichoderma_005000/…	Trichoderma_002788/Trichoderma_010354/Trichoderma_003051/Trichoderma_002292/Trichoderma_006896/Trichoderma_009815/Trichoderma_007048/Trichoderma_003103/Trichoderma_006979/Trichoderma_002084/Trichoderma_009452/Trichoderma_008472/Trichoderma_001274/Trichoderma_004722/Trichoderma_000267/Trichoderma_005519/Trichoderma_008765/Trichoderma_009535/Trichoderma_004601/Trichoderma_002067/Trichoderma_005000/…	26	16	Trichoderma_003051/Trichoderma_002292/Trichoderma_006896/Trichoderma_009815/Trichoderma_007048/Trichoderma_003103/Trichoderma_006979/Trichoderma_002084/Trichoderma_009452/Trichoderma_008472/Trichoderma_001274/Trichoderma_008765/Trichoderma_009535/Trichoderma_004601/Trichoderma_005000/Trichoderma_002829	10	Trichoderma_002788/Trichoderma_010354/Trichoderma_004722/Trichoderma_000267/Trichoderma_005519/Trichoderma_002067/Trichoderma_006594/novel.1687/Trichoderma_000372/Trichoderma_005836
MF	GO:0016705	Oxidoreductase activity, acting on paired donors, with incorporation or reduction of molecular oxygen	2/527	14/4109	0.552511	0.999999	Trichoderma_009452/Trichoderma_000372	Trichoderma_009452/Trichoderma_000372	2	1	Trichoderma_009452	1	Trichoderma_000372
MF	GO:0048037	Cofactor binding	113/527	452/4109	4.13339e-14	2.08048e-12	Trichoderma_004122/Trichoderma_004121/Trichoderma_002788/Trichoderma_009802/Trichoderma_010354/Trichoderma_003051/Trichoderma_002292/Trichoderma_002378/Trichoderma_008619/Trichoderma_004124/Trichoderma_006896/Trichoderma_001725/Trichoderma_009859/Trichoderma_009815/Trichoderma_004123/Trichoderma_001424/Trichoderma_000408/Trichoderma_003960/Trichoderma_005569/novel.1374/Trichoderma_006865/Trichode…	Trichoderma_004122/Trichoderma_004121/Trichoderma_002788/Trichoderma_009802/Trichoderma_010354/Trichoderma_003051/Trichoderma_002292/Trichoderma_002378/Trichoderma_008619/Trichoderma_004124/Trichoderma_006896/Trichoderma_001725/Trichoderma_009859/Trichoderma_009815/Trichoderma_004123/Trichoderma_001424/Trichoderma_000408/Trichoderma_003960/Trichoderma_005569/-/Trichoderma_006865/Trichoderma_00350…	113	64	Trichoderma_003051/Trichoderma_002292/Trichoderma_002378/Trichoderma_006896/Trichoderma_001725/Trichoderma_009859/Trichoderma_009815/Trichoderma_000408/Trichoderma_003960/Trichoderma_005569/Trichoderma_003500/Trichoderma_002781/Trichoderma_006202/Trichoderma_007048/Trichoderma_001404/Trichoderma_006320/Trichoderma_000409/Trichoderma_001401/Trichoderma_003103/Trichoderma_007793/Trichoderma_006667/…	49	Trichoderma_004122/Trichoderma_004121/Trichoderma_002788/Trichoderma_009802/Trichoderma_010354/Trichoderma_008619/Trichoderma_004124/Trichoderma_004123/Trichoderma_001424/novel.1374/Trichoderma_006865/Trichoderma_001059/Trichoderma_001410/Trichoderma_001963/Trichoderma_003598/Trichoderma_000068/Trichoderma_005787/Trichoderma_004722/Trichoderma_000678/Trichoderma_009494/Trichoderma_006934/Trichode…
CC	GO:0005886	Plasma membrane	3/148	13/1355	0.161733	0.929967	Trichoderma_010383/Trichoderma_008936/Trichoderma_002338	Trichoderma_010383/Trichoderma_008936/Trichoderma_002338	3	0		3	Trichoderma_010383/Trichoderma_008936/Trichoderma_002338
CC	GO:0071944	Cell periphery	5/148	29/1355	0.202796	0.932861	Trichoderma_009571/Trichoderma_003471/Trichoderma_010383/Trichoderma_008936/Trichoderma_002338	Trichoderma_009571/Trichoderma_003471/Trichoderma_010383/Trichoderma_008936/Trichoderma_002338	5	1	Trichoderma_003471	4	Trichoderma_009571/Trichoderma_010383/Trichoderma_008936/Trichoderma_002338
CC	GO:0005576	Extracellular region	8/148	28/1355	0.00774423	0.0593724	Trichoderma_000070/novel.2016/Trichoderma_006643/Trichoderma_009569/Trichoderma_005922/Trichoderma_000219/novel.2130/Trichoderma_004821	Trichoderma_000070/-/Trichoderma_006643/Trichoderma_009569/Trichoderma_005922/Trichoderma_000219/-/Trichoderma_004821	8	1	Trichoderma_006643	7	Trichoderma_000070/novel.2016/Trichoderma_009569/Trichoderma_005922/Trichoderma_000219/novel.2130/Trichoderma_004821
CC	GO:0016021	Integral component of membrane	70/148	447/1355	8.94803e-05	0.00102902	Trichoderma_005351/Trichoderma_007704/Trichoderma_006707/Trichoderma_006872/Trichoderma_004120/Trichoderma_001911/Trichoderma_009701/Trichoderma_000388/Trichoderma_003964/Trichoderma_010370/Trichoderma_003448/Trichoderma_005955/Trichoderma_001060/Trichoderma_005767/Trichoderma_002750/Trichoderma_006110/Trichoderma_006737/Trichoderma_010452/Trichoderma_000310/Trichoderma_008241/Trichoderma_000175/…	Trichoderma_005351/Trichoderma_007704/Trichoderma_006707/Trichoderma_006872/Trichoderma_004120/Trichoderma_001911/Trichoderma_009701/Trichoderma_000388/Trichoderma_003964/Trichoderma_010370/Trichoderma_003448/Trichoderma_005955/Trichoderma_001060/Trichoderma_005767/Trichoderma_002750/Trichoderma_006110/Trichoderma_006737/Trichoderma_010452/Trichoderma_000310/Trichoderma_008241/Trichoderma_000175/…	70	32	Trichoderma_005351/Trichoderma_007704/Trichoderma_001911/Trichoderma_009701/Trichoderma_000388/Trichoderma_010370/Trichoderma_005955/Trichoderma_002750/Trichoderma_006110/Trichoderma_006737/Trichoderma_010452/Trichoderma_000310/Trichoderma_009045/Trichoderma_006781/Trichoderma_005642/Trichoderma_003241/Trichoderma_009236/Trichoderma_004831/Trichoderma_007335/Trichoderma_006395/Trichoderma_010559/…	38	Trichoderma_006707/Trichoderma_006872/Trichoderma_004120/Trichoderma_003964/Trichoderma_003448/Trichoderma_001060/Trichoderma_005767/Trichoderma_008241/Trichoderma_000175/Trichoderma_008793/Trichoderma_007717/Trichoderma_007317/Trichoderma_006593/Trichoderma_009762/Trichoderma_007490/Trichoderma_005864/Trichoderma_009782/Trichoderma_009188/novel.583/Trichoderma_002313/Trichoderma_000031/Trichoder…
BP	GO:0051716	Cellular response to stimulus	11/406	140/3048	0.985956	1	Trichoderma_003964/Trichoderma_010527/Trichoderma_008491/Trichoderma_008490/Trichoderma_003853/Trichoderma_008973/Trichoderma_008237/Trichoderma_004706/Trichoderma_008597/Trichoderma_007601/novel.1787	Trichoderma_003964/Trichoderma_010527/Trichoderma_008491/Trichoderma_008490/Trichoderma_003853/Trichoderma_008973/Trichoderma_008237/Trichoderma_004706/Trichoderma_008597/Trichoderma_007601/-	11	4	Trichoderma_003853/Trichoderma_008973/Trichoderma_008597/novel.1787	7	Trichoderma_003964/Trichoderma_010527/Trichoderma_008491/Trichoderma_008490/Trichoderma_008237/Trichoderma_004706/Trichoderma_007601
BP	GO:0080090	Regulation of primary metabolic process	26/406	276/3048	0.984885	1	Trichoderma_006686/Trichoderma_001145/novel.41/novel.1779/Trichoderma_000236/Trichoderma_002958/novel.793/Trichoderma_010516/Trichoderma_006533/Trichoderma_003205/Trichoderma_003267/novel.1484/novel.1297/Trichoderma_007547/Trichoderma_005623/novel.1685/Trichoderma_010503/Trichoderma_000842/novel.2097/Trichoderma_005356/Trichoderma_002420/Trichoderma_000062/Trichoderma_009783/Trichoderma_008666/no…	Trichoderma_006686/Trichoderma_001145/-/-/Trichoderma_000236/Trichoderma_002958/-/Trichoderma_010516/Trichoderma_006533/Trichoderma_003205/Trichoderma_003267/-/-/Trichoderma_007547/Trichoderma_005623/-/Trichoderma_010503/Trichoderma_000842/-/Trichoderma_005356/Trichoderma_002420/Trichoderma_000062/Trichoderma_009783/Trichoderma_008666/-/-	26	22	Trichoderma_006686/Trichoderma_001145/novel.41/novel.1779/Trichoderma_002958/novel.793/Trichoderma_010516/Trichoderma_006533/Trichoderma_003205/Trichoderma_003267/novel.1484/novel.1297/Trichoderma_007547/Trichoderma_005623/novel.1685/Trichoderma_000842/novel.2097/Trichoderma_005356/Trichoderma_009783/Trichoderma_008666/novel.102/novel.1787	4	Trichoderma_000236/Trichoderma_010503/Trichoderma_002420/Trichoderma_000062
BP	GO:0010468	Regulation of gene expression	26/406	268/3048	0.976132	1	Trichoderma_006686/Trichoderma_001145/novel.41/novel.1779/Trichoderma_000236/Trichoderma_002958/novel.793/Trichoderma_010516/Trichoderma_006533/Trichoderma_003205/Trichoderma_003267/novel.1484/novel.1297/Trichoderma_007547/Trichoderma_005623/novel.1685/Trichoderma_010503/Trichoderma_000842/novel.2097/Trichoderma_005356/Trichoderma_002420/Trichoderma_000062/Trichoderma_009783/Trichoderma_008666/no…	Trichoderma_006686/Trichoderma_001145/-/-/Trichoderma_000236/Trichoderma_002958/-/Trichoderma_010516/Trichoderma_006533/Trichoderma_003205/Trichoderma_003267/-/-/Trichoderma_007547/Trichoderma_005623/-/Trichoderma_010503/Trichoderma_000842/-/Trichoderma_005356/Trichoderma_002420/Trichoderma_000062/Trichoderma_009783/Trichoderma_008666/-/-	26	22	Trichoderma_006686/Trichoderma_001145/novel.41/novel.1779/Trichoderma_002958/novel.793/Trichoderma_010516/Trichoderma_006533/Trichoderma_003205/Trichoderma_003267/novel.1484/novel.1297/Trichoderma_007547/Trichoderma_005623/novel.1685/Trichoderma_000842/novel.2097/Trichoderma_005356/Trichoderma_009783/Trichoderma_008666/novel.102/novel.1787	4	Trichoderma_000236/Trichoderma_010503/Trichoderma_002420/Trichoderma_000062
BP	GO:0006950	Response to stress	7/406	71/3048	0.853616	1	Trichoderma_010527/Trichoderma_008491/Trichoderma_008490/Trichoderma_008237/Trichoderma_004706/Trichoderma_007601/novel.1787	Trichoderma_010527/Trichoderma_008491/Trichoderma_008490/Trichoderma_008237/Trichoderma_004706/Trichoderma_007601/-	7	1	novel.1787	6	Trichoderma_010527/Trichoderma_008491/Trichoderma_008490/Trichoderma_008237/Trichoderma_004706/Trichoderma_007601
BP	GO:0005975	Carbohydrate metabolic process	25/406	199/3048	0.660583	1	Trichoderma_003619/Trichoderma_008151/Trichoderma_005335/Trichoderma_006799/Trichoderma_004830/Trichoderma_006479/Trichoderma_004336/Trichoderma_009198/Trichoderma_009756/Trichoderma_009731/Trichoderma_009784/Trichoderma_001323/Trichoderma_003239/Trichoderma_001309/Trichoderma_003135/Trichoderma_009749/Trichoderma_006764/Trichoderma_009730/Trichoderma_006662/Trichoderma_006712/Trichoderma_005342/…	Trichoderma_003619/Trichoderma_008151/Trichoderma_005335/Trichoderma_006799/Trichoderma_004830/Trichoderma_006479/Trichoderma_004336/Trichoderma_009198/Trichoderma_009756/Trichoderma_009731/Trichoderma_009784/Trichoderma_001323/Trichoderma_003239/Trichoderma_001309/Trichoderma_003135/Trichoderma_009749/Trichoderma_006764/Trichoderma_009730/Trichoderma_006662/Trichoderma_006712/Trichoderma_005342/…	25	16	Trichoderma_003619/Trichoderma_006799/Trichoderma_004830/Trichoderma_009198/Trichoderma_009756/Trichoderma_009784/Trichoderma_001323/Trichoderma_003239/Trichoderma_001309/Trichoderma_003135/Trichoderma_009749/Trichoderma_006764/Trichoderma_006712/Trichoderma_006984/Trichoderma_002155/Trichoderma_003523	9	Trichoderma_008151/Trichoderma_005335/Trichoderma_006479/Trichoderma_004336/Trichoderma_009731/Trichoderma_009730/Trichoderma_006662/Trichoderma_005342/Trichoderma_002286
BP	GO:0055085	Transmembrane transport	92/406	493/3048	0.000153676	0.0293521	Trichoderma_006765/Trichoderma_005351/Trichoderma_005819/Trichoderma_007704/Trichoderma_006707/Trichoderma_004120/Trichoderma_001911/Trichoderma_006327/Trichoderma_009701/Trichoderma_000388/Trichoderma_006668/Trichoderma_010370/Trichoderma_003448/Trichoderma_005955/Trichoderma_001405/Trichoderma_001060/Trichoderma_007745/Trichoderma_002750/Trichoderma_006110/Trichoderma_006737/Trichoderma_010452/…	Trichoderma_006765/Trichoderma_005351/Trichoderma_005819/Trichoderma_007704/Trichoderma_006707/Trichoderma_004120/Trichoderma_001911/Trichoderma_006327/Trichoderma_009701/Trichoderma_000388/Trichoderma_006668/Trichoderma_010370/Trichoderma_003448/Trichoderma_005955/Trichoderma_001405/Trichoderma_001060/Trichoderma_007745/Trichoderma_002750/Trichoderma_006110/Trichoderma_006737/Trichoderma_010452/…	92	48	Trichoderma_006765/Trichoderma_005351/Trichoderma_007704/Trichoderma_001911/Trichoderma_006327/Trichoderma_009701/Trichoderma_000388/Trichoderma_006668/Trichoderma_010370/Trichoderma_005955/Trichoderma_001405/Trichoderma_007745/Trichoderma_002750/Trichoderma_006110/Trichoderma_006737/Trichoderma_010452/Trichoderma_002818/Trichoderma_000310/Trichoderma_009785/Trichoderma_003654/Trichoderma_004704/…	44	Trichoderma_005819/Trichoderma_006707/Trichoderma_004120/Trichoderma_003448/Trichoderma_001060/novel.2162/Trichoderma_002336/Trichoderma_000175/Trichoderma_008793/Trichoderma_003421/Trichoderma_007717/Trichoderma_007317/Trichoderma_006593/Trichoderma_009762/Trichoderma_007490/Trichoderma_005864/Trichoderma_001399/Trichoderma_009782/Trichoderma_009188/novel.583/Trichoderma_000031/Trichoderma_00539…

## Sheet: GO_ΔThtri5ΔThlaeA vs ΔThlaeA
Table S10 GO and KEGG data used for functional enrichment analysis.
Category	GO ID	Description	GeneRatio	BgRatio	p value	padj	Gene ID	GeneName	Count	Up	Up_Gene_id	Down	Down_Gene_id
MF	GO:0004601	Peroxidase activity	4/363	19/4102	0.0807272	0.406203	Trichoderma_009802/Trichoderma_001204/novel.1937/Trichoderma_003702	Trichoderma_009802/Trichoderma_001204/-/Trichoderma_003702	4	2	novel.1937/Trichoderma_003702	2	Trichoderma_009802/Trichoderma_001204
MF	GO:0016209	Antioxidant activity	4/363	29/4102	0.251641	0.768202	Trichoderma_009802/Trichoderma_001204/novel.1937/Trichoderma_003702	Trichoderma_009802/Trichoderma_001204/-/Trichoderma_003702	4	2	novel.1937/Trichoderma_003702	2	Trichoderma_009802/Trichoderma_001204
MF	GO:0010181	FMN binding	2/363	25/4102	0.66286	0.999898	Trichoderma_002906/Trichoderma_010358	Trichoderma_002906/Trichoderma_010358	2	1	Trichoderma_010358	1	Trichoderma_002906
MF	GO:0050660	Flavin adenine dinucleotide binding	17/363	135/4102	0.0848782	0.406203	Trichoderma_003051/Trichoderma_010354/Trichoderma_002292/Trichoderma_002788/Trichoderma_005519/Trichoderma_007048/Trichoderma_009452/Trichoderma_002067/Trichoderma_009815/Trichoderma_004722/Trichoderma_000204/Trichoderma_004601/Trichoderma_009535/Trichoderma_000449/Trichoderma_008765/Trichoderma_000537/Trichoderma_006522	Trichoderma_003051/Trichoderma_010354/Trichoderma_002292/Trichoderma_002788/Trichoderma_005519/Trichoderma_007048/Trichoderma_009452/Trichoderma_002067/Trichoderma_009815/Trichoderma_004722/Trichoderma_000204/Trichoderma_004601/Trichoderma_009535/Trichoderma_000449/Trichoderma_008765/Trichoderma_000537/Trichoderma_006522	17	12	Trichoderma_003051/Trichoderma_002292/Trichoderma_007048/Trichoderma_009452/Trichoderma_009815/Trichoderma_000204/Trichoderma_004601/Trichoderma_009535/Trichoderma_000449/Trichoderma_008765/Trichoderma_000537/Trichoderma_006522	5	Trichoderma_010354/Trichoderma_002788/Trichoderma_005519/Trichoderma_002067/Trichoderma_004722
MF	GO:0016705	Oxidoreductase activity, acting on paired donors, with incorporation or reduction of molecular oxygen	2/363	14/4102	0.355335	0.865725	Trichoderma_009452/Trichoderma_000537	Trichoderma_009452/Trichoderma_000537	2	2	Trichoderma_009452/Trichoderma_000537	0	—
MF	GO:0048037	Cofactor binding	72/363	450/4102	1.29923e-07	1.74096e-05	Trichoderma_004122/Trichoderma_009802/Trichoderma_003051/Trichoderma_004121/Trichoderma_010354/Trichoderma_002292/Trichoderma_004124/Trichoderma_002378/Trichoderma_002788/Trichoderma_003598/Trichoderma_000408/Trichoderma_002781/Trichoderma_006667/Trichoderma_000678/Trichoderma_001725/Trichoderma_005519/Trichoderma_000409/Trichoderma_001424/Trichoderma_007048/Trichoderma_008619/Trichoderma_009452/…	Trichoderma_004122/Trichoderma_009802/Trichoderma_003051/Trichoderma_004121/Trichoderma_010354/Trichoderma_002292/Trichoderma_004124/Trichoderma_002378/Trichoderma_002788/Trichoderma_003598/Trichoderma_000408/Trichoderma_002781/Trichoderma_006667/Trichoderma_000678/Trichoderma_001725/Trichoderma_005519/Trichoderma_000409/Trichoderma_001424/Trichoderma_007048/Trichoderma_008619/Trichoderma_009452/…	72	41	Trichoderma_003051/Trichoderma_002292/Trichoderma_002378/Trichoderma_000408/Trichoderma_002781/Trichoderma_006667/Trichoderma_001725/Trichoderma_000409/Trichoderma_007048/Trichoderma_009452/Trichoderma_004020/Trichoderma_000296/Trichoderma_003500/Trichoderma_008148/Trichoderma_009815/Trichoderma_002197/Trichoderma_006690/Trichoderma_010358/Trichoderma_006016/novel.1937/Trichoderma_003400/Trichode…	31	Trichoderma_004122/Trichoderma_009802/Trichoderma_004121/Trichoderma_010354/Trichoderma_004124/Trichoderma_002788/Trichoderma_003598/Trichoderma_000678/Trichoderma_005519/Trichoderma_001424/Trichoderma_008619/Trichoderma_004123/Trichoderma_002067/Trichoderma_002906/Trichoderma_006865/Trichoderma_001410/Trichoderma_001963/Trichoderma_007379/Trichoderma_005740/Trichoderma_009233/Trichoderma_001631/…
CC	GO:0005886	Plasma membrane	1/105	13/1356	0.650973	1	Trichoderma_010383	Trichoderma_010383	1	0		1	Trichoderma_010383
CC	GO:0071944	Cell periphery	5/105	29/1356	0.067397	0.286437	Trichoderma_010383/Trichoderma_004698/Trichoderma_009571/Trichoderma_003471/Trichoderma_002009	Trichoderma_010383/Trichoderma_004698/Trichoderma_009571/Trichoderma_003471/Trichoderma_002009	5	2	Trichoderma_003471/Trichoderma_002009	3	Trichoderma_010383/Trichoderma_004698/Trichoderma_009571
CC	GO:0005576	Extracellular region	8/105	28/1356	0.000834841	0.00497547	Trichoderma_000070/novel.2130/Trichoderma_005922/Trichoderma_000219/Trichoderma_004821/Trichoderma_006643/novel.2016/novel.2129	Trichoderma_000070/-/Trichoderma_005922/Trichoderma_000219/Trichoderma_004821/Trichoderma_006643/-/-	8	1	Trichoderma_006643	7	Trichoderma_000070/novel.2130/Trichoderma_005922/Trichoderma_000219/Trichoderma_004821/novel.2016/novel.2129
CC	GO:0016021	Integral component of membrane	50/105	448/1356	0.000878024	0.00497547	Trichoderma_005351/Trichoderma_008793/Trichoderma_007704/Trichoderma_004120/Trichoderma_006707/Trichoderma_006781/Trichoderma_002750/Trichoderma_005955/Trichoderma_000388/Trichoderma_003580/Trichoderma_003448/Trichoderma_001911/Trichoderma_000031/Trichoderma_003090/Trichoderma_010452/Trichoderma_005642/Trichoderma_003964/Trichoderma_009762/Trichoderma_003241/Trichoderma_006872/Trichoderma_009782/…	Trichoderma_005351/Trichoderma_008793/Trichoderma_007704/Trichoderma_004120/Trichoderma_006707/Trichoderma_006781/Trichoderma_002750/Trichoderma_005955/Trichoderma_000388/Trichoderma_003580/Trichoderma_003448/Trichoderma_001911/Trichoderma_000031/Trichoderma_003090/Trichoderma_010452/Trichoderma_005642/Trichoderma_003964/Trichoderma_009762/Trichoderma_003241/Trichoderma_006872/Trichoderma_009782/…	50	20	Trichoderma_005351/Trichoderma_007704/Trichoderma_006781/Trichoderma_002750/Trichoderma_005955/Trichoderma_000388/Trichoderma_001911/Trichoderma_010452/Trichoderma_005642/Trichoderma_003241/Trichoderma_006146/Trichoderma_007335/Trichoderma_009236/Trichoderma_009045/Trichoderma_008667/Trichoderma_004831/Trichoderma_001243/Trichoderma_009776/Trichoderma_007799/Trichoderma_006574	30	Trichoderma_008793/Trichoderma_004120/Trichoderma_006707/Trichoderma_003580/Trichoderma_003448/Trichoderma_000031/Trichoderma_003090/Trichoderma_003964/Trichoderma_009762/Trichoderma_006872/Trichoderma_009782/Trichoderma_001060/novel.1304/Trichoderma_001918/Trichoderma_010437/Trichoderma_000137/Trichoderma_009053/Trichoderma_006148/Trichoderma_009465/Trichoderma_009548/novel.1510/Trichoderma_0001…
BP	GO:0051716	Cellular response to stimulus	9/286	140/3043	0.92274	1	Trichoderma_008491/Trichoderma_003964/Trichoderma_010527/Trichoderma_008973/Trichoderma_006666/Trichoderma_008859/Trichoderma_008490/Trichoderma_003702/novel.1787	Trichoderma_008491/Trichoderma_003964/Trichoderma_010527/Trichoderma_008973/Trichoderma_006666/Trichoderma_008859/Trichoderma_008490/Trichoderma_003702/-	9	4	Trichoderma_008973/Trichoderma_006666/Trichoderma_003702/novel.1787	5	Trichoderma_008491/Trichoderma_003964/Trichoderma_010527/Trichoderma_008859/Trichoderma_008490
BP	GO:0080090	Regulation of primary metabolic process	16/286	277/3043	0.99182	1	novel.41/Trichoderma_010516/novel.1779/Trichoderma_006533/Trichoderma_002958/Trichoderma_005356/novel.793/Trichoderma_000842/Trichoderma_002790/Trichoderma_006686/novel.1484/Trichoderma_002420/novel.2097/Trichoderma_005701/Trichoderma_006223/novel.1787	-/Trichoderma_010516/-/Trichoderma_006533/Trichoderma_002958/Trichoderma_005356/-/Trichoderma_000842/Trichoderma_002790/Trichoderma_006686/-/Trichoderma_002420/-/Trichoderma_005701/Trichoderma_006223/-	16	13	novel.41/Trichoderma_010516/novel.1779/Trichoderma_006533/Trichoderma_002958/Trichoderma_005356/novel.793/Trichoderma_000842/Trichoderma_002790/Trichoderma_006686/novel.1484/novel.2097/novel.1787	3	Trichoderma_002420/Trichoderma_005701/Trichoderma_006223
BP	GO:0010468	Regulation of gene expression	16/286	269/3043	0.987769	1	novel.41/Trichoderma_010516/novel.1779/Trichoderma_006533/Trichoderma_002958/Trichoderma_005356/novel.793/Trichoderma_000842/Trichoderma_002790/Trichoderma_006686/novel.1484/Trichoderma_002420/novel.2097/Trichoderma_005701/Trichoderma_006223/novel.1787	-/Trichoderma_010516/-/Trichoderma_006533/Trichoderma_002958/Trichoderma_005356/-/Trichoderma_000842/Trichoderma_002790/Trichoderma_006686/-/Trichoderma_002420/-/Trichoderma_005701/Trichoderma_006223/-	16	13	novel.41/Trichoderma_010516/novel.1779/Trichoderma_006533/Trichoderma_002958/Trichoderma_005356/novel.793/Trichoderma_000842/Trichoderma_002790/Trichoderma_006686/novel.1484/novel.2097/novel.1787	3	Trichoderma_002420/Trichoderma_005701/Trichoderma_006223
BP	GO:0006950	Response to stress	6/286	71/3043	0.66988	1	Trichoderma_008491/Trichoderma_010527/Trichoderma_008859/Trichoderma_008490/Trichoderma_003702/novel.1787	Trichoderma_008491/Trichoderma_010527/Trichoderma_008859/Trichoderma_008490/Trichoderma_003702/-	6	2	Trichoderma_003702/novel.1787	4	Trichoderma_008491/Trichoderma_010527/Trichoderma_008859/Trichoderma_008490
BP	GO:0005975	Carbohydrate metabolic process	25/286	198/3043	0.0729666	1	Trichoderma_003619/Trichoderma_004830/Trichoderma_008151/Trichoderma_009198/Trichoderma_004336/Trichoderma_005335/Trichoderma_001309/Trichoderma_009731/Trichoderma_003135/Trichoderma_009749/Trichoderma_006712/Trichoderma_009730/Trichoderma_006479/Trichoderma_000398/Trichoderma_005758/Trichoderma_003786/Trichoderma_002938/Trichoderma_006764/Trichoderma_006984/Trichoderma_000138/Trichoderma_001323/…	Trichoderma_003619/Trichoderma_004830/Trichoderma_008151/Trichoderma_009198/Trichoderma_004336/Trichoderma_005335/Trichoderma_001309/Trichoderma_009731/Trichoderma_003135/Trichoderma_009749/Trichoderma_006712/Trichoderma_009730/Trichoderma_006479/Trichoderma_000398/Trichoderma_005758/Trichoderma_003786/Trichoderma_002938/Trichoderma_006764/Trichoderma_006984/Trichoderma_000138/Trichoderma_001323/…	25	15	Trichoderma_003619/Trichoderma_004830/Trichoderma_009198/Trichoderma_001309/Trichoderma_003135/Trichoderma_009749/Trichoderma_006712/Trichoderma_000398/Trichoderma_005758/Trichoderma_006764/Trichoderma_006984/Trichoderma_001323/Trichoderma_009756/novel.607/Trichoderma_009673	10	Trichoderma_008151/Trichoderma_004336/Trichoderma_005335/Trichoderma_009731/Trichoderma_009730/Trichoderma_006479/Trichoderma_003786/Trichoderma_002938/Trichoderma_000138/Trichoderma_006236
BP	GO:0055085	Transmembrane transport	61/286	494/3043	0.0104802	0.303925	Trichoderma_005351/Trichoderma_008793/Trichoderma_006765/Trichoderma_007704/Trichoderma_005819/Trichoderma_004120/Trichoderma_006707/Trichoderma_006781/Trichoderma_002750/Trichoderma_005955/Trichoderma_000388/Trichoderma_003580/Trichoderma_003448/Trichoderma_001911/Trichoderma_000031/Trichoderma_003090/Trichoderma_010452/Trichoderma_005642/Trichoderma_000251/Trichoderma_009762/Trichoderma_003241/…	Trichoderma_005351/Trichoderma_008793/Trichoderma_006765/Trichoderma_007704/Trichoderma_005819/Trichoderma_004120/Trichoderma_006707/Trichoderma_006781/Trichoderma_002750/Trichoderma_005955/Trichoderma_000388/Trichoderma_003580/Trichoderma_003448/Trichoderma_001911/Trichoderma_000031/Trichoderma_003090/Trichoderma_010452/Trichoderma_005642/Trichoderma_000251/Trichoderma_009762/Trichoderma_003241/…	61	29	Trichoderma_005351/Trichoderma_006765/Trichoderma_007704/Trichoderma_006781/Trichoderma_002750/Trichoderma_005955/Trichoderma_000388/Trichoderma_001911/Trichoderma_010452/Trichoderma_005642/Trichoderma_003241/Trichoderma_006668/Trichoderma_006146/Trichoderma_007335/Trichoderma_009236/Trichoderma_009045/Trichoderma_008667/Trichoderma_007745/Trichoderma_003654/Trichoderma_008186/Trichoderma_009785/…	32	Trichoderma_008793/Trichoderma_005819/Trichoderma_004120/Trichoderma_006707/Trichoderma_003580/Trichoderma_003448/Trichoderma_000031/Trichoderma_003090/Trichoderma_000251/Trichoderma_009762/Trichoderma_009782/Trichoderma_001060/novel.1304/Trichoderma_001918/Trichoderma_010437/novel.1948/Trichoderma_000137/Trichoderma_009053/Trichoderma_006148/novel.2162/Trichoderma_009465/Trichoderma_009548/novel…

## Sheet: GO_ΔThtri5ΔThlaeA vs ΔThtri5
Table S10 GO and KEGG data used for functional enrichment analysis.
Category	GO ID	Description	GeneRatio	BgRatio	p value	padj	Gene ID	GeneName	Count	Up	Up_Gene_id	Down	Down_Gene_id
MF	GO:0004601	Peroxidase activity	11/906	20/4123	0.00126546	0.0163579	Trichoderma_008515/Trichoderma_009802/Trichoderma_007984/novel.2263/novel.1937/Trichoderma_008171/Trichoderma_009549/Trichoderma_003702/Trichoderma_010046/Trichoderma_006356/Trichoderma_006355	Trichoderma_008515/Trichoderma_009802/Trichoderma_007984/-/-/Trichoderma_008171/Trichoderma_009549/Trichoderma_003702/Trichoderma_010046/Trichoderma_006356/Trichoderma_006355	11	5	Trichoderma_008515/Trichoderma_009802/novel.1937/Trichoderma_006356/Trichoderma_006355	6	Trichoderma_007984/novel.2263/Trichoderma_008171/Trichoderma_009549/Trichoderma_003702/Trichoderma_010046
MF	GO:0016209	Antioxidant activity	16/906	30/4123	0.000161785	0.00345231	Trichoderma_008515/Trichoderma_009802/Trichoderma_007984/novel.2263/novel.1937/Trichoderma_008171/Trichoderma_009549/Trichoderma_000281/Trichoderma_000871/Trichoderma_001229/Trichoderma_003702/Trichoderma_001244/Trichoderma_010046/Trichoderma_006356/Trichoderma_006543/Trichoderma_006355	Trichoderma_008515/Trichoderma_009802/Trichoderma_007984/-/-/Trichoderma_008171/Trichoderma_009549/Trichoderma_000281/Trichoderma_000871/Trichoderma_001229/Trichoderma_003702/Trichoderma_001244/Trichoderma_010046/Trichoderma_006356/Trichoderma_006543/Trichoderma_006355	16	8	Trichoderma_008515/Trichoderma_009802/novel.1937/Trichoderma_000281/Trichoderma_001229/Trichoderma_001244/Trichoderma_006356/Trichoderma_006355	8	Trichoderma_007984/novel.2263/Trichoderma_008171/Trichoderma_009549/Trichoderma_000871/Trichoderma_003702/Trichoderma_010046/Trichoderma_006543
MF	GO:0010181	FMN binding	10/906	25/4123	0.0318759	0.186702	Trichoderma_002483/Trichoderma_010553/Trichoderma_003359/Trichoderma_010310/Trichoderma_008174/Trichoderma_003341/Trichoderma_010358/Trichoderma_001356/Trichoderma_001487/Trichoderma_005062	Trichoderma_002483/Trichoderma_010553/Trichoderma_003359/Trichoderma_010310/Trichoderma_008174/Trichoderma_003341/Trichoderma_010358/Trichoderma_001356/Trichoderma_001487/Trichoderma_005062	10	3	Trichoderma_002483/Trichoderma_010358/Trichoderma_001487	7	Trichoderma_010553/Trichoderma_003359/Trichoderma_010310/Trichoderma_008174/Trichoderma_003341/Trichoderma_001356/Trichoderma_005062
MF	GO:0050660	Flavin adenine dinucleotide binding	50/906	137/4123	5.7748e-05	0.00157845	Trichoderma_007245/Trichoderma_008182/Trichoderma_003103/Trichoderma_005044/novel.104/Trichoderma_002829/Trichoderma_007586/Trichoderma_002292/Trichoderma_009144/Trichoderma_008334/Trichoderma_003682/Trichoderma_006532/Trichoderma_004221/Trichoderma_001639/Trichoderma_001635/Trichoderma_006594/Trichoderma_008472/Trichoderma_009815/Trichoderma_003576/Trichoderma_008717/Trichoderma_005509/Trichoder…	Trichoderma_007245/Trichoderma_008182/Trichoderma_003103/Trichoderma_005044/-/Trichoderma_002829/Trichoderma_007586/Trichoderma_002292/Trichoderma_009144/Trichoderma_008334/Trichoderma_003682/Trichoderma_006532/Trichoderma_004221/Trichoderma_001639/Trichoderma_001635/Trichoderma_006594/Trichoderma_008472/Trichoderma_009815/Trichoderma_003576/Trichoderma_008717/Trichoderma_005509/Trichoderma_00817…	50	18	Trichoderma_005044/Trichoderma_002292/Trichoderma_009144/Trichoderma_006532/Trichoderma_003576/Trichoderma_006444/Trichoderma_005888/Trichoderma_004722/Trichoderma_000537/Trichoderma_007562/Trichoderma_000204/novel.320/Trichoderma_000449/Trichoderma_001286/Trichoderma_001594/Trichoderma_006030/Trichoderma_005519/Trichoderma_002788	32	Trichoderma_007245/Trichoderma_008182/Trichoderma_003103/novel.104/Trichoderma_002829/Trichoderma_007586/Trichoderma_008334/Trichoderma_003682/Trichoderma_004221/Trichoderma_001639/Trichoderma_001635/Trichoderma_006594/Trichoderma_008472/Trichoderma_009815/Trichoderma_008717/Trichoderma_005509/Trichoderma_008175/Trichoderma_005866/Trichoderma_008777/Trichoderma_007270/novel.2360/Trichoderma_00510…
MF	GO:0016705	Oxidoreductase activity, acting on paired donors, with incorporation or reduction of molecular oxygen	3/906	14/4123	0.623413	1	novel.104/Trichoderma_000537/Trichoderma_007562	-/Trichoderma_000537/Trichoderma_007562	3	2	Trichoderma_000537/Trichoderma_007562	1	novel.104
MF	GO:0048037	Cofactor binding	143/906	453/4123	3.14267e-07	1.71799e-05	Trichoderma_007245/Trichoderma_005787/Trichoderma_002483/Trichoderma_008182/Trichoderma_008515/Trichoderma_003103/Trichoderma_010553/Trichoderma_005044/Trichoderma_009802/Trichoderma_008619/Trichoderma_004726/novel.104/Trichoderma_000415/Trichoderma_007984/Trichoderma_002119/Trichoderma_002829/Trichoderma_008775/Trichoderma_007586/Trichoderma_003287/Trichoderma_001583/novel.2056/Trichoderma_00543…	Trichoderma_007245/Trichoderma_005787/Trichoderma_002483/Trichoderma_008182/Trichoderma_008515/Trichoderma_003103/Trichoderma_010553/Trichoderma_005044/Trichoderma_009802/Trichoderma_008619/Trichoderma_004726/-/Trichoderma_000415/Trichoderma_007984/Trichoderma_002119/Trichoderma_002829/Trichoderma_008775/Trichoderma_007586/Trichoderma_003287/Trichoderma_001583/-/Trichoderma_005437/Trichoderma_004…	143	53	Trichoderma_002483/Trichoderma_008515/Trichoderma_005044/Trichoderma_009802/Trichoderma_008619/Trichoderma_002119/novel.1390/Trichoderma_007429/Trichoderma_002292/novel.1937/Trichoderma_009144/Trichoderma_000819/Trichoderma_010191/Trichoderma_000408/Trichoderma_006532/Trichoderma_006016/Trichoderma_003573/Trichoderma_005682/Trichoderma_008417/Trichoderma_010358/novel.2015/novel.1383/Trichoderma_0…	90	Trichoderma_007245/Trichoderma_005787/Trichoderma_008182/Trichoderma_003103/Trichoderma_010553/Trichoderma_004726/novel.104/Trichoderma_000415/Trichoderma_007984/Trichoderma_002829/Trichoderma_008775/Trichoderma_007586/Trichoderma_003287/Trichoderma_001583/novel.2056/Trichoderma_005437/Trichoderma_004121/Trichoderma_002023/Trichoderma_005340/Trichoderma_001585/Trichoderma_008171/novel.1320/Tricho…
CC	GO:0005886	Plasma membrane	6/260	13/1359	0.0238557	0.30416	Trichoderma_010383/Trichoderma_009982/Trichoderma_001027/Trichoderma_010007/Trichoderma_008362/Trichoderma_008936	Trichoderma_010383/Trichoderma_009982/Trichoderma_001027/Trichoderma_010007/Trichoderma_008362/Trichoderma_008936	6	0	—	6	Trichoderma_010383/Trichoderma_009982/Trichoderma_001027/Trichoderma_010007/Trichoderma_008362/Trichoderma_008936
CC	GO:0071944	Cell periphery	10/260	29/1359	0.0359475	0.366664	Trichoderma_010383/Trichoderma_004698/Trichoderma_000746/Trichoderma_009982/Trichoderma_001027/Trichoderma_009571/Trichoderma_010007/Trichoderma_008752/Trichoderma_008362/Trichoderma_008936	Trichoderma_010383/Trichoderma_004698/Trichoderma_000746/Trichoderma_009982/Trichoderma_001027/Trichoderma_009571/Trichoderma_010007/Trichoderma_008752/Trichoderma_008362/Trichoderma_008936	10	1	Trichoderma_009571	9	Trichoderma_010383/Trichoderma_004698/Trichoderma_000746/Trichoderma_009982/Trichoderma_001027/Trichoderma_010007/Trichoderma_008752/Trichoderma_008362/Trichoderma_008936
CC	GO:0005576	Extracellular region	19/260	28/1359	1.66718e-08	2.83421e-07	Trichoderma_009569/Trichoderma_004821/Trichoderma_004855/Trichoderma_000070/Trichoderma_000975/Trichoderma_007525/novel.2130/Trichoderma_005133/Trichoderma_009702/Trichoderma_006032/Trichoderma_000078/novel.2129/novel.2191/Trichoderma_000219/novel.2016/Trichoderma_001755/Trichoderma_001427/Trichoderma_002077/Trichoderma_004837	Trichoderma_009569/Trichoderma_004821/Trichoderma_004855/Trichoderma_000070/Trichoderma_000975/Trichoderma_007525/-/Trichoderma_005133/Trichoderma_009702/Trichoderma_006032/Trichoderma_000078/-/-/Trichoderma_000219/-/Trichoderma_001755/Trichoderma_001427/Trichoderma_002077/Trichoderma_004837	19	8	Trichoderma_007525/novel.2130/Trichoderma_000078/novel.2129/novel.2191/Trichoderma_000219/Trichoderma_001755/Trichoderma_001427	11	Trichoderma_009569/Trichoderma_004821/Trichoderma_004855/Trichoderma_000070/Trichoderma_000975/Trichoderma_005133/Trichoderma_009702/Trichoderma_006032/novel.2016/Trichoderma_002077/Trichoderma_004837
CC	GO:0016021	Integral component of membrane	126/260	450/1359	7.61639e-09	1.94218e-07	Trichoderma_005673/Trichoderma_009777/Trichoderma_006925/Trichoderma_006891/Trichoderma_007044/Trichoderma_004677/Trichoderma_006855/Trichoderma_006478/Trichoderma_000303/Trichoderma_009059/Trichoderma_001181/Trichoderma_007704/Trichoderma_003385/Trichoderma_000836/Trichoderma_007885/Trichoderma_006781/Trichoderma_004448/Trichoderma_007720/Trichoderma_000175/Trichoderma_009818/Trichoderma_005873/…	Trichoderma_005673/Trichoderma_009777/Trichoderma_006925/Trichoderma_006891/Trichoderma_007044/Trichoderma_004677/Trichoderma_006855/Trichoderma_006478/Trichoderma_000303/Trichoderma_009059/Trichoderma_001181/Trichoderma_007704/Trichoderma_003385/Trichoderma_000836/Trichoderma_007885/Trichoderma_006781/Trichoderma_004448/Trichoderma_007720/Trichoderma_000175/Trichoderma_009818/Trichoderma_005873/…	126	49	Trichoderma_005673/Trichoderma_006891/Trichoderma_000303/Trichoderma_007704/Trichoderma_006781/Trichoderma_007720/Trichoderma_007146/Trichoderma_007311/Trichoderma_004329/Trichoderma_007312/Trichoderma_002612/Trichoderma_000388/Trichoderma_006737/Trichoderma_007239/Trichoderma_000636/Trichoderma_007615/Trichoderma_000047/Trichoderma_001441/Trichoderma_002623/Trichoderma_000237/Trichoderma_005967/…	77	Trichoderma_009777/Trichoderma_006925/Trichoderma_007044/Trichoderma_004677/Trichoderma_006855/Trichoderma_006478/Trichoderma_009059/Trichoderma_001181/Trichoderma_003385/Trichoderma_000836/Trichoderma_007885/Trichoderma_004448/Trichoderma_000175/Trichoderma_009818/Trichoderma_005873/Trichoderma_006569/Trichoderma_000451/Trichoderma_009782/Trichoderma_005558/Trichoderma_008659/Trichoderma_002962/…
BP	GO:0051716	Cellular response to stimulus	26/685	140/3063	0.887897	1	Trichoderma_000268/Trichoderma_007103/Trichoderma_007325/Trichoderma_004238/Trichoderma_002252/Trichoderma_010527/Trichoderma_007984/novel.1041/Trichoderma_007189/Trichoderma_006813/Trichoderma_000869/Trichoderma_004706/Trichoderma_009214/Trichoderma_009549/Trichoderma_008859/Trichoderma_010201/Trichoderma_010110/Trichoderma_001986/Trichoderma_000770/Trichoderma_003702/Trichoderma_010046/Trichode…	Trichoderma_000268/Trichoderma_007103/Trichoderma_007325/Trichoderma_004238/Trichoderma_002252/Trichoderma_010527/Trichoderma_007984/-/Trichoderma_007189/Trichoderma_006813/Trichoderma_000869/Trichoderma_004706/Trichoderma_009214/Trichoderma_009549/Trichoderma_008859/Trichoderma_010201/Trichoderma_010110/Trichoderma_001986/Trichoderma_000770/Trichoderma_003702/Trichoderma_010046/Trichoderma_00666…	26	5	Trichoderma_006813/Trichoderma_010110/Trichoderma_001986/Trichoderma_003964/Trichoderma_002650	21	Trichoderma_000268/Trichoderma_007103/Trichoderma_007325/Trichoderma_004238/Trichoderma_002252/Trichoderma_010527/Trichoderma_007984/novel.1041/Trichoderma_007189/Trichoderma_000869/Trichoderma_004706/Trichoderma_009214/Trichoderma_009549/Trichoderma_008859/Trichoderma_010201/Trichoderma_000770/Trichoderma_003702/Trichoderma_010046/Trichoderma_006666/Trichoderma_004470/Trichoderma_008237
BP	GO:0080090	Regulation of primary metabolic process	53/685	278/3063	0.929777	1	Trichoderma_005289/Trichoderma_004328/Trichoderma_007412/Trichoderma_008212/Trichoderma_010210/novel.1341/Trichoderma_008946/Trichoderma_003205/novel.793/Trichoderma_007404/Trichoderma_002297/Trichoderma_010516/Trichoderma_010033/Trichoderma_006813/Trichoderma_003983/Trichoderma_002420/novel.1297/Trichoderma_010482/Trichoderma_007946/Trichoderma_000842/novel.865/Trichoderma_008025/novel.2111/nove…	Trichoderma_005289/Trichoderma_004328/Trichoderma_007412/Trichoderma_008212/Trichoderma_010210/-/Trichoderma_008946/Trichoderma_003205/-/Trichoderma_007404/Trichoderma_002297/Trichoderma_010516/Trichoderma_010033/Trichoderma_006813/Trichoderma_003983/Trichoderma_002420/-/Trichoderma_010482/Trichoderma_007946/Trichoderma_000842/-/Trichoderma_008025/-/-/Trichoderma_009622/-/Trichoderma_000551/-/Tri…	53	38	Trichoderma_005289/Trichoderma_004328/Trichoderma_007412/Trichoderma_010210/Trichoderma_008946/Trichoderma_003205/novel.793/Trichoderma_007404/Trichoderma_002297/Trichoderma_010516/Trichoderma_010033/Trichoderma_006813/novel.1297/Trichoderma_010482/Trichoderma_007946/Trichoderma_000842/novel.865/Trichoderma_008025/novel.2111/Trichoderma_009622/novel.689/Trichoderma_000551/novel.2262/Trichoderma_0…	15	Trichoderma_008212/novel.1341/Trichoderma_003983/Trichoderma_002420/novel.1015/Trichoderma_007957/novel.1359/novel.2048/novel.527/Trichoderma_001425/Trichoderma_003399/Trichoderma_007989/Trichoderma_007785/Trichoderma_004976/Trichoderma_002141
BP	GO:0010468	Regulation of gene expression	52/685	270/3063	0.914562	1	Trichoderma_005289/Trichoderma_004328/Trichoderma_007412/Trichoderma_010210/novel.1341/Trichoderma_008946/Trichoderma_003205/novel.793/Trichoderma_007404/Trichoderma_002297/Trichoderma_010516/Trichoderma_010033/Trichoderma_006813/Trichoderma_003983/Trichoderma_002420/novel.1297/Trichoderma_010482/Trichoderma_007946/Trichoderma_000842/novel.865/Trichoderma_008025/novel.2111/novel.1015/Trichoderma_…	Trichoderma_005289/Trichoderma_004328/Trichoderma_007412/Trichoderma_010210/-/Trichoderma_008946/Trichoderma_003205/-/Trichoderma_007404/Trichoderma_002297/Trichoderma_010516/Trichoderma_010033/Trichoderma_006813/Trichoderma_003983/Trichoderma_002420/-/Trichoderma_010482/Trichoderma_007946/Trichoderma_000842/-/Trichoderma_008025/-/-/Trichoderma_009622/-/Trichoderma_000551/-/Trichoderma_007124/Tri…	52	38	Trichoderma_005289/Trichoderma_004328/Trichoderma_007412/Trichoderma_010210/Trichoderma_008946/Trichoderma_003205/novel.793/Trichoderma_007404/Trichoderma_002297/Trichoderma_010516/Trichoderma_010033/Trichoderma_006813/novel.1297/Trichoderma_010482/Trichoderma_007946/Trichoderma_000842/novel.865/Trichoderma_008025/novel.2111/Trichoderma_009622/novel.689/Trichoderma_000551/novel.2262/Trichoderma_0…	14	novel.1341/Trichoderma_003983/Trichoderma_002420/novel.1015/Trichoderma_007957/novel.1359/novel.2048/novel.527/Trichoderma_001425/Trichoderma_003399/Trichoderma_007989/Trichoderma_007785/Trichoderma_004976/Trichoderma_002141
BP	GO:0006950	Response to stress	22/685	71/3063	0.0563221	0.993682	Trichoderma_000268/Trichoderma_007103/Trichoderma_007325/Trichoderma_004238/Trichoderma_002252/Trichoderma_010527/Trichoderma_007984/novel.1041/Trichoderma_007189/Trichoderma_006813/Trichoderma_000869/Trichoderma_004706/Trichoderma_009214/Trichoderma_009549/Trichoderma_008859/Trichoderma_010201/Trichoderma_010110/Trichoderma_000770/Trichoderma_003702/Trichoderma_010046/Trichoderma_002650/Trichode…	Trichoderma_000268/Trichoderma_007103/Trichoderma_007325/Trichoderma_004238/Trichoderma_002252/Trichoderma_010527/Trichoderma_007984/-/Trichoderma_007189/Trichoderma_006813/Trichoderma_000869/Trichoderma_004706/Trichoderma_009214/Trichoderma_009549/Trichoderma_008859/Trichoderma_010201/Trichoderma_010110/Trichoderma_000770/Trichoderma_003702/Trichoderma_010046/Trichoderma_002650/Trichoderma_008237	22	3	Trichoderma_006813/Trichoderma_010110/Trichoderma_002650	19	Trichoderma_000268/Trichoderma_007103/Trichoderma_007325/Trichoderma_004238/Trichoderma_002252/Trichoderma_010527/Trichoderma_007984/novel.1041/Trichoderma_007189/Trichoderma_000869/Trichoderma_004706/Trichoderma_009214/Trichoderma_009549/Trichoderma_008859/Trichoderma_010201/Trichoderma_000770/Trichoderma_003702/Trichoderma_010046/Trichoderma_008237
BP	GO:0005975	Carbohydrate metabolic process	64/685	202/3063	0.000983554	0.0602329	Trichoderma_004817/Trichoderma_003641/Trichoderma_008828/Trichoderma_004923/Trichoderma_002452/Trichoderma_001309/Trichoderma_004954/Trichoderma_002938/Trichoderma_004855/Trichoderma_004830/Trichoderma_000108/Trichoderma_003535/Trichoderma_008136/Trichoderma_000975/Trichoderma_007655/Trichoderma_006551/Trichoderma_006712/Trichoderma_004316/Trichoderma_005906/Trichoderma_004499/Trichoderma_009470/…	Trichoderma_004817/Trichoderma_003641/Trichoderma_008828/Trichoderma_004923/Trichoderma_002452/Trichoderma_001309/Trichoderma_004954/Trichoderma_002938/Trichoderma_004855/Trichoderma_004830/Trichoderma_000108/Trichoderma_003535/Trichoderma_008136/Trichoderma_000975/Trichoderma_007655/Trichoderma_006551/Trichoderma_006712/Trichoderma_004316/Trichoderma_005906/Trichoderma_004499/Trichoderma_009470/…	64	19	Trichoderma_004830/Trichoderma_006551/Trichoderma_006712/Trichoderma_005906/Trichoderma_004499/Trichoderma_009198/Trichoderma_007310/Trichoderma_003135/Trichoderma_003619/Trichoderma_009673/Trichoderma_005899/Trichoderma_006984/Trichoderma_009749/Trichoderma_001755/Trichoderma_001427/Trichoderma_005890/Trichoderma_008151/Trichoderma_005334/Trichoderma_003458	45	Trichoderma_004817/Trichoderma_003641/Trichoderma_008828/Trichoderma_004923/Trichoderma_002452/Trichoderma_001309/Trichoderma_004954/Trichoderma_002938/Trichoderma_004855/Trichoderma_000108/Trichoderma_003535/Trichoderma_008136/Trichoderma_000975/Trichoderma_007655/Trichoderma_004316/Trichoderma_009470/Trichoderma_004610/Trichoderma_009351/Trichoderma_001776/Trichoderma_005573/Trichoderma_005440/…
BP	GO:0055085	Transmembrane transport	136/685	495/3063	0.00203701	0.0718773	Trichoderma_000805/Trichoderma_009777/Trichoderma_006891/Trichoderma_007044/Trichoderma_003371/Trichoderma_005819/Trichoderma_004677/novel.1584/Trichoderma_006855/Trichoderma_006478/Trichoderma_000303/Trichoderma_009059/Trichoderma_001181/Trichoderma_007704/Trichoderma_003385/Trichoderma_005263/Trichoderma_000836/Trichoderma_006781/Trichoderma_004448/Trichoderma_007720/Trichoderma_000175/Trichode…	Trichoderma_000805/Trichoderma_009777/Trichoderma_006891/Trichoderma_007044/Trichoderma_003371/Trichoderma_005819/Trichoderma_004677/-/Trichoderma_006855/Trichoderma_006478/Trichoderma_000303/Trichoderma_009059/Trichoderma_001181/Trichoderma_007704/Trichoderma_003385/Trichoderma_005263/Trichoderma_000836/Trichoderma_006781/Trichoderma_004448/Trichoderma_007720/Trichoderma_000175/Trichoderma_00981…	136	53	Trichoderma_006891/Trichoderma_005819/novel.1584/Trichoderma_000303/Trichoderma_007704/Trichoderma_005263/Trichoderma_006781/Trichoderma_007720/Trichoderma_009580/Trichoderma_004596/Trichoderma_008316/Trichoderma_004329/novel.2162/Trichoderma_000388/Trichoderma_006737/Trichoderma_007239/Trichoderma_007615/Trichoderma_002623/Trichoderma_000237/Trichoderma_005967/Trichoderma_009188/Trichoderma_0093…	83	Trichoderma_000805/Trichoderma_009777/Trichoderma_007044/Trichoderma_003371/Trichoderma_004677/Trichoderma_006855/Trichoderma_006478/Trichoderma_009059/Trichoderma_001181/Trichoderma_003385/Trichoderma_000836/Trichoderma_004448/Trichoderma_000175/Trichoderma_009818/Trichoderma_005873/Trichoderma_000451/Trichoderma_009782/Trichoderma_005558/Trichoderma_002962/Trichoderma_008800/Trichoderma_007583/…

## Sheet: KEGG_ΔThlaeA vs WT
Table S10 GO and KEGG data used for functional enrichment analysis.
KEGG ID	Description	GeneRatio	BgRatio	p value	padj	Gene ID	GeneName	Count	Up	Up_Gene_id	Down	Down_Gene_id
tre00130	Ubiquinone and other terpenoid-quinone biosynthesis	1/24	14/2215	0.141847	0.472823	Trichoderma_005924	Trichoderma_005924	1	1	Trichoderma_005924	0	—
tre04146	Peroxisome	1/24	63/2215	0.501518	0.621666	Trichoderma_007793	Trichoderma_007793	1	1	Trichoderma_007793	0	—
tre00770	Pantothenate and CoA biosynthesis	0	0	—	—	—	—	0	0	—	0	—
tre00910	Nitrogen metabolism	0	0	—	—	—	—	0	0	—	0	—
tre00480	Glutathione metabolism	1/24	37/2215	0.33397	0.556617	Trichoderma_003105	Trichoderma_003105	1	1	Trichoderma_003105	0	—
tre01212	Fatty acid metabolism	0	0	—	—	—	—	0	0	—	0	—
tre01240	Biosynthesis of cofactors	1/24	151/2215	0.817999	0.817999	Trichoderma_005924	Trichoderma_005924	1	1	Trichoderma_005924	0	—
tre01200	Carbon metabolism	1/24	119/2215	0.736169	0.761554	Trichoderma_007793	Trichoderma_007793	1	1	Trichoderma_007793	0	—
tre00900	Terpenoid backbone biosynthesis	1/24	21/2215	0.205328	0.513321	Trichoderma_005924	Trichoderma_005924	1	1	Trichoderma_005924	0	—
tre00561	Glycerolipid metabolism	1/24	44/2215	0.383743	0.575615	Trichoderma_009784	Trichoderma_009784	1	1	Trichoderma_009784	0	—
tre00564	Glycerophospholipid metabolism	4/24	52/2215	0.00202849	0.0304274	Trichoderma_009713/Trichoderma_010233/Trichoderma_009786/Trichoderma_003572	Trichoderma_009713/Trichoderma_010233/Trichoderma_009786/Trichoderma_003572	4	4	Trichoderma_009713/Trichoderma_010233/Trichoderma_009786/Trichoderma_003572	0	—
tre00620	Pyruvate metabolism	1/24	63/2215	0.501518	0.621666	Trichoderma_001358	Trichoderma_001358	1	1	Trichoderma_001358	0	—
tre00630	Glyoxylate and dicarboxylate metabolism	2/24	45/2215	0.083989	0.359953	Trichoderma_007793/Trichoderma_000495	Trichoderma_007793/Trichoderma_000495	2	2	Trichoderma_007793/Trichoderma_000495	0	—
tre02010	ABC transporters	2/24	39/2215	0.0653675	0.326838	Trichoderma_007025/Trichoderma_006106	Trichoderma_007025/Trichoderma_006106	2	2	Trichoderma_007025/Trichoderma_006106	0	—
tre00520	Sugar metabolism	3/24	72/2215	0.0408622	0.245173	Trichoderma_007380/Trichoderma_001939/Trichoderma_000901	Trichoderma_007380/Trichoderma_001939/Trichoderma_000901	3	3	Trichoderma_007380/Trichoderma_001939/Trichoderma_000901	0	—
tre00380	Tryptophan metabolism	1/24	72/2215	0.549462	0.621666	Trichoderma_007793	Trichoderma_007793	1	1	Trichoderma_007793	0	—
tre01110	Biosynthesis of secondary metabolites	5/24	437/2215	0.527387	0.621666	Trichoderma_007793/Trichoderma_009713/Trichoderma_005924/Trichoderma_009786/Trichoderma_001227	Trichoderma_007793/Trichoderma_009713/Trichoderma_005924/Trichoderma_009786/Trichoderma_001227	5	5	Trichoderma_007793/Trichoderma_009713/Trichoderma_005924/Trichoderma_009786/Trichoderma_001227	0	—

## Sheet: KEGG_ΔThtri5 vs WT
Table S10 GO and KEGG data used for functional enrichment analysis.
KEGG ID	Description	GeneRatio	BgRatio	p value	padj	Gene ID	GeneName	Count	Up	Up_Gene_id	Down	Down_Gene_id
tre00130	Ubiquinone and other terpenoid-quinone biosynthesis	5/361	14/2222	0.0622591	0.201991	Trichoderma_000243/Trichoderma_003400/Trichoderma_000189/Trichoderma_004135/Trichoderma_001959	Trichoderma_000243/Trichoderma_003400/Trichoderma_000189/Trichoderma_004135/Trichoderma_001959	5	2	Trichoderma_000243/Trichoderma_003400	3	Trichoderma_000189/Trichoderma_004135/Trichoderma_001959
tre04146	Peroxisome	10/361	63/2222	0.586765	0.913814	Trichoderma_009802/Trichoderma_008515/Trichoderma_007660/Trichoderma_007793/Trichoderma_000491/Trichoderma_001229/Trichoderma_008171/Trichoderma_003306/Trichoderma_002789/Trichoderma_001372	Trichoderma_009802/Trichoderma_008515/Trichoderma_007660/Trichoderma_007793/Trichoderma_000491/Trichoderma_001229/Trichoderma_008171/Trichoderma_003306/Trichoderma_002789/Trichoderma_001372	10	5	Trichoderma_007660/Trichoderma_007793/Trichoderma_000491/Trichoderma_008171/Trichoderma_003306	5	Trichoderma_009802/Trichoderma_008515/Trichoderma_001229/Trichoderma_002789/Trichoderma_001372
tre00770	Pantothenate and CoA biosynthesis	9/361	34/2222	0.0869368	0.266419	Trichoderma_005048/Trichoderma_007458/novel.1388/Trichoderma_000740/Trichoderma_006470/Trichoderma_010450/Trichoderma_003060/Trichoderma_007214/novel.1456	Trichoderma_005048/Trichoderma_007458/-/Trichoderma_000740/Trichoderma_006470/Trichoderma_010450/Trichoderma_003060/Trichoderma_007214/-	9	5	Trichoderma_005048/Trichoderma_007458/Trichoderma_000740/Trichoderma_003060/novel.1456	4	novel.1388/Trichoderma_006470/Trichoderma_010450/Trichoderma_007214
tre00910	Nitrogen metabolism	9/361	26/2222	0.0169624	0.0805713	Trichoderma_003396/Trichoderma_005773/Trichoderma_009703/Trichoderma_001060/Trichoderma_001059/Trichoderma_002881/Trichoderma_009914/Trichoderma_001058/Trichoderma_001361	Trichoderma_003396/Trichoderma_005773/Trichoderma_009703/Trichoderma_001060/Trichoderma_001059/Trichoderma_002881/Trichoderma_009914/Trichoderma_001058/Trichoderma_001361	9	2	Trichoderma_002881/Trichoderma_009914	7	Trichoderma_003396/Trichoderma_005773/Trichoderma_009703/Trichoderma_001060/Trichoderma_001059/Trichoderma_001058/Trichoderma_001361
tre00480	Glutathione metabolism	13/361	37/2222	0.00376971	0.0255802	Trichoderma_001100/Trichoderma_001703/Trichoderma_004618/Trichoderma_002954/Trichoderma_002617/novel.864/Trichoderma_001185/Trichoderma_004720/Trichoderma_007650/Trichoderma_001378/Trichoderma_001022/Trichoderma_003105/Trichoderma_003213	Trichoderma_001100/Trichoderma_001703/Trichoderma_004618/Trichoderma_002954/Trichoderma_002617/-/Trichoderma_001185/Trichoderma_004720/Trichoderma_007650/Trichoderma_001378/Trichoderma_001022/Trichoderma_003105/Trichoderma_003213	13	9	Trichoderma_001100/Trichoderma_001703/Trichoderma_004618/Trichoderma_002954/Trichoderma_002617/novel.864/Trichoderma_001378/Trichoderma_001022/Trichoderma_003105	4	Trichoderma_001185/Trichoderma_004720/Trichoderma_007650/Trichoderma_003213
tre01212	Fatty acid metabolism	9/361	40/2222	0.189708	0.46211	Trichoderma_001724/Trichoderma_000672/Trichoderma_007270/Trichoderma_004689/Trichoderma_001441/Trichoderma_004170/Trichoderma_005511/Trichoderma_004169/Trichoderma_006590	Trichoderma_001724/Trichoderma_000672/Trichoderma_007270/Trichoderma_004689/Trichoderma_001441/Trichoderma_004170/Trichoderma_005511/Trichoderma_004169/Trichoderma_006590	9	6	Trichoderma_001724/Trichoderma_000672/Trichoderma_007270/Trichoderma_004689/Trichoderma_004170/Trichoderma_004169	3	Trichoderma_001441/Trichoderma_005511/Trichoderma_006590
tre01240	Biosynthesis of cofactors	32/361	152/2222	0.0637868	0.201991	Trichoderma_003958/Trichoderma_000885/Trichoderma_003960/Trichoderma_007237/Trichoderma_003373/Trichoderma_005048/Trichoderma_007458/novel.2015/novel.1388/Trichoderma_005327/Trichoderma_007995/Trichoderma_000189/Trichoderma_002894/Trichoderma_002579/Trichoderma_002337/Trichoderma_009232/Trichoderma_007716/Trichoderma_007567/Trichoderma_009733/Trichoderma_000393/Trichoderma_009899/Trichoderma_0080…	Trichoderma_003958/Trichoderma_000885/Trichoderma_003960/Trichoderma_007237/Trichoderma_003373/Trichoderma_005048/Trichoderma_007458/-/-/Trichoderma_005327/Trichoderma_007995/Trichoderma_000189/Trichoderma_002894/Trichoderma_002579/Trichoderma_002337/Trichoderma_009232/Trichoderma_007716/Trichoderma_007567/Trichoderma_009733/Trichoderma_000393/Trichoderma_009899/Trichoderma_008013/Trichoderma_004…	32	13	Trichoderma_003960/Trichoderma_003373/Trichoderma_005048/Trichoderma_007458/Trichoderma_005327/Trichoderma_009232/Trichoderma_007716/Trichoderma_007567/Trichoderma_000393/Trichoderma_009899/Trichoderma_004057/Trichoderma_003060/novel.1456	19	Trichoderma_003958/Trichoderma_000885/Trichoderma_007237/novel.2015/novel.1388/Trichoderma_007995/Trichoderma_000189/Trichoderma_002894/Trichoderma_002579/Trichoderma_002337/Trichoderma_009733/Trichoderma_008013/Trichoderma_008509/Trichoderma_006470/Trichoderma_010121/Trichoderma_007214/Trichoderma_004135/Trichoderma_003425/novel.2366
tre01200	Carbon metabolism	29/361	120/2222	0.013804	0.0728544	Trichoderma_009802/Trichoderma_006589/Trichoderma_008515/Trichoderma_000672/Trichoderma_000143/Trichoderma_006800/Trichoderma_006587/Trichoderma_007793/Trichoderma_008848/Trichoderma_005580/Trichoderma_005906/Trichoderma_006190/Trichoderma_007838/Trichoderma_006764/Trichoderma_009703/Trichoderma_005888/Trichoderma_009260/Trichoderma_003284/Trichoderma_000068/Trichoderma_006712/Trichoderma_008171/…	Trichoderma_009802/Trichoderma_006589/Trichoderma_008515/Trichoderma_000672/Trichoderma_000143/Trichoderma_006800/Trichoderma_006587/Trichoderma_007793/Trichoderma_008848/Trichoderma_005580/Trichoderma_005906/Trichoderma_006190/Trichoderma_007838/Trichoderma_006764/Trichoderma_009703/Trichoderma_005888/Trichoderma_009260/Trichoderma_003284/Trichoderma_000068/Trichoderma_006712/Trichoderma_008171/…	29	12	Trichoderma_006589/Trichoderma_000672/Trichoderma_006800/Trichoderma_006587/Trichoderma_007793/Trichoderma_005580/Trichoderma_006190/Trichoderma_006764/Trichoderma_008171/Trichoderma_009731/Trichoderma_009730/Trichoderma_003619	17	Trichoderma_009802/Trichoderma_008515/Trichoderma_000143/Trichoderma_008848/Trichoderma_005906/Trichoderma_007838/Trichoderma_009703/Trichoderma_005888/Trichoderma_009260/Trichoderma_003284/Trichoderma_000068/Trichoderma_006712/Trichoderma_007806/Trichoderma_004128/novel.2366/Trichoderma_007982/Trichoderma_002789
tre00900	Terpenoid backbone biosynthesis	9/361	21/2222	0.00339033	0.0255802	Trichoderma_003437/Trichoderma_003287/Trichoderma_008133/Trichoderma_010205/Trichoderma_000672/Trichoderma_010180/Trichoderma_007660/Trichoderma_007847/Trichoderma_001492	Trichoderma_003437/Trichoderma_003287/Trichoderma_008133/Trichoderma_010205/Trichoderma_000672/Trichoderma_010180/Trichoderma_007660/Trichoderma_007847/Trichoderma_001492	9	9	Trichoderma_003437/Trichoderma_003287/Trichoderma_008133/Trichoderma_010205/Trichoderma_000672/Trichoderma_010180/Trichoderma_007660/Trichoderma_007847/Trichoderma_001492	0	—
tre00561	Glycerolipid metabolism	15/361	44/2222	0.00266353	0.0253035	Trichoderma_001220/Trichoderma_007458/Trichoderma_007838/Trichoderma_006731/novel.2015/novel.1388/Trichoderma_005327/Trichoderma_000561/Trichoderma_009390/Trichoderma_007567/Trichoderma_006470/Trichoderma_007214/Trichoderma_009730/Trichoderma_008402/Trichoderma_003619	Trichoderma_001220/Trichoderma_007458/Trichoderma_007838/Trichoderma_006731/-/-/Trichoderma_005327/Trichoderma_000561/Trichoderma_009390/Trichoderma_007567/Trichoderma_006470/Trichoderma_007214/Trichoderma_009730/Trichoderma_008402/Trichoderma_003619	15	9	Trichoderma_007458/Trichoderma_006731/Trichoderma_005327/Trichoderma_000561/Trichoderma_009390/Trichoderma_007567/Trichoderma_009730/Trichoderma_008402/Trichoderma_003619	6	Trichoderma_001220/Trichoderma_007838/novel.2015/novel.1388/Trichoderma_006470/Trichoderma_007214
tre00564	Glycerophospholipid metabolism	18/361	52/2222	0.000828429	0.0098376	Trichoderma_000255/Trichoderma_001306/Trichoderma_003582/Trichoderma_001762/Trichoderma_001220/Trichoderma_000428/Trichoderma_006731/Trichoderma_009372/Trichoderma_000561/Trichoderma_006176/Trichoderma_009390/Trichoderma_008380/Trichoderma_010557/Trichoderma_004423/Trichoderma_010233/Trichoderma_009791/Trichoderma_001016/Trichoderma_008094	Trichoderma_000255/Trichoderma_001306/Trichoderma_003582/Trichoderma_001762/Trichoderma_001220/Trichoderma_000428/Trichoderma_006731/Trichoderma_009372/Trichoderma_000561/Trichoderma_006176/Trichoderma_009390/Trichoderma_008380/Trichoderma_010557/Trichoderma_004423/Trichoderma_010233/Trichoderma_009791/Trichoderma_001016/Trichoderma_008094	18	11	Trichoderma_000255/Trichoderma_001306/Trichoderma_006731/Trichoderma_009372/Trichoderma_000561/Trichoderma_006176/Trichoderma_009390/Trichoderma_004423/Trichoderma_010233/Trichoderma_009791/Trichoderma_008094	7	Trichoderma_003582/Trichoderma_001762/Trichoderma_001220/Trichoderma_000428/Trichoderma_008380/Trichoderma_010557/Trichoderma_001016
tre00620	Pyruvate metabolism	22/361	63/2222	0.000190371	0.00258361	Trichoderma_002527/Trichoderma_000672/Trichoderma_000143/Trichoderma_004689/Trichoderma_008848/Trichoderma_007458/novel.2015/Trichoderma_008587/novel.1388/Trichoderma_005327/Trichoderma_000909/Trichoderma_007567/Trichoderma_000068/Trichoderma_002084/Trichoderma_004027/Trichoderma_006712/Trichoderma_006470/Trichoderma_004718/Trichoderma_007214/Trichoderma_009752/Trichoderma_001392/Trichoderma_0001…	Trichoderma_002527/Trichoderma_000672/Trichoderma_000143/Trichoderma_004689/Trichoderma_008848/Trichoderma_007458/-/Trichoderma_008587/-/Trichoderma_005327/Trichoderma_000909/Trichoderma_007567/Trichoderma_000068/Trichoderma_002084/Trichoderma_004027/Trichoderma_006712/Trichoderma_006470/Trichoderma_004718/Trichoderma_007214/Trichoderma_009752/Trichoderma_001392/Trichoderma_000135	22	8	Trichoderma_000672/Trichoderma_004689/Trichoderma_007458/Trichoderma_008587/Trichoderma_005327/Trichoderma_000909/Trichoderma_007567/Trichoderma_002084	14	Trichoderma_002527/Trichoderma_000143/Trichoderma_008848/novel.2015/novel.1388/Trichoderma_000068/Trichoderma_004027/Trichoderma_006712/Trichoderma_006470/Trichoderma_004718/Trichoderma_007214/Trichoderma_009752/Trichoderma_001392/Trichoderma_000135
tre00630	Glyoxylate and dicarboxylate metabolism	18/361	45/2222	0.000100985	0.00173846	Trichoderma_009802/Trichoderma_008515/Trichoderma_000672/Trichoderma_007793/Trichoderma_008848/Trichoderma_005580/Trichoderma_006190/Trichoderma_009703/Trichoderma_004787/Trichoderma_003541/Trichoderma_009260/Trichoderma_007266/Trichoderma_008013/Trichoderma_006712/Trichoderma_008171/Trichoderma_005450/Trichoderma_007806/Trichoderma_002789	Trichoderma_009802/Trichoderma_008515/Trichoderma_000672/Trichoderma_007793/Trichoderma_008848/Trichoderma_005580/Trichoderma_006190/Trichoderma_009703/Trichoderma_004787/Trichoderma_003541/Trichoderma_009260/Trichoderma_007266/Trichoderma_008013/Trichoderma_006712/Trichoderma_008171/Trichoderma_005450/Trichoderma_007806/Trichoderma_002789	18	7	Trichoderma_000672/Trichoderma_007793/Trichoderma_005580/Trichoderma_006190/Trichoderma_003541/Trichoderma_007266/Trichoderma_008171	11	Trichoderma_009802/Trichoderma_008515/Trichoderma_008848/Trichoderma_009703/Trichoderma_004787/Trichoderma_009260/Trichoderma_008013/Trichoderma_006712/Trichoderma_005450/Trichoderma_007806/Trichoderma_002789
tre02010	ABC transporters	17/361	39/2222	4.27969e-05	0.00101643	Trichoderma_007044/Trichoderma_002962/Trichoderma_009188/Trichoderma_009059/Trichoderma_005955/Trichoderma_002103/Trichoderma_007922/Trichoderma_005814/Trichoderma_006427/Trichoderma_008080/Trichoderma_002102/Trichoderma_006286/Trichoderma_006459/Trichoderma_007025/Trichoderma_007210/novel.1753/Trichoderma_010208	Trichoderma_007044/Trichoderma_002962/Trichoderma_009188/Trichoderma_009059/Trichoderma_005955/Trichoderma_002103/Trichoderma_007922/Trichoderma_005814/Trichoderma_006427/Trichoderma_008080/Trichoderma_002102/Trichoderma_006286/Trichoderma_006459/Trichoderma_007025/Trichoderma_007210/-/Trichoderma_010208	17	15	Trichoderma_007044/Trichoderma_002962/Trichoderma_009059/Trichoderma_005955/Trichoderma_002103/Trichoderma_007922/Trichoderma_006427/Trichoderma_008080/Trichoderma_002102/Trichoderma_006286/Trichoderma_006459/Trichoderma_007025/Trichoderma_007210/novel.1753/Trichoderma_010208	2	Trichoderma_009188/Trichoderma_005814
tre00520	Sugar metabolism	27/361	75/2222	1.85506e-05	0.000587435	Trichoderma_008828/Trichoderma_002452/Trichoderma_009009/Trichoderma_006800/Trichoderma_004855/Trichoderma_008151/Trichoderma_006799/novel.607/Trichoderma_005906/Trichoderma_009351/Trichoderma_001488/Trichoderma_008136/Trichoderma_005899/Trichoderma_000108/Trichoderma_006797/Trichoderma_000416/Trichoderma_005133/Trichoderma_005827/Trichoderma_002938/Trichoderma_006596/Trichoderma_002008/Trichoder…	Trichoderma_008828/Trichoderma_002452/Trichoderma_009009/Trichoderma_006800/Trichoderma_004855/Trichoderma_008151/Trichoderma_006799/-/Trichoderma_005906/Trichoderma_009351/Trichoderma_001488/Trichoderma_008136/Trichoderma_005899/Trichoderma_000108/Trichoderma_006797/Trichoderma_000416/Trichoderma_005133/Trichoderma_005827/Trichoderma_002938/Trichoderma_006596/Trichoderma_002008/Trichoderma_00467…	27	22	Trichoderma_008828/Trichoderma_002452/Trichoderma_009009/Trichoderma_006800/Trichoderma_004855/Trichoderma_006799/novel.607/Trichoderma_009351/Trichoderma_001488/Trichoderma_008136/Trichoderma_000108/Trichoderma_006797/Trichoderma_000416/Trichoderma_005133/Trichoderma_005827/Trichoderma_002938/Trichoderma_006596/Trichoderma_002008/Trichoderma_006649/Trichoderma_007380/Trichoderma_001433/Trichoder…	5	Trichoderma_008151/Trichoderma_005906/Trichoderma_005899/Trichoderma_004671/Trichoderma_005342
tre00380	Tryptophan metabolism	27/361	72/2222	7.67336e-06	0.000364485	Trichoderma_009802/Trichoderma_008515/Trichoderma_000672/Trichoderma_007489/Trichoderma_005062/Trichoderma_003396/Trichoderma_005230/Trichoderma_010553/Trichoderma_003050/Trichoderma_007793/Trichoderma_003400/Trichoderma_003599/Trichoderma_005773/Trichoderma_003341/Trichoderma_007458/Trichoderma_002063/novel.1388/Trichoderma_009546/Trichoderma_010549/Trichoderma_009549/Trichoderma_008013/Trichode…	Trichoderma_009802/Trichoderma_008515/Trichoderma_000672/Trichoderma_007489/Trichoderma_005062/Trichoderma_003396/Trichoderma_005230/Trichoderma_010553/Trichoderma_003050/Trichoderma_007793/Trichoderma_003400/Trichoderma_003599/Trichoderma_005773/Trichoderma_003341/Trichoderma_007458/Trichoderma_002063/-/Trichoderma_009546/Trichoderma_010549/Trichoderma_009549/Trichoderma_008013/Trichoderma_00647…	27	15	Trichoderma_000672/Trichoderma_005062/Trichoderma_010553/Trichoderma_003050/Trichoderma_007793/Trichoderma_003400/Trichoderma_003599/Trichoderma_003341/Trichoderma_007458/Trichoderma_002063/Trichoderma_009546/Trichoderma_010549/Trichoderma_009549/Trichoderma_008171/Trichoderma_003693	12	Trichoderma_009802/Trichoderma_008515/Trichoderma_007489/Trichoderma_003396/Trichoderma_005230/Trichoderma_005773/novel.1388/Trichoderma_008013/Trichoderma_006470/Trichoderma_007214/Trichoderma_001959/Trichoderma_002789
tre01110	Biosynthesis of secondary metabolites	105/361	438/2222	1.7116e-06	0.000162602	Trichoderma_000243/Trichoderma_002781/Trichoderma_003437/Trichoderma_002527/Trichoderma_003287/Trichoderma_008133/Trichoderma_009802/Trichoderma_004405/Trichoderma_004923/Trichoderma_004404/Trichoderma_006589/Trichoderma_008515/Trichoderma_010205/Trichoderma_006557/Trichoderma_000672/Trichoderma_010180/Trichoderma_000143/Trichoderma_001424/Trichoderma_007655/Trichoderma_006800/Trichoderma_007660/…	Trichoderma_000243/Trichoderma_002781/Trichoderma_003437/Trichoderma_002527/Trichoderma_003287/Trichoderma_008133/Trichoderma_009802/Trichoderma_004405/Trichoderma_004923/Trichoderma_004404/Trichoderma_006589/Trichoderma_008515/Trichoderma_010205/Trichoderma_006557/Trichoderma_000672/Trichoderma_010180/Trichoderma_000143/Trichoderma_001424/Trichoderma_007655/Trichoderma_006800/Trichoderma_007660/…	105	64	Trichoderma_000243/Trichoderma_002781/Trichoderma_003437/Trichoderma_003287/Trichoderma_008133/Trichoderma_004405/Trichoderma_004923/Trichoderma_004404/Trichoderma_006589/Trichoderma_010205/Trichoderma_006557/Trichoderma_000672/Trichoderma_010180/Trichoderma_007655/Trichoderma_006800/Trichoderma_007660/Trichoderma_007270/Trichoderma_006587/Trichoderma_007654/Trichoderma_004689/Trichoderma_007847/…	41	Trichoderma_002527/Trichoderma_009802/Trichoderma_008515/Trichoderma_000143/Trichoderma_001424/Trichoderma_002162/Trichoderma_008848/Trichoderma_005906/Trichoderma_001220/Trichoderma_001441/novel.2015/Trichoderma_005682/Trichoderma_003094/novel.1388/Trichoderma_005155/Trichoderma_006454/Trichoderma_005335/Trichoderma_008380/Trichoderma_010557/Trichoderma_000189/Trichoderma_009260/Trichoderma_0032…

## Sheet: KEGG_ΔThtri5ΔThlaeA vs WT
Table S10 GO and KEGG data used for functional enrichment analysis.
KEGG ID	Description	GeneRatio	BgRatio	p value	padj	Gene ID	GeneName	Count	Up	Up_Gene_id	Down	Down_Gene_id
tre00130	Ubiquinone and other terpenoid-quinone biosynthesis	7/196	13/2219	4.09513e-05	0.000444614	Trichoderma_000189/Trichoderma_003400/Trichoderma_009393/Trichoderma_004368/Trichoderma_001959/Trichoderma_005924/Trichoderma_000243	Trichoderma_000189/Trichoderma_003400/Trichoderma_009393/Trichoderma_004368/Trichoderma_001959/Trichoderma_005924/Trichoderma_000243	7	5	Trichoderma_003400/Trichoderma_009393/Trichoderma_004368/Trichoderma_005924/Trichoderma_000243	2	Trichoderma_000189/Trichoderma_001959
tre04146	Peroxisome	13/196	63/2219	0.00264019	0.0167212	Trichoderma_009802/Trichoderma_006913/Trichoderma_001528/Trichoderma_002239/Trichoderma_000922/Trichoderma_003908/Trichoderma_007793/novel.1937/novel.2119/Trichoderma_001229/Trichoderma_006355/Trichoderma_010586/Trichoderma_004730	Trichoderma_009802/Trichoderma_006913/Trichoderma_001528/Trichoderma_002239/Trichoderma_000922/Trichoderma_003908/Trichoderma_007793/-/-/Trichoderma_001229/Trichoderma_006355/Trichoderma_010586/Trichoderma_004730	13	9	Trichoderma_001528/Trichoderma_002239/Trichoderma_000922/Trichoderma_007793/novel.1937/novel.2119/Trichoderma_006355/Trichoderma_010586/Trichoderma_004730	4	Trichoderma_009802/Trichoderma_006913/Trichoderma_003908/Trichoderma_001229
tre00770	Pantothenate and CoA biosynthesis	6/196	34/2219	0.0732817	0.206274	Trichoderma_007214/Trichoderma_007458/Trichoderma_005108/Trichoderma_003530/Trichoderma_003250/Trichoderma_003567	Trichoderma_007214/Trichoderma_007458/Trichoderma_005108/Trichoderma_003530/Trichoderma_003250/Trichoderma_003567	6	5	Trichoderma_007458/Trichoderma_005108/Trichoderma_003530/Trichoderma_003250/Trichoderma_003567	1	Trichoderma_007214
tre00910	Nitrogen metabolism	9/196	26/2219	0.000225604	0.00214324	Trichoderma_005569/Trichoderma_004614/Trichoderma_001060/Trichoderma_001059/Trichoderma_001058/Trichoderma_002881/Trichoderma_001045/Trichoderma_008562/Trichoderma_007963	Trichoderma_005569/Trichoderma_004614/Trichoderma_001060/Trichoderma_001059/Trichoderma_001058/Trichoderma_002881/Trichoderma_001045/Trichoderma_008562/Trichoderma_007963	9	5	Trichoderma_005569/Trichoderma_004614/Trichoderma_002881/Trichoderma_001045/Trichoderma_007963	4	Trichoderma_001060/Trichoderma_001059/Trichoderma_001058/Trichoderma_008562
tre00480	Glutathione metabolism	6/196	37/2219	0.101903	0.267057	Trichoderma_004618/Trichoderma_000922/Trichoderma_002521/Trichoderma_003908/Trichoderma_009318/Trichoderma_001022	Trichoderma_004618/Trichoderma_000922/Trichoderma_002521/Trichoderma_003908/Trichoderma_009318/Trichoderma_001022	6	5	Trichoderma_004618/Trichoderma_000922/Trichoderma_002521/Trichoderma_009318/Trichoderma_001022	1	Trichoderma_003908
tre01212	Fatty acid metabolism	2/196	40/2219	0.881611	0.985894	Trichoderma_006590/Trichoderma_004689	Trichoderma_006590/Trichoderma_004689	2	1	Trichoderma_004689	1	Trichoderma_006590
tre01240	Biosynthesis of cofactors	16/196	151/2219	0.253641	0.476154	Trichoderma_007214/Trichoderma_007458/Trichoderma_003960/Trichoderma_005108/Trichoderma_003530/Trichoderma_009318/Trichoderma_006667/Trichoderma_006919/Trichoderma_007567/Trichoderma_005327/Trichoderma_009899/Trichoderma_000189/Trichoderma_006224/Trichoderma_004368/Trichoderma_003373/Trichoderma_005924	Trichoderma_007214/Trichoderma_007458/Trichoderma_003960/Trichoderma_005108/Trichoderma_003530/Trichoderma_009318/Trichoderma_006667/Trichoderma_006919/Trichoderma_007567/Trichoderma_005327/Trichoderma_009899/Trichoderma_000189/Trichoderma_006224/Trichoderma_004368/Trichoderma_003373/Trichoderma_005924	16	14	Trichoderma_007458/Trichoderma_003960/Trichoderma_005108/Trichoderma_003530/Trichoderma_009318/Trichoderma_006667/Trichoderma_006919/Trichoderma_007567/Trichoderma_005327/Trichoderma_009899/Trichoderma_006224/Trichoderma_004368/Trichoderma_003373/Trichoderma_005924	2	Trichoderma_007214/Trichoderma_000189
tre01200	Carbon metabolism	37/196	120/2219	8.97679e-13	6.82236e-11	Trichoderma_009802/Trichoderma_003619/Trichoderma_004128/Trichoderma_000922/Trichoderma_006589/Trichoderma_007425/Trichoderma_009146/Trichoderma_004190/Trichoderma_007793/Trichoderma_006190/Trichoderma_003759/novel.1937/Trichoderma_000068/Trichoderma_004805/Trichoderma_004806/Trichoderma_009731/Trichoderma_002441/Trichoderma_002197/Trichoderma_000143/Trichoderma_009260/Trichoderma_003135/Trichode…	Trichoderma_009802/Trichoderma_003619/Trichoderma_004128/Trichoderma_000922/Trichoderma_006589/Trichoderma_007425/Trichoderma_009146/Trichoderma_004190/Trichoderma_007793/Trichoderma_006190/Trichoderma_003759/-/Trichoderma_000068/Trichoderma_004805/Trichoderma_004806/Trichoderma_009731/Trichoderma_002441/Trichoderma_002197/Trichoderma_000143/Trichoderma_009260/Trichoderma_003135/Trichoderma_00974…	37	31	Trichoderma_003619/Trichoderma_000922/Trichoderma_006589/Trichoderma_007425/Trichoderma_009146/Trichoderma_004190/Trichoderma_007793/Trichoderma_006190/Trichoderma_003759/novel.1937/Trichoderma_004805/Trichoderma_004806/Trichoderma_002441/Trichoderma_002197/Trichoderma_009260/Trichoderma_003135/Trichoderma_009749/Trichoderma_006587/Trichoderma_005580/Trichoderma_007840/Trichoderma_006764/Trichode…	6	Trichoderma_009802/Trichoderma_004128/Trichoderma_000068/Trichoderma_009731/Trichoderma_000143/Trichoderma_009730
tre00900	Terpenoid backbone biosynthesis	3/196	21/2219	0.281747	0.507331	Trichoderma_003437/Trichoderma_010205/Trichoderma_005924	Trichoderma_003437/Trichoderma_010205/Trichoderma_005924	3	3	Trichoderma_003437/Trichoderma_010205/Trichoderma_005924	0	—
tre00561	Glycerolipid metabolism	10/196	44/2219	0.00393644	0.0213692	Trichoderma_007214/Trichoderma_003619/Trichoderma_007458/Trichoderma_005108/Trichoderma_003530/Trichoderma_007567/Trichoderma_005327/Trichoderma_009784/Trichoderma_009730/Trichoderma_000561	Trichoderma_007214/Trichoderma_003619/Trichoderma_007458/Trichoderma_005108/Trichoderma_003530/Trichoderma_007567/Trichoderma_005327/Trichoderma_009784/Trichoderma_009730/Trichoderma_000561	10	8	Trichoderma_003619/Trichoderma_007458/Trichoderma_005108/Trichoderma_003530/Trichoderma_007567/Trichoderma_005327/Trichoderma_009784/Trichoderma_000561	2	Trichoderma_007214/Trichoderma_009730
tre00564	Glycerophospholipid metabolism	7/196	52/2219	0.169835	0.379632	Trichoderma_001762/Trichoderma_009786/Trichoderma_003582/Trichoderma_010034/Trichoderma_009654/Trichoderma_000255/Trichoderma_000561	Trichoderma_001762/Trichoderma_009786/Trichoderma_003582/Trichoderma_010034/Trichoderma_009654/Trichoderma_000255/Trichoderma_000561	7	4	Trichoderma_009786/Trichoderma_010034/Trichoderma_000255/Trichoderma_000561	3	Trichoderma_001762/Trichoderma_003582/Trichoderma_009654
tre00620	Pyruvate metabolism	18/196	63/2219	3.62704e-06	4.59425e-05	Trichoderma_007214/Trichoderma_007458/Trichoderma_009139/Trichoderma_005108/Trichoderma_003530/Trichoderma_004190/Trichoderma_002084/Trichoderma_007567/Trichoderma_005327/Trichoderma_000068/Trichoderma_004027/Trichoderma_000143/Trichoderma_003135/Trichoderma_009749/Trichoderma_006712/Trichoderma_006984/Trichoderma_008167/Trichoderma_004689	Trichoderma_007214/Trichoderma_007458/Trichoderma_009139/Trichoderma_005108/Trichoderma_003530/Trichoderma_004190/Trichoderma_002084/Trichoderma_007567/Trichoderma_005327/Trichoderma_000068/Trichoderma_004027/Trichoderma_000143/Trichoderma_003135/Trichoderma_009749/Trichoderma_006712/Trichoderma_006984/Trichoderma_008167/Trichoderma_004689	18	13	Trichoderma_007458/Trichoderma_005108/Trichoderma_003530/Trichoderma_004190/Trichoderma_002084/Trichoderma_007567/Trichoderma_005327/Trichoderma_003135/Trichoderma_009749/Trichoderma_006712/Trichoderma_006984/Trichoderma_008167/Trichoderma_004689	5	Trichoderma_007214/Trichoderma_009139/Trichoderma_000068/Trichoderma_004027/Trichoderma_000143
tre00630	Glyoxylate and dicarboxylate metabolism	18/196	45/2219	1.01797e-08	1.93414e-07	Trichoderma_009802/Trichoderma_007425/Trichoderma_007793/Trichoderma_006190/novel.1937/Trichoderma_009838/Trichoderma_004805/Trichoderma_004806/Trichoderma_009260/Trichoderma_003135/Trichoderma_009749/Trichoderma_005580/Trichoderma_005194/Trichoderma_006712/Trichoderma_006355/Trichoderma_002635/Trichoderma_003541/Trichoderma_007439	Trichoderma_009802/Trichoderma_007425/Trichoderma_007793/Trichoderma_006190/-/Trichoderma_009838/Trichoderma_004805/Trichoderma_004806/Trichoderma_009260/Trichoderma_003135/Trichoderma_009749/Trichoderma_005580/Trichoderma_005194/Trichoderma_006712/Trichoderma_006355/Trichoderma_002635/Trichoderma_003541/Trichoderma_007439	18	17	Trichoderma_007425/Trichoderma_007793/Trichoderma_006190/novel.1937/Trichoderma_009838/Trichoderma_004805/Trichoderma_004806/Trichoderma_009260/Trichoderma_003135/Trichoderma_009749/Trichoderma_005580/Trichoderma_005194/Trichoderma_006712/Trichoderma_006355/Trichoderma_002635/Trichoderma_003541/Trichoderma_007439	1	Trichoderma_009802
tre02010	ABC transporters	6/196	39/2219	0.123811	0.297165	Trichoderma_005955/Trichoderma_006593/Trichoderma_009762/Trichoderma_009188/Trichoderma_002969/Trichoderma_002968	Trichoderma_005955/Trichoderma_006593/Trichoderma_009762/Trichoderma_009188/Trichoderma_002969/Trichoderma_002968	6	1	Trichoderma_005955	5	Trichoderma_006593/Trichoderma_009762/Trichoderma_009188/Trichoderma_002969/Trichoderma_002968
tre00520	Sugar metabolism	7/196	73/2219	0.469499	0.699646	Trichoderma_006797/Trichoderma_008151/Trichoderma_006799/Trichoderma_006479/Trichoderma_002334/Trichoderma_005342/novel.1344	Trichoderma_006797/Trichoderma_008151/Trichoderma_006799/Trichoderma_006479/Trichoderma_002334/Trichoderma_005342/-	7	3	Trichoderma_006797/Trichoderma_006799/novel.1344	4	Trichoderma_008151/Trichoderma_006479/Trichoderma_002334/Trichoderma_005342
tre00380	Tryptophan metabolism	21/196	72/2219	3.57442e-07	5.43312e-06	Trichoderma_007214/Trichoderma_009802/Trichoderma_007458/Trichoderma_006896/Trichoderma_005108/Trichoderma_005230/Trichoderma_003530/Trichoderma_007793/Trichoderma_006667/novel.1937/Trichoderma_003599/Trichoderma_003050/Trichoderma_002063/Trichoderma_009546/Trichoderma_005062/Trichoderma_006355/Trichoderma_001045/Trichoderma_003400/Trichoderma_009393/Trichoderma_005175/Trichoderma_001959	Trichoderma_007214/Trichoderma_009802/Trichoderma_007458/Trichoderma_006896/Trichoderma_005108/Trichoderma_005230/Trichoderma_003530/Trichoderma_007793/Trichoderma_006667/-/Trichoderma_003599/Trichoderma_003050/Trichoderma_002063/Trichoderma_009546/Trichoderma_005062/Trichoderma_006355/Trichoderma_001045/Trichoderma_003400/Trichoderma_009393/Trichoderma_005175/Trichoderma_001959	21	16	Trichoderma_007458/Trichoderma_006896/Trichoderma_005108/Trichoderma_003530/Trichoderma_007793/Trichoderma_006667/novel.1937/Trichoderma_003599/Trichoderma_002063/Trichoderma_009546/Trichoderma_005062/Trichoderma_006355/Trichoderma_001045/Trichoderma_003400/Trichoderma_009393/Trichoderma_005175	5	Trichoderma_007214/Trichoderma_009802/Trichoderma_005230/Trichoderma_003050/Trichoderma_001959
tre01110	Biosynthesis of secondary metabolites	77/196	438/2219	2.30539e-11	5.84032e-10	Trichoderma_007214/Trichoderma_009802/Trichoderma_007458/Trichoderma_001227/Trichoderma_010038/Trichoderma_006896/Trichoderma_001424/Trichoderma_005335/Trichoderma_003960/Trichoderma_005255/Trichoderma_009786/Trichoderma_004128/Trichoderma_005569/Trichoderma_000922/Trichoderma_005108/Trichoderma_006589/Trichoderma_003530/Trichoderma_002781/Trichoderma_007425/Trichoderma_006320/Trichoderma_007793/…	Trichoderma_007214/Trichoderma_009802/Trichoderma_007458/Trichoderma_001227/Trichoderma_010038/Trichoderma_006896/Trichoderma_001424/Trichoderma_005335/Trichoderma_003960/Trichoderma_005255/Trichoderma_009786/Trichoderma_004128/Trichoderma_005569/Trichoderma_000922/Trichoderma_005108/Trichoderma_006589/Trichoderma_003530/Trichoderma_002781/Trichoderma_007425/Trichoderma_006320/Trichoderma_007793/…	77	61	Trichoderma_007458/Trichoderma_001227/Trichoderma_006896/Trichoderma_003960/Trichoderma_005255/Trichoderma_009786/Trichoderma_005569/Trichoderma_000922/Trichoderma_005108/Trichoderma_006589/Trichoderma_003530/Trichoderma_002781/Trichoderma_007425/Trichoderma_006320/Trichoderma_007793/Trichoderma_006190/Trichoderma_003759/Trichoderma_006919/novel.1937/Trichoderma_007567/Trichoderma_005327/Trichode…	16	Trichoderma_007214/Trichoderma_009802/Trichoderma_010038/Trichoderma_001424/Trichoderma_005335/Trichoderma_004128/Trichoderma_000189/Trichoderma_009731/Trichoderma_000143/Trichoderma_010502/Trichoderma_002313/Trichoderma_005155/Trichoderma_008702/Trichoderma_005387/Trichoderma_001959/Trichoderma_005384

## Sheet: KEGG_ΔThtri5ΔThlaeA vs ΔThlaeA
Table S10 GO and KEGG data used for functional enrichment analysis.
KEGG ID	Description	GeneRatio	BgRatio	p value	padj	Gene ID	GeneName	Count	Up	Up_Gene_id	Down	Down_Gene_id
tre00130	Ubiquinone and other terpenoid-quinone biosynthesis	2/149	13/2219	0.2156	0.433614	Trichoderma_003400/Trichoderma_001959	Trichoderma_003400/Trichoderma_001959	2	1	Trichoderma_003400	1	Trichoderma_001959
tre04146	Peroxisome	9/149	63/2219	0.0225615	0.0597296	Trichoderma_009802/Trichoderma_001528/Trichoderma_002239/Trichoderma_006913/Trichoderma_007031/novel.1937/Trichoderma_003908/Trichoderma_008307/novel.2119	Trichoderma_009802/Trichoderma_001528/Trichoderma_002239/Trichoderma_006913/Trichoderma_007031/-/Trichoderma_003908/Trichoderma_008307/-	9	5	Trichoderma_001528/Trichoderma_002239/Trichoderma_007031/novel.1937/novel.2119	4	Trichoderma_009802/Trichoderma_006913/Trichoderma_003908/Trichoderma_008307
tre00770	Pantothenate and CoA biosynthesis	6/149	34/2219	0.0232282	0.0597296	Trichoderma_007458/Trichoderma_007214/Trichoderma_005108/novel.1388/Trichoderma_003530/Trichoderma_003567	Trichoderma_007458/Trichoderma_007214/Trichoderma_005108/-/Trichoderma_003530/Trichoderma_003567	6	4	Trichoderma_007458/Trichoderma_005108/Trichoderma_003530/Trichoderma_003567	2	Trichoderma_007214/novel.1388
tre00910	Nitrogen metabolism	7/149	26/2219	0.00118844	0.00659098	Trichoderma_005773/Trichoderma_004614/Trichoderma_001060/Trichoderma_001059/Trichoderma_001058/Trichoderma_007964/novel.1123	Trichoderma_005773/Trichoderma_004614/Trichoderma_001060/Trichoderma_001059/Trichoderma_001058/Trichoderma_007964/-	7	4	Trichoderma_005773/Trichoderma_004614/Trichoderma_007964/novel.1123	3	Trichoderma_001060/Trichoderma_001059/Trichoderma_001058
tre00480	Glutathione metabolism	6/149	37/2219	0.0340281	0.0844836	Trichoderma_009318/Trichoderma_008148/Trichoderma_004618/Trichoderma_003105/Trichoderma_003908/Trichoderma_001022	Trichoderma_009318/Trichoderma_008148/Trichoderma_004618/Trichoderma_003105/Trichoderma_003908/Trichoderma_001022	6	4	Trichoderma_009318/Trichoderma_008148/Trichoderma_004618/Trichoderma_001022	2	Trichoderma_003105/Trichoderma_003908
tre01212	Fatty acid metabolism	3/149	40/2219	0.510214	0.765321	Trichoderma_006590/Trichoderma_007031/Trichoderma_004689	Trichoderma_006590/Trichoderma_007031/Trichoderma_004689	3	2	Trichoderma_007031/Trichoderma_004689	1	Trichoderma_006590
tre01240	Biosynthesis of cofactors	13/149	151/2219	0.208566	0.433614	Trichoderma_007458/Trichoderma_007214/Trichoderma_007567/Trichoderma_005108/Trichoderma_006667/Trichoderma_007723/Trichoderma_009318/Trichoderma_006919/novel.2015/novel.1388/Trichoderma_003530/Trichoderma_000204/Trichoderma_000759	Trichoderma_007458/Trichoderma_007214/Trichoderma_007567/Trichoderma_005108/Trichoderma_006667/Trichoderma_007723/Trichoderma_009318/Trichoderma_006919/-/-/Trichoderma_003530/Trichoderma_000204/Trichoderma_000759	13	10	Trichoderma_007458/Trichoderma_007567/Trichoderma_005108/Trichoderma_006667/Trichoderma_007723/Trichoderma_009318/Trichoderma_006919/Trichoderma_003530/Trichoderma_000204/Trichoderma_000759	3	Trichoderma_007214/novel.2015/novel.1388
tre01200	Carbon metabolism	34/149	120/2219	2.70321e-14	1.94631e-12	Trichoderma_009802/Trichoderma_003619/Trichoderma_007723/Trichoderma_008848/Trichoderma_003759/Trichoderma_008148/Trichoderma_009731/Trichoderma_003135/Trichoderma_009749/Trichoderma_009260/Trichoderma_006712/Trichoderma_009146/Trichoderma_002441/Trichoderma_004128/Trichoderma_006589/Trichoderma_008167/Trichoderma_009730/Trichoderma_002197/Trichoderma_006190/Trichoderma_005175/Trichoderma_006764/…	Trichoderma_009802/Trichoderma_003619/Trichoderma_007723/Trichoderma_008848/Trichoderma_003759/Trichoderma_008148/Trichoderma_009731/Trichoderma_003135/Trichoderma_009749/Trichoderma_009260/Trichoderma_006712/Trichoderma_009146/Trichoderma_002441/Trichoderma_004128/Trichoderma_006589/Trichoderma_008167/Trichoderma_009730/Trichoderma_002197/Trichoderma_006190/Trichoderma_005175/Trichoderma_006764/…	34	29	Trichoderma_003619/Trichoderma_007723/Trichoderma_008848/Trichoderma_003759/Trichoderma_008148/Trichoderma_003135/Trichoderma_009749/Trichoderma_009260/Trichoderma_006712/Trichoderma_009146/Trichoderma_002441/Trichoderma_006589/Trichoderma_008167/Trichoderma_002197/Trichoderma_006190/Trichoderma_005175/Trichoderma_006764/novel.1937/Trichoderma_004806/Trichoderma_006984/Trichoderma_004805/Trichode…	5	Trichoderma_009802/Trichoderma_009731/Trichoderma_004128/Trichoderma_009730/Trichoderma_000143
tre00900	Terpenoid backbone biosynthesis	1/149	21/2219	0.769274	0.942868	Trichoderma_003437	Trichoderma_003437	1	1	Trichoderma_003437	0	—
tre00561	Glycerolipid metabolism	9/149	44/2219	0.00202312	0.00910403	Trichoderma_007458/Trichoderma_003619/Trichoderma_007214/Trichoderma_007567/Trichoderma_005108/Trichoderma_009730/novel.2015/novel.1388/Trichoderma_003530	Trichoderma_007458/Trichoderma_003619/Trichoderma_007214/Trichoderma_007567/Trichoderma_005108/Trichoderma_009730/-/-/Trichoderma_003530	9	5	Trichoderma_007458/Trichoderma_003619/Trichoderma_007567/Trichoderma_005108/Trichoderma_003530	4	Trichoderma_007214/Trichoderma_009730/novel.2015/novel.1388
tre00564	Glycerophospholipid metabolism	3/149	52/2219	0.690445	0.932129	Trichoderma_003582/Trichoderma_001762/Trichoderma_000255	Trichoderma_003582/Trichoderma_001762/Trichoderma_000255	3	1	Trichoderma_000255	2	Trichoderma_003582/Trichoderma_001762
tre00620	Pyruvate metabolism	17/149	63/2219	3.23236e-07	3.87883e-06	Trichoderma_007458/Trichoderma_007214/Trichoderma_007567/Trichoderma_005108/Trichoderma_008848/Trichoderma_003135/Trichoderma_009749/Trichoderma_006712/Trichoderma_000909/Trichoderma_008167/Trichoderma_006984/novel.2015/novel.1388/Trichoderma_003530/Trichoderma_000143/Trichoderma_000449/Trichoderma_004689	Trichoderma_007458/Trichoderma_007214/Trichoderma_007567/Trichoderma_005108/Trichoderma_008848/Trichoderma_003135/Trichoderma_009749/Trichoderma_006712/Trichoderma_000909/Trichoderma_008167/Trichoderma_006984/-/-/Trichoderma_003530/Trichoderma_000143/Trichoderma_000449/Trichoderma_004689	17	13	Trichoderma_007458/Trichoderma_007567/Trichoderma_005108/Trichoderma_008848/Trichoderma_003135/Trichoderma_009749/Trichoderma_006712/Trichoderma_000909/Trichoderma_008167/Trichoderma_006984/Trichoderma_003530/Trichoderma_000449/Trichoderma_004689	4	Trichoderma_007214/novel.2015/novel.1388/Trichoderma_000143
tre00630	Glyoxylate and dicarboxylate metabolism	13/149	45/2219	3.76458e-06	3.87214e-05	Trichoderma_009802/Trichoderma_008848/Trichoderma_003135/Trichoderma_009749/Trichoderma_009260/Trichoderma_006712/Trichoderma_009838/Trichoderma_006190/novel.1937/Trichoderma_004806/Trichoderma_004805/Trichoderma_005580/Trichoderma_005194	Trichoderma_009802/Trichoderma_008848/Trichoderma_003135/Trichoderma_009749/Trichoderma_009260/Trichoderma_006712/Trichoderma_009838/Trichoderma_006190/-/Trichoderma_004806/Trichoderma_004805/Trichoderma_005580/Trichoderma_005194	13	12	Trichoderma_008848/Trichoderma_003135/Trichoderma_009749/Trichoderma_009260/Trichoderma_006712/Trichoderma_009838/Trichoderma_006190/novel.1937/Trichoderma_004806/Trichoderma_004805/Trichoderma_005580/Trichoderma_005194	1	Trichoderma_009802
tre02010	ABC transporters	8/149	39/2219	0.00352684	0.0141074	Trichoderma_005955/Trichoderma_009762/Trichoderma_002969/Trichoderma_006106/Trichoderma_009548/Trichoderma_009188/Trichoderma_007799/Trichoderma_002968	Trichoderma_005955/Trichoderma_009762/Trichoderma_002969/Trichoderma_006106/Trichoderma_009548/Trichoderma_009188/Trichoderma_007799/Trichoderma_002968	8	2	Trichoderma_005955/Trichoderma_007799	6	Trichoderma_009762/Trichoderma_002969/Trichoderma_006106/Trichoderma_009548/Trichoderma_009188/Trichoderma_002968
tre00520	Sugar metabolism	4/149	72/2219	0.724989	0.932129	Trichoderma_008151/Trichoderma_006479/Trichoderma_002938/novel.607	Trichoderma_008151/Trichoderma_006479/Trichoderma_002938/-	4	1	novel.607	3	Trichoderma_008151/Trichoderma_006479/Trichoderma_002938
tre00380	Tryptophan metabolism	21/149	72/2219	2.38755e-09	5.73012e-08	Trichoderma_009802/Trichoderma_007458/Trichoderma_007214/Trichoderma_005773/Trichoderma_005108/Trichoderma_006667/Trichoderma_002063/Trichoderma_009546/Trichoderma_005175/Trichoderma_002027/novel.1937/Trichoderma_005230/novel.1388/Trichoderma_003050/Trichoderma_003400/Trichoderma_003599/Trichoderma_003530/Trichoderma_000204/Trichoderma_001959/Trichoderma_000759/novel.1123	Trichoderma_009802/Trichoderma_007458/Trichoderma_007214/Trichoderma_005773/Trichoderma_005108/Trichoderma_006667/Trichoderma_002063/Trichoderma_009546/Trichoderma_005175/Trichoderma_002027/-/Trichoderma_005230/-/Trichoderma_003050/Trichoderma_003400/Trichoderma_003599/Trichoderma_003530/Trichoderma_000204/Trichoderma_001959/Trichoderma_000759/-	21	15	Trichoderma_007458/Trichoderma_005773/Trichoderma_005108/Trichoderma_006667/Trichoderma_002063/Trichoderma_009546/Trichoderma_005175/Trichoderma_002027/novel.1937/Trichoderma_003400/Trichoderma_003599/Trichoderma_003530/Trichoderma_000204/Trichoderma_000759/novel.1123	6	Trichoderma_009802/Trichoderma_007214/Trichoderma_005230/novel.1388/Trichoderma_003050/Trichoderma_001959
tre01110	Biosynthesis of secondary metabolites	58/149	438/2219	1.4944e-08	2.68992e-07	Trichoderma_009802/Trichoderma_007458/Trichoderma_007214/Trichoderma_007567/Trichoderma_005108/Trichoderma_002781/Trichoderma_005255/Trichoderma_007723/Trichoderma_008848/Trichoderma_001424/Trichoderma_003759/Trichoderma_005335/Trichoderma_008148/Trichoderma_010038/Trichoderma_009731/Trichoderma_003135/Trichoderma_009749/Trichoderma_009260/Trichoderma_006712/Trichoderma_002441/Trichoderma_004128/…	Trichoderma_009802/Trichoderma_007458/Trichoderma_007214/Trichoderma_007567/Trichoderma_005108/Trichoderma_002781/Trichoderma_005255/Trichoderma_007723/Trichoderma_008848/Trichoderma_001424/Trichoderma_003759/Trichoderma_005335/Trichoderma_008148/Trichoderma_010038/Trichoderma_009731/Trichoderma_003135/Trichoderma_009749/Trichoderma_009260/Trichoderma_006712/Trichoderma_002441/Trichoderma_004128/…	58	47	Trichoderma_007458/Trichoderma_007567/Trichoderma_005108/Trichoderma_002781/Trichoderma_005255/Trichoderma_007723/Trichoderma_008848/Trichoderma_003759/Trichoderma_008148/Trichoderma_003135/Trichoderma_009749/Trichoderma_009260/Trichoderma_006712/Trichoderma_002441/Trichoderma_006589/Trichoderma_007031/Trichoderma_008167/Trichoderma_006919/Trichoderma_006557/Trichoderma_002197/Trichoderma_000398/…	11	Trichoderma_009802/Trichoderma_007214/Trichoderma_001424/Trichoderma_005335/Trichoderma_010038/Trichoderma_009731/Trichoderma_004128/novel.2015/novel.1388/Trichoderma_000143/Trichoderma_001959

## Sheet: KEGG_ΔThtri5ΔThlaeA vs ΔThtri5
Table S10 GO and KEGG data used for functional enrichment analysis.
KEGG ID	Description	GeneRatio	BgRatio	p value	padj	Gene ID	GeneName	Count	Up	Up_Gene_id	Down	Down_Gene_id
tre00130	Ubiquinone and other terpenoid-quinone biosynthesis	3/340	14/2222	0.364481	0.69522	Trichoderma_000243/Trichoderma_003400/Trichoderma_002209	Trichoderma_000243/Trichoderma_003400/Trichoderma_002209	3	1	Trichoderma_002209	2	Trichoderma_000243/Trichoderma_003400
tre04146	Peroxisome	15/340	63/2222	0.0478752	0.197154	Trichoderma_008515/Trichoderma_009802/Trichoderma_001528/Trichoderma_006913/Trichoderma_004068/novel.1937/Trichoderma_008171/Trichoderma_003908/Trichoderma_002239/Trichoderma_001229/Trichoderma_007660/novel.2119/Trichoderma_000491/Trichoderma_010586/Trichoderma_006355	Trichoderma_008515/Trichoderma_009802/Trichoderma_001528/Trichoderma_006913/Trichoderma_004068/-/Trichoderma_008171/Trichoderma_003908/Trichoderma_002239/Trichoderma_001229/Trichoderma_007660/-/Trichoderma_000491/Trichoderma_010586/Trichoderma_006355	15	9	Trichoderma_008515/Trichoderma_009802/Trichoderma_001528/novel.1937/Trichoderma_002239/Trichoderma_001229/novel.2119/Trichoderma_010586/Trichoderma_006355	6	Trichoderma_006913/Trichoderma_004068/Trichoderma_008171/Trichoderma_003908/Trichoderma_007660/Trichoderma_000491
tre00770	Pantothenate and CoA biosynthesis	4/340	34/2222	0.787723	1	novel.1388/Trichoderma_006470/Trichoderma_005108/Trichoderma_007214	Trichoderma_006470/Trichoderma_005108/Trichoderma_007214	4	3	novel.1388/Trichoderma_006470/Trichoderma_005108	1	Trichoderma_007214
tre00910	Nitrogen metabolism	5/340	26/2222	0.365905	0.69522	Trichoderma_005773/Trichoderma_003396/Trichoderma_001361/Trichoderma_004614/Trichoderma_009914	Trichoderma_005773/Trichoderma_003396/Trichoderma_001361/Trichoderma_004614/Trichoderma_009914	5	4	Trichoderma_005773/Trichoderma_003396/Trichoderma_001361/Trichoderma_004614	1	Trichoderma_009914
tre00480	Glutathione metabolism	12/340	35/2222	0.004038	0.0348736	Trichoderma_001703/Trichoderma_001100/Trichoderma_001185/Trichoderma_009318/Trichoderma_003908/Trichoderma_008951/Trichoderma_001378/Trichoderma_002521/Trichoderma_002954/Trichoderma_004032/Trichoderma_003105/Trichoderma_004720	Trichoderma_001703/Trichoderma_001100/Trichoderma_001185/Trichoderma_009318/Trichoderma_003908/Trichoderma_008951/Trichoderma_001378/Trichoderma_002521/Trichoderma_002954/Trichoderma_004032/Trichoderma_003105/Trichoderma_004720	12	5	Trichoderma_001185/Trichoderma_009318/Trichoderma_002521/Trichoderma_004032/Trichoderma_004720	7	Trichoderma_001703/Trichoderma_001100/Trichoderma_003908/Trichoderma_008951/Trichoderma_001378/Trichoderma_002954/Trichoderma_003105
tre01212	Fatty acid metabolism	6/340	40/2222	0.589788	0.966032	Trichoderma_001724/Trichoderma_001441/Trichoderma_000672/Trichoderma_007270/Trichoderma_003326/Trichoderma_006590	Trichoderma_001724/Trichoderma_001441/Trichoderma_000672/Trichoderma_007270/Trichoderma_003326/Trichoderma_006590	6	1	Trichoderma_001441	5	Trichoderma_001724/Trichoderma_000672/Trichoderma_007270/Trichoderma_003326/Trichoderma_006590
tre01240	Biosynthesis of cofactors	26/340	152/2222	0.294595	0.636057	Trichoderma_003958/Trichoderma_007822/Trichoderma_008509/Trichoderma_007237/Trichoderma_009318/novel.1388/Trichoderma_006470/Trichoderma_005108/Trichoderma_000885/Trichoderma_002579/Trichoderma_000393/Trichoderma_006224/novel.2015/Trichoderma_009194/Trichoderma_002677/Trichoderma_002894/Trichoderma_006667/Trichoderma_007214/Trichoderma_009232/Trichoderma_004175/Trichoderma_000204/Trichoderma_0033…	Trichoderma_003958/Trichoderma_007822/Trichoderma_008509/Trichoderma_007237/Trichoderma_009318/-/Trichoderma_006470/Trichoderma_005108/Trichoderma_000885/Trichoderma_002579/Trichoderma_000393/Trichoderma_006224/-/Trichoderma_009194/Trichoderma_002677/Trichoderma_002894/Trichoderma_006667/Trichoderma_007214/Trichoderma_009232/Trichoderma_004175/Trichoderma_000204/Trichoderma_003326/Trichoderma_009…	26	20	Trichoderma_003958/Trichoderma_008509/Trichoderma_007237/Trichoderma_009318/novel.1388/Trichoderma_006470/Trichoderma_005108/Trichoderma_000885/Trichoderma_002579/Trichoderma_006224/novel.2015/Trichoderma_002677/Trichoderma_002894/Trichoderma_006667/Trichoderma_004175/Trichoderma_000204/Trichoderma_009733/Trichoderma_008510/Trichoderma_006616/Trichoderma_008024	6	Trichoderma_007822/Trichoderma_000393/Trichoderma_009194/Trichoderma_007214/Trichoderma_009232/Trichoderma_003326
tre01200	Carbon metabolism	37/340	120/2222	7.49e-06	0.000237103	Trichoderma_008848/Trichoderma_008515/Trichoderma_009802/Trichoderma_009260/Trichoderma_006712/Trichoderma_005906/Trichoderma_000143/Trichoderma_004190/novel.1937/Trichoderma_008171/Trichoderma_009731/Trichoderma_010191/Trichoderma_009730/Trichoderma_006589/Trichoderma_009146/Trichoderma_003135/Trichoderma_003619/Trichoderma_000672/Trichoderma_002197/Trichoderma_009673/Trichoderma_006800/Trichode…	Trichoderma_008848/Trichoderma_008515/Trichoderma_009802/Trichoderma_009260/Trichoderma_006712/Trichoderma_005906/Trichoderma_000143/Trichoderma_004190/-/Trichoderma_008171/Trichoderma_009731/Trichoderma_010191/Trichoderma_009730/Trichoderma_006589/Trichoderma_009146/Trichoderma_003135/Trichoderma_003619/Trichoderma_000672/Trichoderma_002197/Trichoderma_009673/Trichoderma_006800/Trichoderma_00760…	37	30	Trichoderma_008848/Trichoderma_008515/Trichoderma_009802/Trichoderma_009260/Trichoderma_006712/Trichoderma_005906/Trichoderma_000143/Trichoderma_004190/novel.1937/Trichoderma_010191/Trichoderma_009146/Trichoderma_003135/Trichoderma_003619/Trichoderma_002197/Trichoderma_009673/Trichoderma_007608/Trichoderma_003759/Trichoderma_006984/Trichoderma_007840/Trichoderma_005888/Trichoderma_000426/Trichode…	7	Trichoderma_008171/Trichoderma_009731/Trichoderma_009730/Trichoderma_006589/Trichoderma_000672/Trichoderma_006800/Trichoderma_006764
tre00900	Terpenoid backbone biosynthesis	8/340	21/2222	0.00906072	0.0614835	Trichoderma_003287/Trichoderma_010180/Trichoderma_003437/Trichoderma_008133/Trichoderma_000672/Trichoderma_010205/Trichoderma_007660/Trichoderma_007847	Trichoderma_003287/Trichoderma_010180/Trichoderma_003437/Trichoderma_008133/Trichoderma_000672/Trichoderma_010205/Trichoderma_007660/Trichoderma_007847	8	0	—	8	Trichoderma_003287/Trichoderma_010180/Trichoderma_003437/Trichoderma_008133/Trichoderma_000672/Trichoderma_010205/Trichoderma_007660/Trichoderma_007847
tre00561	Glycerolipid metabolism	9/340	44/2222	0.220997	0.552493	novel.1388/Trichoderma_006470/Trichoderma_005108/Trichoderma_009390/Trichoderma_009730/novel.2015/Trichoderma_006731/Trichoderma_003619/Trichoderma_007214	-/Trichoderma_006470/Trichoderma_005108/Trichoderma_009390/Trichoderma_009730/-/Trichoderma_006731/Trichoderma_003619/Trichoderma_007214	9	5	novel.1388/Trichoderma_006470/Trichoderma_005108/novel.2015/Trichoderma_003619	4	Trichoderma_009390/Trichoderma_009730/Trichoderma_006731/Trichoderma_007214
tre00564	Glycerophospholipid metabolism	11/340	52/2222	0.159948	0.434146	Trichoderma_001306/Trichoderma_008380/Trichoderma_009390/Trichoderma_000255/Trichoderma_003582/Trichoderma_006731/Trichoderma_000428/Trichoderma_001762/Trichoderma_009791/Trichoderma_003572/Trichoderma_010034	Trichoderma_001306/Trichoderma_008380/Trichoderma_009390/Trichoderma_000255/Trichoderma_003582/Trichoderma_006731/Trichoderma_000428/Trichoderma_001762/Trichoderma_009791/Trichoderma_003572/Trichoderma_010034	11	6	Trichoderma_008380/Trichoderma_003582/Trichoderma_000428/Trichoderma_001762/Trichoderma_003572/Trichoderma_010034	5	Trichoderma_001306/Trichoderma_009390/Trichoderma_000255/Trichoderma_006731/Trichoderma_009791
tre00620	Pyruvate metabolism	18/340	62/2222	0.00385733	0.0348736	Trichoderma_008848/Trichoderma_002527/Trichoderma_006712/Trichoderma_000143/Trichoderma_004190/novel.1388/Trichoderma_006470/Trichoderma_005108/novel.2015/Trichoderma_003135/Trichoderma_000672/Trichoderma_006984/Trichoderma_007214/Trichoderma_008167/Trichoderma_009749/Trichoderma_000449/Trichoderma_000135/Trichoderma_008587	Trichoderma_008848/Trichoderma_002527/Trichoderma_006712/Trichoderma_000143/Trichoderma_004190/-/Trichoderma_006470/Trichoderma_005108/-/Trichoderma_003135/Trichoderma_000672/Trichoderma_006984/Trichoderma_007214/Trichoderma_008167/Trichoderma_009749/Trichoderma_000449/Trichoderma_000135/Trichoderma_008587	18	15	Trichoderma_008848/Trichoderma_002527/Trichoderma_006712/Trichoderma_000143/Trichoderma_004190/novel.1388/Trichoderma_006470/Trichoderma_005108/novel.2015/Trichoderma_003135/Trichoderma_006984/Trichoderma_008167/Trichoderma_009749/Trichoderma_000449/Trichoderma_000135	3	Trichoderma_000672/Trichoderma_007214/Trichoderma_008587
tre00630	Glyoxylate and dicarboxylate metabolism	14/340	45/2222	0.00533482	0.0389852	Trichoderma_008848/Trichoderma_008515/Trichoderma_009802/Trichoderma_009260/Trichoderma_006712/novel.1937/Trichoderma_008171/Trichoderma_003135/Trichoderma_000672/Trichoderma_009749/Trichoderma_007266/Trichoderma_004806/Trichoderma_004805/Trichoderma_006355	Trichoderma_008848/Trichoderma_008515/Trichoderma_009802/Trichoderma_009260/Trichoderma_006712/-/Trichoderma_008171/Trichoderma_003135/Trichoderma_000672/Trichoderma_009749/Trichoderma_007266/Trichoderma_004806/Trichoderma_004805/Trichoderma_006355	14	11	Trichoderma_008848/Trichoderma_008515/Trichoderma_009802/Trichoderma_009260/Trichoderma_006712/novel.1937/Trichoderma_003135/Trichoderma_009749/Trichoderma_004806/Trichoderma_004805/Trichoderma_006355	3	Trichoderma_008171/Trichoderma_000672/Trichoderma_007266
tre02010	ABC transporters	12/340	39/2222	0.0106317	0.0673343	Trichoderma_007044/Trichoderma_009059/Trichoderma_002962/Trichoderma_002103/Trichoderma_006994/Trichoderma_002102/Trichoderma_006286/Trichoderma_009188/Trichoderma_006106/Trichoderma_007922/Trichoderma_005814/Trichoderma_006459	Trichoderma_007044/Trichoderma_009059/Trichoderma_002962/Trichoderma_002103/Trichoderma_006994/Trichoderma_002102/Trichoderma_006286/Trichoderma_009188/Trichoderma_006106/Trichoderma_007922/Trichoderma_005814/Trichoderma_006459	12	2	Trichoderma_009188/Trichoderma_005814	10	Trichoderma_007044/Trichoderma_009059/Trichoderma_002962/Trichoderma_002103/Trichoderma_006994/Trichoderma_002102/Trichoderma_006286/Trichoderma_006106/Trichoderma_007922/Trichoderma_006459
tre00520	Sugar metabolism	27/340	75/2222	5.77e-06	0.000237103	Trichoderma_008828/Trichoderma_002452/Trichoderma_002938/Trichoderma_004855/Trichoderma_000108/Trichoderma_000416/Trichoderma_001488/Trichoderma_008136/Trichoderma_005906/Trichoderma_009351/Trichoderma_006479/Trichoderma_005827/Trichoderma_005133/Trichoderma_002334/Trichoderma_004671/Trichoderma_006596/Trichoderma_005879/Trichoderma_009194/Trichoderma_006800/Trichoderma_002008/Trichoderma_005899/…	Trichoderma_008828/Trichoderma_002452/Trichoderma_002938/Trichoderma_004855/Trichoderma_000108/Trichoderma_000416/Trichoderma_001488/Trichoderma_008136/Trichoderma_005906/Trichoderma_009351/Trichoderma_006479/Trichoderma_005827/Trichoderma_005133/Trichoderma_002334/Trichoderma_004671/Trichoderma_006596/Trichoderma_005879/Trichoderma_009194/Trichoderma_006800/Trichoderma_002008/Trichoderma_005899/…	27	5	Trichoderma_005906/Trichoderma_004671/Trichoderma_005899/Trichoderma_008151/Trichoderma_003458	22	Trichoderma_008828/Trichoderma_002452/Trichoderma_002938/Trichoderma_004855/Trichoderma_000108/Trichoderma_000416/Trichoderma_001488/Trichoderma_008136/Trichoderma_009351/Trichoderma_006479/Trichoderma_005827/Trichoderma_005133/Trichoderma_002334/Trichoderma_006596/Trichoderma_005879/Trichoderma_009194/Trichoderma_006800/Trichoderma_002008/novel.607/Trichoderma_009009/Trichoderma_004837/Trichoder…
tre00380	Tryptophan metabolism	25/340	72/2222	2.69e-05	0.000510625	Trichoderma_005773/Trichoderma_008515/Trichoderma_003050/Trichoderma_010553/Trichoderma_009802/Trichoderma_003396/novel.1388/novel.1937/Trichoderma_008171/Trichoderma_006470/Trichoderma_005108/Trichoderma_007489/Trichoderma_009549/Trichoderma_003341/Trichoderma_000672/Trichoderma_003400/Trichoderma_006667/Trichoderma_007214/Trichoderma_004175/Trichoderma_010549/Trichoderma_000204/Trichoderma_0052…	Trichoderma_005773/Trichoderma_008515/Trichoderma_003050/Trichoderma_010553/Trichoderma_009802/Trichoderma_003396/-/-/Trichoderma_008171/Trichoderma_006470/Trichoderma_005108/Trichoderma_007489/Trichoderma_009549/Trichoderma_003341/Trichoderma_000672/Trichoderma_003400/Trichoderma_006667/Trichoderma_007214/Trichoderma_004175/Trichoderma_010549/Trichoderma_000204/Trichoderma_005230/Trichoderma_005…	25	15	Trichoderma_005773/Trichoderma_008515/Trichoderma_009802/Trichoderma_003396/novel.1388/novel.1937/Trichoderma_006470/Trichoderma_005108/Trichoderma_007489/Trichoderma_006667/Trichoderma_004175/Trichoderma_000204/Trichoderma_005230/Trichoderma_005175/Trichoderma_006355	10	Trichoderma_003050/Trichoderma_010553/Trichoderma_008171/Trichoderma_009549/Trichoderma_003341/Trichoderma_000672/Trichoderma_003400/Trichoderma_007214/Trichoderma_010549/Trichoderma_005062
tre01110	Biosynthesis of secondary metabolites	95/340	438/2222	4.12e-05	0.000652745	Trichoderma_008848/Trichoderma_010038/Trichoderma_002527/Trichoderma_004923/Trichoderma_008515/Trichoderma_006925/Trichoderma_009802/Trichoderma_006557/Trichoderma_000243/Trichoderma_004569/Trichoderma_004404/Trichoderma_007655/Trichoderma_009260/Trichoderma_006551/Trichoderma_006712/Trichoderma_003287/Trichoderma_005906/Trichoderma_008380/Trichoderma_000143/novel.1388/novel.1937/Trichoderma_0081…	Trichoderma_008848/Trichoderma_010038/Trichoderma_002527/Trichoderma_004923/Trichoderma_008515/Trichoderma_006925/Trichoderma_009802/Trichoderma_006557/Trichoderma_000243/Trichoderma_004569/Trichoderma_004404/Trichoderma_007655/Trichoderma_009260/Trichoderma_006551/Trichoderma_006712/Trichoderma_003287/Trichoderma_005906/Trichoderma_008380/Trichoderma_000143/-/-/Trichoderma_008171/Trichoderma_006…	95	48	Trichoderma_008848/Trichoderma_002527/Trichoderma_008515/Trichoderma_009802/Trichoderma_009260/Trichoderma_006551/Trichoderma_006712/Trichoderma_005906/Trichoderma_008380/Trichoderma_000143/novel.1388/novel.1937/Trichoderma_006470/Trichoderma_005108/Trichoderma_001227/Trichoderma_010191/Trichoderma_005682/Trichoderma_006224/novel.2015/Trichoderma_002058/Trichoderma_001441/Trichoderma_003135/Trich…	47	Trichoderma_010038/Trichoderma_004923/Trichoderma_006925/Trichoderma_006557/Trichoderma_000243/Trichoderma_004569/Trichoderma_004404/Trichoderma_007655/Trichoderma_003287/Trichoderma_008171/Trichoderma_009731/Trichoderma_009390/Trichoderma_010180/Trichoderma_002781/Trichoderma_009549/Trichoderma_008462/Trichoderma_006589/Trichoderma_003437/Trichoderma_006731/Trichoderma_008133/Trichoderma_000672/…
