# Supplementary material for: ThLaeA functions as a conditional repressor to maintain metabolic homeostasis in Trichoderma hypoxylon
Source: mBio. 2026 May 13;17(6):e00189-26. doi: 10.1128/mbio.00189-26 (PMC13251417; doi:10.1128/mbio.00189-26)
Supplement: Table S11 — TF, oxidoreductase, and membrane transport genes. [file mbio.00189-26-s0008.xlsx]

## Sheet: sheet1
Table S11. The information of transcription regulator, oxidoreductase and membrane transport-related genes in T. hypoxylon.
Name	Description	Gene ID
MtfA	C2H2 transcription factor	AXL154_00617
ClrC	bZIP transcription factor	AXL154_05915
CprA	Cytochrome P450 reductase	AXL154_08095
Cyp50	Cytochrome P450 monooxygenase	AXL154_10893
Pox9	Peroxisomal catalase	AXL154_04167
AsL4	FAD-dependent monooxygenase	AXL154_04576
Ptr2	Peptide transporter	AXL154_01189
Git2	Glycerophosphodiester transporter	AXL154_03648
Hgt1	High-affinity glucose transporter	AXL154_00407
Clcn3	H(+)/Cl(-) exchange transporter	AXL154_03155
Ssu1	Sulfite efflux pump	AXL154_08030
PyvG	MFS-type transporter	AXL154_07864
Vcx1	Vacuolar calcium ion transporter	AXL154_08114
Bat1	Amino-acid permease	AXL154_08663
Inda1	Amino-acid permease	AXL154_02731
